# Supplementary material for: De-DUFing the DUFs: Deciphering distant evolutionary relationships of Domains of Unknown Function using sensitive homology detection methods
Source: Biol Direct. 2015 Jul 31;10:38. doi: 10.1186/s13062-015-0069-2 (PMC4520260; doi:10.1186/s13062-015-0069-2)
Supplement: Additional file 2: Table S2. — SCOP Superfamily recognition for 699 DUF families with known structures for at least one member of the family. 398 of these also have an assigned SCOP domain superfamily. (XLSX 91 kb) [file 13062_2015_69_MOESM2_ESM.xlsx]

## Sheet: 699_DUFs_with_struct.txt
Table S2. SCOP Superfamily recognition for 699 DUF families with known structures for at least one member of the family. 398 of these also have an assigned SCOP domain superfamily.
Note: If the recognized SCOP domain superfamily does not match with the assigned SCOP domain superfamily of the known structure for the DUF family, it is denoted as a False postive.
S.No.	Pfam Acc No.	Pfam Acc Id	Pfam Name	Profile length	Reference Sequence length	Pfam clan Id	Pfam Clan name	SCOP NrichD result	SUPFAM+ database recognition	Superfamily database assignment	pDomTHREADER recognition	HHsearch result	SCOP domain superfamily for solved structure	Consensus amongst different methods	Confidence score
1	PF11433.3	PF11433	DUF3198	51	51	No Pfam Clan information	No Pfam Clan information	a.10.2(1-51)	a.10.2(1-50)	a.10.2(1-51)	a.10.2(1-51)	a.10.2(1-51)	a.10.2(3-53)	Predictions Match	5
2	PF09130.6	PF09130	DUF1932	73	74	No Pfam Clan information	No Pfam Clan information	a.100.1(1-73)	a.100.1(1-72)	a.100.1(1-74)	a.100.1(1-74)	a.100.1(1-74)	a.100.1(187-290)	Predictions Match	5
3	PF04685.8	PF04685	DUF608	365	378	CL0059	6_Hairpin	a.102.1(1-363)	a.102.1(7-364)	a.102.1(9-367)	No Predictions	a.102.1(23-344)	a.102.1(271-801)	Predictions Match	4
4	PF06824.6	PF06824	DUF1237	424	402	CL0059	6_Hairpin	a.102.1(1-424)	a.102.1(1-423)	a.102.1(1-401)	a.102.1(1-402)	a.102.1(1-402)	a.102.1(39-481)	Predictions Match	5
5	PF11935.3	PF11935	DUF3453	239	244	No Pfam Clan information	No Pfam Clan information	No Predictions	No Predictions	No Predictions	No Predictions	No Predictions	a.118.1(200-245)	Predictions Match	0
6	PF09450.5	PF09450	DUF2019	106	106	No Pfam Clan information	No Pfam Clan information	a.118.1(1-106)	No Predictions	a.118.1(2-106)	a.118.1(1-106)	a.118.1(1-106)	a.118.1(3-123)	Predictions Match	4
7	PF09205.5	PF09205	DUF1955	161	161	No Pfam Clan information	No Pfam Clan information	a.118.20(1-161)	a.118.20(1-160)	a.118.20(1-161)	No Predictions	a.118.20(1-161)	a.118.20(7-166)	Predictions Match	4
8	PF06041.6	PF06041	DUF924	188	171	No Pfam Clan information	No Pfam Clan information	a.118.8(1-185)	No Predictions	a.118.8(1-169)	a.118.8(73-169)	a.118.8(1-169)	a.118.8(1-179)	Predictions Match	4
9	PF12968.2	PF12968	DUF3856	144	144	CL0020	TPR	a.118.8(1-144)	a.118.8(1-143)	a.118.8(9-129)	a.118.8(1-144)	a.118.8(1-144)	a.118.8(2-157)	Predictions Match	5
10	PF09209.6	PF09209	DUF1956	125	121	CL0174	TetR_C	a.121.1(1-125)	No Predictions	a.121.1(3-120)	a.121.1(4-121)	a.121.1(4-121)	a.121.1(89-220)	Predictions Match	3
11	PF12981.2	PF12981	DUF3865	231	202	CL0230	HO	a.132.1(20-228)	a.132.1(7-226)	a.132.1(13-194)	No Predictions	a.132.1(6-197)	a.132.1(8-225)	Predictions Match	4
12	PF04356.7	PF04356	DUF489	193	198	No Pfam Clan information	No Pfam Clan information	a.198.1(1-193)	a.198.1(1-192)	a.198.1(1-196)	a.198.1(1-198)	a.198.1(1-198)	a.198.1(7-200)	Predictions Match	5
13	PF03695.8	PF03695	UPF0149	178	173	No Pfam Clan information	No Pfam Clan information	a.199.1(1-175)	a.199.1(1-174)	a.199.1(2-168)	No Predictions	a.199.1(1-170)	a.199.1(9-171)	Predictions Match	4
14	PF08930.5	PF08930	DUF1912	84	84	No Pfam Clan information	No Pfam Clan information	a.2.18(1-77)	a.2.18(1-76)	a.2.18(1-77)	a.2.18(1-77)	a.2.18(1-77)	a.2.18(1-77)	Predictions Match	5
15	PF05979.7	PF05979	DUF896	65	65	No Pfam Clan information	No Pfam Clan information	No Predictions	No Predictions	a.2.21(2-39)	a.2.21(1-60)	a.2.21(1-49)	a.2.21(5-52)	Predictions Match	3
16	PF09218.5	PF09218	DUF1959	117	117	No Pfam Clan information	No Pfam Clan information	a.200.1(1-117)	a.200.1(1-116)	a.200.1(1-117)	a.200.1(1-117)	a.200.1(1-117)	a.200.1(11-125)	Predictions Match	5
17	PF05153.10	PF05153	DUF706	253	251	CL0237	HD_PDEase	a.211.1(1-253)	a.211.1(1-252)	a.211.1(2-251)	No Predictions	a.211.1(4-251)	a.211.1(28-285)	Predictions Match	4
18	PF09351.5	PF09351	DUF1993	162	162	CL0310	DinB	a.213.1(1-162)	a.213.1(8-161)	a.213.1(1-162)	a.213.1(1-162)	a.213.1(1-162)	a.213.1(1-171)	Predictions Match	5
19	PF04978.7	PF04978	DUF664	150	149	CL0310	DinB	a.213.1(2-149)	a.213.1(1-149)	a.213.1(2-148)	a.213.1(1-148)	a.213.1(1-147)	a.213.1(2-184)	Predictions Match	5
20	PF07606.6	PF07606	DUF1569	152	151	CL0310	DinB	a.213.1(9-151)	a.213.1(10-151)	a.213.1(11-149)	No Predictions	a.213.1(123-149)	a.213.1(7-165)	Predictions Match	4
21	PF08963.5	PF08963	DUF1878	113	113	No Pfam Clan information	No Pfam Clan information	a.219.1(2-113)	a.219.1(2-112)	a.219.1(2-113)	a.219.1(2-113)	a.219.1(2-113)	a.219.1(2-113)	Predictions Match	5
22	PF09123.6	PF09123	DUF1931	138	138	No Pfam Clan information	No Pfam Clan information	a.22.1(1-138)	a.22.1(1-137)	a.22.1(1-138)	a.22.1(1-138)	a.22.1(1-138)	a.22.1(1-148)	Predictions Match	5
23	PF09187.5	PF09187	DUF1950	119	119	No Pfam Clan information	No Pfam Clan information	a.220.1(1-119)	a.220.1(1-118)	a.220.1(1-119)	No Predictions	a.220.1(1-119)	a.220.1(38-156)	Predictions Match	4
24	PF09188.5	PF09188	DUF1951	137	137	No Pfam Clan information	No Pfam Clan information	a.225.1(1-137)	a.225.1(1-136)	a.225.1(1-137)	No Predictions	a.225.1(1-137)	a.225.1(1-137)	Predictions Match	4
25	PF11436.3	PF11436	DUF3199	124	128	No Pfam Clan information	No Pfam Clan information	a.229.1(1-124)	a.229.1(1-123)	a.229.1(2-127)	a.229.1(1-128)	a.229.1(1-128)	a.229.1(1-131)	Predictions Match	5
26	PF07408.6	PF07408	DUF1507	91	91	No Pfam Clan information	No Pfam Clan information	a.23.6(2-83)	a.23.6(2-82)	a.23.6(3-82)	a.23.6(1-83)	a.23.6(1-83)	a.23.6(5-87)	Predictions Match	5
27	PF08958.5	PF08958	DUF1871	79	79	No Pfam Clan information	No Pfam Clan information	a.230.1(1-76)	a.230.1(1-75)	a.230.1(1-75)	a.230.1(1-76)	a.230.1(1-76)	a.230.1(3-80)	Predictions Match	5
28	PF11428.3	PF11428	DUF3196	286	285	No Pfam Clan information	No Pfam Clan information	a.234.1(5-286)	a.234.1(5-285)	a.234.1(2-285)	a.234.1(197-285)	a.234.1(5-285)	a.234.1(5-288)	Predictions Match	5
29	PF01934.12	PF01934	DUF86	119	97	CL0291	KNTase_C	a.24.16(3-118)	a.24.16(1-118)	No Predictions	No Predictions	a.24.16(3-97)	a.24.16(2-116)	Predictions Match	3
30	PF08807.5	PF08807	DUF1798	111	111	No Pfam Clan information	No Pfam Clan information	a.24.26(1-111)	a.24.26(1-110)	a.24.26(2-111)	a.24.26(1-111)	a.24.26(1-110)	a.24.26(1-123)	Predictions Match	5
31	PF03885.8	PF03885	DUF327	147	146	No Pfam Clan information	No Pfam Clan information	a.24.29(28-147)	No Predictions	a.24.29(29-145)	a.24.29(26-146)	a.24.29(28-146)	a.24.29(24-144)	Predictions Match	4
32	PF11472.3	PF11472	DUF3206	128	128	No Pfam Clan information	No Pfam Clan information	a.244.1(1-128)	a.244.1(1-127)	a.244.1(1-128)	a.244.1(4-128)	a.244.1(1-128)	a.244.1(1-132)	Predictions Match	5
33	PF03745.9	PF03745	DUF309	62	62	No Pfam Clan information	No Pfam Clan information	a.246.2(1-62)	a.246.2(1-61)	a.246.2(3-56)	No Predictions	a.246.2(1-62)	a.246.2(14-158)	Predictions Match	4
34	PF09404.5	PF09404	DUF2003	447	445	No Pfam Clan information	No Pfam Clan information	No Predictions	No Predictions	a.246.3(123-293)|d.109.3(295-440)	No Predictions	a.246.3(123-294)|d.109.3(295-440)	a.246.3(123-294)|d.109.3(295-440)	Predictions Match	2
35	PF08986.5	PF08986	DUF1889	119	119	No Pfam Clan information	No Pfam Clan information	a.247.1(24-119)	a.247.1(23-118)	a.247.1(23-119)	No Predictions	a.247.1(23-119)	a.247.1(11-107)	Predictions Match	4
36	PF08984.6	PF08984	DUF1858	59	54	No Pfam Clan information	No Pfam Clan information	a.248.1(1-59)	a.248.1(1-58)	a.248.1(1-54)	No Predictions	a.248.1(1-54)	a.248.1(3-81)	Predictions Match	4
37	PF11486.3	PF11486	DUF3212	121	122	No Pfam Clan information	No Pfam Clan information	a.249.1(1-113)	a.249.1(1-112)	a.249.1(1-114)	No Predictions	a.249.1(1-114)	a.249.1(1-113)	Predictions Match	4
38	PF05974.7	PF05974	DUF892	159	160	CL0044	Ferritin	a.25.1(1-157)	a.25.1(1-156)	a.25.1(2-151)	a.25.1(1-152)	a.25.1(1-157)	a.25.1(1-160)|k.8.1(1-53)	Predictions Match	5
39	PF14530.1	PF14530	DUF4439	131	130	CL0044	Ferritin	a.25.1(1-131)	a.25.1(1-122)	a.25.1(1-129)	a.25.1(1-125)	a.25.1(1-123)	a.25.1(17-158)	Predictions Match	5
40	PF11266.3	PF11266	DUF3066	219	219	No Pfam Clan information	No Pfam Clan information	a.25.1(1-218)	a.25.1(3-217)	a.25.1(1-217)	a.25.1(4-217)	a.25.1(1-218)	a.25.1(20-241)	Predictions Match	5
41	PF09537.5	PF09537	DUF2383	111	113	CL0044	Ferritin	a.25.1(1-109)	a.25.1(1-110)	No Predictions	No Predictions	a.25.1(1-112)	a.25.1(210-343)	Predictions Match	3
42	PF09968.4	PF09968	DUF2202	162	161	CL0044	Ferritin	a.25.1(1-140)	a.25.1(1-143)	a.25.1(4-133)	No Predictions	a.25.1(4-139)	a.25.1(29-170)	Predictions Match	4
43	PF09155.5	PF09155	DUF1940	143	143	No Pfam Clan information	No Pfam Clan information	a.25.2(1-143)	a.25.2(1-142)	a.25.2(1-143)	a.25.2(1-143)	a.25.2(1-143)	a.25.2(6-148)	Predictions Match	5
44	PF10824.3	PF10824	DUF2580	100	105	CL0352	EsxAB	a.25.3(4-97)	a.25.3(3-98)	No Predictions	No Predictions	a.25.3(5-104)	a.25.3(1-99)	Predictions Match	3
45	PF08929.5	PF08929	DUF1911	110	109	No Pfam Clan information	No Pfam Clan information	a.254.1(1-110)	a.254.1(1-109)	a.254.1(41-109)	a.254.1(6-109)	a.254.1(6-109)	a.254.1(135-293)	Predictions Match	4
46	PF08837.6	PF08837	DUF1810	139	139	No Pfam Clan information	No Pfam Clan information	a.255.1(2-138)	a.255.1(2-138)	a.255.1(2-138)	No Predictions	a.255.1(2-139)	a.255.1(6-145)	Predictions Match	4
47	PF08989.5	PF08989	DUF1896	144	144	No Pfam Clan information	No Pfam Clan information	a.258.1(1-144)	a.258.1(1-143)	a.258.1(3-144)	a.258.1(69-144)	a.258.1(1-144)	a.258.1(2-150)	Predictions Match	5
48	PF06078.6	PF06078	DUF937	137	114	No Pfam Clan information	No Pfam Clan information	a.259.1(5-137)	a.259.1(34-136)	a.259.1(19-114)	a.259.1(7-114)	a.259.1(26-114)	a.259.1(3-131)	Predictions Match	5
49	PF08933.6	PF08933	DUF1864	387	387	CL0380	IDO-like	a.266.1(3-387)	a.266.1(3-372)	a.266.1(4-385)	No Predictions	a.266.1(1-387)	a.266.1(6-392)	Predictions Match	4
50	PF06014.6	PF06014	DUF910	62	62	No Pfam Clan information	No Pfam Clan information	a.272.1(1-61)	No Predictions	a.272.1(2-62)	a.272.1(1-62)	a.272.1(1-61)	a.272.1(1-62)	Predictions Match	4
51	PF05256.7	PF05256	UPF0223	88	89	No Pfam Clan information	No Pfam Clan information	a.276.1(4-88)	No Predictions	a.276.1(4-84)	a.276.1(12-88)	a.276.1(4-89)	a.276.1(6-90)	Predictions Match	4
52	PF11015.3	PF11015	DUF2853	102	103	No Pfam Clan information	No Pfam Clan information	a.279.1(1-102)	No Predictions	a.279.1(1-102)	a.279.1(1-103)	a.279.1(1-103)	a.279.1(1-113)	Predictions Match	4
53	PF07377.7	PF07377	DUF1493	111	107	CL0314	PP-binding	No Predictions	No Predictions	No Predictions	No Predictions	a.28.1(3-60)	a.28.1(4-80)	Predictions Match	1
54	PF06133.6	PF06133	DUF964	108	108	No Pfam Clan information	No Pfam Clan information	a.281.1(1-108)	No Predictions	a.281.1(1-106)	a.281.1(1-108)	a.281.1(1-108)	a.281.1(2-124)	Predictions Match	4
55	PF12200.3	PF12200	DUF3597	127	153	No Pfam Clan information	No Pfam Clan information	a.282.1(1-127)	No Predictions	a.282.1(1-39)|a.282.1(70-153)	No Predictions	a.282.1(72-153)	a.282.1(1-130)	Predictions Match	3
56	PF07208.6	PF07208	DUF1414	44	44	No Pfam Clan information	No Pfam Clan information	a.284.1(1-44)	No Predictions	a.284.1(1-44)	a.284.1(1-44)	a.284.1(1-44)	a.284.1(1-75)	Predictions Match	4
57	PF11269.3	PF11269	DUF3069	121	121	No Pfam Clan information	No Pfam Clan information	a.286.1(1-120)	No Predictions	a.286.1(1-120)	a.286.1(1-121)	a.286.1(1-121)	a.286.1(1-144)	Predictions Match	4
58	PF08926.6	PF08926	DUF1908	282	281	No Pfam Clan information	No Pfam Clan information	No Predictions	No Predictions	a.29.10(130-230)	a.29.10(132-226)	a.29.10(130-230)	a.29.10(8-108)	Predictions Match	3
59	PF11155.3	PF11155	DUF2935	124	115	No Pfam Clan information	No Pfam Clan information	a.29.13(1-124)	No Predictions	a.29.13(8-114)	No Predictions	a.29.13(1-115)	a.29.13(11-144)	Predictions Match	3
60	PF03685.8	PF03685	UPF0147	86	86	No Pfam Clan information	No Pfam Clan information	a.29.14(2-86)	No Predictions	a.29.14(3-86)	a.29.14(5-86)	a.29.14(2-86)	a.29.14(4-91)	Predictions Match	4
61	PF04751.9	PF04751	DUF615	158	159	No Pfam Clan information	No Pfam Clan information	a.290.1(16-158)	No Predictions	a.290.1(16-159)	a.290.1(93-159)	a.290.1(16-159)	a.290.1(22-169)	Predictions Match	4
62	PF09442.5	PF09442	DUF2018	81	80	No Pfam Clan information	No Pfam Clan information	a.292.1(1-80)	No Predictions	a.292.1(1-79)	No Predictions	a.292.1(2-80)	a.292.1(1-93)	Predictions Match	3
63	PF06844.6	PF06844	DUF1244	68	68	No Pfam Clan information	No Pfam Clan information	a.293.1(1-51)	No Predictions	a.293.1(1-51)	a.293.1(1-58)	a.293.1(1-51)	a.293.1(30-96)	Predictions Match	4
64	PF06748.7	PF06748	DUF1217	154	154	No Pfam Clan information	No Pfam Clan information	a.295.1(1-154)	No Predictions	a.295.1(1-153)	a.295.1(1-154)	a.295.1(1-154)	a.295.1(54-278)	Predictions Match	4
65	PF09086.6	PF09086	DUF1924	98	99	CL0318	Cytochrome-c	a.3.1(1-98)	a.3.1(10-82)	a.3.1(3-99)	a.3.1(1-99)	a.3.1(1-99)	a.3.1(19-116)	Predictions Match	5
66	PF10398.4	PF10398	DUF2443	79	79	No Pfam Clan information	No Pfam Clan information	a.30.6(1-79)	a.30.6(1-78)	a.30.6(1-79)	a.30.6(1-53)	a.30.6(1-79)	a.30.6(1-79)	Predictions Match	5
67	PF08965.5	PF08965	DUF1870	118	118	CL0123	HTH	a.35.1(1-118)	a.35.1(1-117)	a.35.1(1-118)	a.35.1(1-118)	a.35.1(1-118)	a.35.1(2-119)	Predictions Match	5
68	PF14590.1	PF14590	DUF4447	166	166	No Pfam Clan information	No Pfam Clan information	a.35.1(5-166)	a.35.1(5-135)	a.35.1(5-166)	a.35.1(6-166)	a.35.1(5-166)	a.35.1(5-166)	Predictions Match	5
69	PF08976.6	PF08976	DUF1880	118	116	No Pfam Clan information	No Pfam Clan information	a.39.1(4-118)	No Predictions	a.39.1(3-33)	a.39.1(1-34)	a.39.1(3-34)	a.39.1(229-311)	Predictions Match	4
70	PF04255.9	PF04255	DUF433	56	56	No Pfam Clan information	No Pfam Clan information	a.4.1(1-56)	a.4.1(1-55)	a.4.1(1-55)	a.4.1(1-56)	a.4.1(1-56)	a.4.1(1-102)	Predictions Match	5
71	PF06627.6	PF06627	DUF1153	90	90	CL0123	HTH	a.4.12(1-90)	No Predictions	a.4.12(1-89)	a.4.12(10-90)	a.4.12(1-90)	a.4.12(1-93)	Predictions Match	4
72	PF04297.9	PF04297	UPF0122	101	101	CL0123	HTH	a.4.13(1-101)	a.4.13(1-100)	a.4.13(2-99)	a.4.13(1-101)	a.4.5(7-59)	a.4.13(7-104)	Predictions Match	5
73	PF11625.3	PF11625	DUF3253	84	83	No Pfam Clan information	No Pfam Clan information	a.4.5(1-81)	No Predictions	a.4.5(5-82)	a.4.5(2-83)	a.4.5(1-82)	a.4.5(1-85)	Predictions Match	4
74	PF04337.7	PF04337	DUF480	148	153	No Pfam Clan information	No Pfam Clan information	No Predictions	a.4.5(1-133)	a.4.5(1-80)|a.4.5(86-153)	a.4.5(91-153)	a.4.5(1-80)	a.4.5(13-96)	Predictions Match	4
75	PF07515.6	PF07515	DUF1528	106	107	No Pfam Clan information	No Pfam Clan information	a.4.5(1-106)	No Predictions	a.4.5(1-107)	No Predictions	a.4.5(1-107)	a.4.5(396-528)	Predictions Match	3
76	PF12976.2	PF12976	DUF3860	92	92	No Pfam Clan information	No Pfam Clan information	a.4.5(1-83)	No Predictions	a.4.5(1-87)	a.4.5(1-83)	a.4.5(1-82)	a.4.5(6-96)	Predictions Match	4
77	PF06294.6	PF06294	DUF1042	158	152	CL0188	CH	No Predictions	No Predictions	a.40.1(1-71)	No Predictions	a.40.1(2-99)	a.40.1(13-90)	Predictions Match	2
78	PF08681.6	PF08681	DUF1778	80	79	CL0057	Met_repress	a.43.1(1-76)	a.43.1(1-75)	a.43.1(2-74)	a.43.1(1-76)	a.43.1(1-75)	a.43.1(3-83)	Predictions Match	5
79	PF03693.9	PF03693	RHH_2	81	81	CL0057	Met_repress	No Predictions	No Predictions	a.43.1(5-45)	No Predictions	a.43.1(3-42)	a.43.1(4-45)	Predictions Match	2
80	PF10802.3	PF10802	DUF2540	75	76	No Pfam Clan information	No Pfam Clan information	a.43.1(1-74)	No Predictions	a.43.1(1-74)	No Predictions	a.43.1(1-75)	a.43.1(6-87)	Predictions Match	3
81	PF04325.8	PF04325	DUF465	49	50	No Pfam Clan information	No Pfam Clan information	No Predictions	No Predictions	No Predictions	No Predictions	No Predictions	a.47.2(5-73)	Predictions Match	0
82	PF06005.7	PF06005	DUF904	72	72	No Pfam Clan information	No Pfam Clan information	No Predictions	No Predictions	No Predictions	No Predictions	No Predictions	a.47.2(8-79)	Predictions Match	0
83	PF06855.7	PF06855	DUF1250	46	46	No Pfam Clan information	No Pfam Clan information	a.60.15(1-46)	a.60.15(1-45)	a.60.15(1-46)	a.60.15(1-46)	a.60.15(1-46)	a.60.15(1-74)	Predictions Match	5
84	PF06304.6	PF06304	DUF1048	103	99	CL0112	Yip1	a.69.4(1-102)	No Predictions	a.69.4(2-98)	a.69.4(13-99)	a.69.4(1-99)	a.69.4(1-112)	Predictions Match	4
85	PF01865.11	PF01865	PhoU_div	214	210	CL0297	PhoU	a.7.12(18-208)	No Predictions	a.7.12(23-197)	No Predictions	a.7.12(25-207)	a.7.12(24-200)|a.7.7(162-260)	Predictions Match	3
86	PF09185.5	PF09185	DUF1948	140	140	No Pfam Clan information	No Pfam Clan information	a.79.1(1-140)	a.79.1(1-139)	a.79.1(2-140)	a.79.1(1-140)	a.79.1(1-140)	a.79.1(12-151)	Predictions Match	5
87	PF01893.11	PF01893	UPF0058	89	88	No Pfam Clan information	No Pfam Clan information	a.8.10(1-87)	a.8.10(1-87)	a.8.10(1-68)	a.8.10(2-85)	a.8.10(1-86)	a.8.10(1-89)	Predictions Match	5
88	PF04010.8	PF04010	DUF357	75	75	No Pfam Clan information	No Pfam Clan information	a.8.11(1-74)	No Predictions	a.8.11(2-74)	No Predictions	a.8.11(1-75)	a.8.11(1-75)	Predictions Match	3
89	PF09094.6	PF09094	DUF1925	80	76	No Pfam Clan information	No Pfam Clan information	a.8.3(1-80)	a.8.3(1-79)	a.8.3(1-75)	No Predictions	a.8.3(1-76)	a.8.3(311-384)	Predictions Match	4
90	PF09210.6	PF09210	DUF1957	102	102	No Pfam Clan information	No Pfam Clan information	a.8.3(1-102)	a.8.3(1-101)	a.8.3(2-102)	No Predictions	a.8.3(1-102)	a.8.3(416-532)	Predictions Match	4
91	PF11895.3	PF11895	DUF3415	80	80	No Pfam Clan information	No Pfam Clan information	a.93.1(1-80)	No Predictions	a.93.1(4-78)	No Predictions	a.93.1(1-80)	a.93.1(260-340)	Predictions Match	3
92	PF09171.5	PF09171	DUF1886	247	267	No Pfam Clan information	No Pfam Clan information	a.96.1(1-246)	a.96.1(1-243)	a.96.1(7-258)	a.96.1(139-267)	a.96.1(1-266)	a.96.1(10-245)	Predictions Match	5
93	PF09291.5	PF09291	DUF1968	85	84	No Pfam Clan information	No Pfam Clan information	b.1.1(1-85)	No Predictions	b.1.1(1-84)	b.1.1(1-84)	b.1.1(1-84)	b.1.1(118-213)	Predictions Match	4
94	PF09118.6	PF09118	DUF1929	98	94	No Pfam Clan information	No Pfam Clan information	b.1.18(1-98)	No Predictions	b.1.18(1-94)	b.1.18(1-94)	b.1.18(1-94)	b.1.18(538-639)	Predictions Match	4
95	PF11806.3	PF11806	DUF3327	122	115	No Pfam Clan information	No Pfam Clan information	b.1.18(1-116)	b.1.18(1-115)	b.1.18(2-109)	No Predictions	b.1.18(2-109)	b.1.18(7-155)	Predictions Match	4
96	PF09167.6	PF09167	DUF1942	127	125	No Pfam Clan information	No Pfam Clan information	b.1.19(1-127)	b.1.19(1-126)	b.1.19(2-125)	b.1.19(1-125)	b.1.19(1-125)	b.1.19(3-129)	Predictions Match	5
97	PF04379.9	PF04379	DUF525	90	90	No Pfam Clan information	No Pfam Clan information	b.1.23(1-90)	b.1.23(1-89)	b.1.23(5-89)	b.1.23(1-90)	b.1.23(1-89)	b.1.23(8-127)	Predictions Match	5
98	PF06452.6	PF06452	DUF1083	185	188	No Pfam Clan information	No Pfam Clan information	b.1.9(1-183)	b.1.9(1-183)	b.1.9(1-186)	b.1.9(1-187)	b.1.9(1-186)	b.1.9(11-187)	Predictions Match	5
99	PF09985.4	PF09985	DUF2223	228	223	No Pfam Clan information	No Pfam Clan information	b.1.9(2-228)	b.1.9(1-227)	b.1.9(8-222)	b.1.9(1-223)	b.1.9(1-223)	b.1.9(776-1020)	Predictions Match	4
100	PF09211.5	PF09211	DUF1958	65	65	No Pfam Clan information	No Pfam Clan information	b.105.1(1-65)	b.105.1(1-64)	b.105.1(1-63)	b.105.1(1-65)	b.105.1(1-65)	b.105.1(316-383)	Predictions Match	5
101	PF09393.5	PF09393	DUF2001	142	131	CL0504	Phage_barrel	b.106.1(8-142)	False positive	b.106.1(6-131)	No Predictions	b.106.1(5-131)	b.106.1(5-143)	Predictions Match	3
102	PF07009.6	PF07009	DUF1312	113	114	No Pfam Clan information	No Pfam Clan information	b.114.1(27-100)	b.114.1(26-108)	No Predictions	b.114.1(26-110)	b.114.1(28-109)	b.114.1(51-131)	Predictions Match	4
103	PF10763.4	PF10763	DUF2584	80	80	No Pfam Clan information	No Pfam Clan information	b.122.1(1-80)	No Predictions	b.122.1(1-80)	b.122.1(2-77)	b.122.1(1-80)	b.122.1(1-80)	Predictions Match	4
104	PF12961.2	PF12961	DUF3850	72	74	CL0178	PUA	b.122.1(1-60)	b.122.1(1-67)	b.122.1(1-65)	No Predictions	b.122.1(1-65)	b.122.1(8-73)	Predictions Match	4
105	PF03657.8	PF03657	UPF0113	162	157	CL0178	PUA	No Predictions	No Predictions	b.122.1(96-140)	No Predictions	b.122.1(94-138)|d.17.6(3-88)	b.122.1(95-170)|d.17.6(1-94)	Predictions Match	2
106	PF07161.8	PF07161	DUF1396	192	191	No Pfam Clan information	No Pfam Clan information	b.125.1(1-192)	b.125.1(1-191)	b.125.1(1-191)	No Predictions	b.125.1(1-191)	b.125.1(40-230)	Predictions Match	4
107	PF08830.5	PF08830	DUF1806	114	114	No Pfam Clan information	No Pfam Clan information	b.128.1(1-114)	b.128.1(1-113)	b.128.1(1-114)	b.128.1(1-114)	b.128.1(1-114)	b.128.1(3-115)	Predictions Match	5
108	PF01954.11	PF01954	DUF104	60	60	No Pfam Clan information	No Pfam Clan information	b.129.2(1-60)	No Predictions	b.129.2(1-44)	No Predictions	b.129.2(1-32)	b.129.2(1-61)	Predictions Match	3
109	PF08922.6	PF08922	DUF1905	80	88	No Pfam Clan information	No Pfam Clan information	b.129.2(1-80)	b.129.2(1-79)	b.129.2(1-88)	b.129.2(1-88)	b.129.2(1-88)	b.129.2(20-104)	Predictions Match	5
110	PF09149.5	PF09149	DUF1935	104	98	No Pfam Clan information	No Pfam Clan information	b.134.1(1-104)	b.134.1(1-103)	b.134.1(4-98)	b.134.1(1-98)	b.134.1(1-98)	b.134.1(1-131)	Predictions Match	5
111	PF01868.11	PF01868	UPF0086	89	88	No Pfam Clan information	No Pfam Clan information	b.137.1(2-89)	b.137.1(1-88)	b.137.1(3-87)	b.137.1(1-88)	b.137.1(1-88)	b.137.1(38-125)	Predictions Match	5
112	PF08980.5	PF08980	DUF1883	95	98	No Pfam Clan information	No Pfam Clan information	b.156.1(1-94)	b.156.1(1-94)	b.156.1(2-93)	No Predictions	b.156.1(1-94)	b.156.1(4-104)	Predictions Match	4
113	PF05638.7	PF05638	DUF796	134	133	No Pfam Clan information	No Pfam Clan information	b.157.1(1-134)	b.157.1(1-133)	b.157.1(1-132)	b.157.1(1-133)	b.157.1(1-133)	b.157.1(24-193)	Predictions Match	5
114	PF11528.3	PF11528	DUF3224	134	133	No Pfam Clan information	No Pfam Clan information	b.159.2(1-133)	No Predictions	b.159.2(2-132)	b.159.2(3-133)	b.159.2(2-133)	b.159.2(2-134)	Predictions Match	4
115	PF04398.7	PF04398	DUF538	110	113	No Pfam Clan information	No Pfam Clan information	b.162.1(1-110)	b.162.1(1-109)	b.162.1(1-111)	b.162.1(1-113)	b.162.1(1-113)	b.162.1(2-170)	Predictions Match	5
116	PF08931.5	PF08931	DUF1913	146	146	No Pfam Clan information	No Pfam Clan information	b.163.1(2-138)	b.163.1(2-139)	b.163.1(2-139)	No Predictions	b.163.1(2-139)	b.163.1(2-140)	Predictions Match	4
117	PF05907.8	PF05907	DUF866	161	163	No Pfam Clan information	No Pfam Clan information	b.166.1(1-158)	b.166.1(1-157)	b.166.1(1-156)	No Predictions	b.166.1(1-156)	b.166.1(1-156)	Predictions Match	4
118	PF04167.8	PF04167	DUF402	72	74	No Pfam Clan information	No Pfam Clan information	b.175.1(1-72)	No Predictions	b.175.1(7-74)	No Predictions	b.175.1(2-74)	b.175.1(8-172)	Predictions Match	3
119	PF04721.12	PF04721	DUF750	62	62	No Pfam Clan information	No Pfam Clan information	b.18.1(1-62)	b.18.1(1-61)	b.18.1(1-62)	No Predictions	b.18.1(2-62)	b.18.1(472-651)	Predictions Match	4
120	PF04314.8	PF04314	DUF461	110	110	No Pfam Clan information	No Pfam Clan information	b.2.10(1-110)	No Predictions	b.2.10(2-109)	No Predictions	b.2.10(1-110)	b.2.10(1-149)	Predictions Match	3
121	PF08932.5	PF08932	DUF1914	114	116	CL0326	Reo_sigma	b.21.1(11-114)	b.21.1(15-113)	b.21.1(15-116)	No Predictions	b.21.1(15-116)	b.21.1(158-263)	Predictions Match	4
122	PF09224.6	PF09224	DUF1961	218	218	No Pfam Clan information	No Pfam Clan information	b.29.1(1-218)	b.29.1(1-217)	b.29.1(1-218)	b.29.1(1-218)	b.29.1(1-218)	b.29.1(3-214)	Predictions Match	5
123	PF07081.6	PF07081	DUF1349	183	183	No Pfam Clan information	No Pfam Clan information	b.29.1(1-179)	b.29.1(1-176)	b.29.1(2-177)	b.29.1(1-178)	b.29.1(1-177)	b.29.1(34-208)	Predictions Match	5
124	PF14486.1	PF14486	DUF4432	302	297	CL0103	Gal_mutarotase	b.30.5(2-300)	b.30.5(3-301)	No Predictions	b.30.5(1-297)	b.30.5(3-297)	b.30.5(126-351)	Predictions Match	4
125	PF09095.6	PF09095	DUF1926	278	295	No Pfam Clan information	No Pfam Clan information	b.30.5(1-278)	b.30.5(1-277)	b.30.5(1-282)	b.30.5(3-295)	b.30.5(1-295)	b.30.5(385-659)	Predictions Match	4
126	PF08838.5	PF08838	DUF1811	102	102	No Pfam Clan information	No Pfam Clan information	b.34.15(1-102)	b.34.15(1-101)	b.34.15(1-101)	b.34.15(50-102)	b.34.15(1-102)	b.34.15(6-110)	Predictions Match	5
127	PF11302.3	PF11302	DUF3104	75	71	No Pfam Clan information	No Pfam Clan information	No Predictions	No Predictions	No Predictions	No Predictions	No Predictions	b.34.2(19-50)	Predictions Match	0
128	PF08940.6	PF08940	DUF1918	58	58	No Pfam Clan information	No Pfam Clan information	b.34.6(1-58)	b.34.6(1-57)	b.34.6(1-58)	No Predictions	b.34.6(1-58)	b.34.6(1-80)	Predictions Match	4
129	PF06004.7	PF06004	DUF903	50	50	No Pfam Clan information	No Pfam Clan information	b.38.1(1-50)	No Predictions	b.38.1(1-49)	b.38.1(1-50)	b.38.1(1-50)	b.38.1(2-54)	Predictions Match	4
130	PF10054.4	PF10054	DUF2291	206	206	No Pfam Clan information	No Pfam Clan information	b.40.11(37-206)	b.40.11(37-205)	b.40.11(37-205)	No Predictions	b.40.11(37-206)	b.40.11(39-214)	Predictions Match	4
131	PF06486.6	PF06486	DUF1093	78	77	No Pfam Clan information	No Pfam Clan information	b.40.13(1-78)	No Predictions	b.40.13(1-76)	No Predictions	b.40.13(2-77)	b.40.13(2-109)	Predictions Match	3
132	PF09199.5	PF09199	DUF1954	84	84	No Pfam Clan information	No Pfam Clan information	b.40.2(1-84)	b.40.2(1-83)	b.40.2(1-84)	b.40.2(9-83)	b.40.2(1-84)	b.40.2(5-100)	Predictions Match	5
133	PF12172.3	PF12172	DUF35_N	37	37	No Pfam Clan information	No Pfam Clan information	b.40.4(1-37)	False positive	b.40.4(1-36)	No Predictions	b.40.4(1-37)	b.40.4(36-67)	Predictions Match	3
134	PF01982.11	PF01982	CTP-dep_RFKase	121	121	No Pfam Clan information	No Pfam Clan information	b.43.5(1-121)	No Predictions	b.43.5(1-121)	b.43.5(1-121)	b.43.5(1-121)	b.43.5(1-136)	Predictions Match	3
135	PF04289.7	PF04289	DUF447	177	184	CL0336	FMN-binding	b.45.1(1-177)	b.45.1(1-132)	b.45.1(1-183)	b.45.1(1-129)	b.45.1(1-184)	b.45.1(15-220)	Predictions Match	5
136	PF10615.4	PF10615	DUF2470	83	82	No Pfam Clan information	No Pfam Clan information	b.45.1(2-83)	No Predictions	b.45.1(4-82)	b.45.1(2-82)	b.45.1(7-82)	b.45.1(2-239)	Predictions Match	4
137	PF04075.9	PF04075	DUF385	132	134	CL0336	FMN-binding	b.45.1(2-128)	No Predictions	b.45.1(24-127)	No Predictions	b.45.1(19-115)	b.45.1(36-139)	Predictions Match	3
138	PF11514.3	PF11514	DUF3219	99	94	No Pfam Clan information	No Pfam Clan information	b.45.3(1-99)	No Predictions	b.45.3(2-94)	b.45.3(1-89)	b.45.3(1-94)	b.45.3(2-97)	Predictions Match	4
139	PF09342.6	PF09342	DUF1986	267	224	CL0124	Peptidase_PA	b.47.1(17-242)	b.47.1(12-266)	b.47.1(14-214)	b.47.1(30-224)	b.47.1(12-222)	b.47.1(16-257)	Predictions Match	5
140	PF03761.10	PF03761	DUF316	282	294	CL0124	Peptidase_PA	b.47.1(29-258)	b.47.1(42-280)	b.47.1(55-102)|b.47.1(131-282)	No Predictions	b.47.1(28-291)	b.47.1(88-374)	Predictions Match	4
141	PF07933.9	PF07933	DUF1681	160	160	No Pfam Clan information	No Pfam Clan information	b.55.1(1-127)	b.55.1(1-127)	b.55.1(1-127)	b.55.1(6-128)	b.55.1(1-128)	b.55.1(1-133)	Predictions Match	5
142	PF11462.3	PF11462	DUF3203	74	74	No Pfam Clan information	No Pfam Clan information	b.55.2(1-74)	b.55.2(1-73)	b.55.2(1-73)	No Predictions	b.55.2(1-74)	b.55.2(23-96)	Predictions Match	4
143	PF08985.6	PF08985	DUF1888	124	124	No Pfam Clan information	No Pfam Clan information	b.6.1(6-124)	b.6.1(6-123)	b.6.1(7-123)	No Predictions	b.6.1(6-123)	b.6.1(6-116)	Predictions Match	4
144	PF12204.3	PF12204	DUF3598	252	269	No Pfam Clan information	No Pfam Clan information	b.60.1(6-243)	No Predictions	b.60.1(1-129)|b.60.1(137-268)	b.60.1(1-136)	b.60.1(1-136)	b.60.1(1-132)	Predictions Match	4
145	PF11631.3	PF11631	DUF3255	123	123	No Pfam Clan information	No Pfam Clan information	b.60.1(1-123)	No Predictions	b.60.1(1-123)	b.60.1(17-112)	b.60.1(1-123)	b.60.1(2-127)	Predictions Match	4
146	PF08768.6	PF08768	DUF1794	154	188	No Pfam Clan information	No Pfam Clan information	b.60.1(1-154)	b.60.1(1-153)	b.60.1(3-175)	No Predictions	b.60.1(1-188)	b.60.1(4-164)	Predictions Match	4
147	PF09148.5	PF09148	DUF1934	129	125	No Pfam Clan information	No Pfam Clan information	b.60.1(1-129)	b.60.1(1-128)	b.60.1(2-125)	b.60.1(1-125)	b.60.1(1-125)	b.60.1(7-134)	Predictions Match	5
148	PF12903.2	PF12903	DUF3830	147	156	CL0475	Cyclophil-like	b.62.1(6-127)	b.62.1(1-134)	b.62.1(1-141)	No Predictions	b.62.1(1-137)	b.62.1(25-170)	Predictions Match	4
149	PF04041.8	PF04041	DUF377	312	299	CL0143	B_Fructosidase	b.67.2(2-312)	b.67.2(8-311)	b.67.2(14-289)	b.67.2(1-299)	b.67.2(4-299)	b.67.2(19-346)	Predictions Match	5
150	PF08950.5	PF08950	DUF1861	298	297	No Pfam Clan information	No Pfam Clan information	b.67.2(1-298)	b.67.2(1-297)	b.67.2(3-297)	No Predictions	b.67.2(1-297)	b.67.2(2-311)	Predictions Match	4
151	PF13970.1	PF13970	DUF4221	333	331	No Pfam Clan information	No Pfam Clan information	No Predictions	No Predictions	No Predictions	No Predictions	No Predictions	b.69.2(53-143)	Predictions Match	0
152	PF11618.3	PF11618	DUF3250	107	109	No Pfam Clan information	No Pfam Clan information	b.7.1(1-107)	No Predictions	b.7.1(1-107)	No Predictions	b.7.1(1-108)	b.7.1(596-737)	Predictions Match	3
153	PF09640.5	PF09640	DUF2027	162	159	No Pfam Clan information	No Pfam Clan information	b.7.5(1-137)	No Predictions	b.7.5(1-137)	b.7.5(2-137)	b.7.5(1-137)	b.7.5(81-227)	Predictions Match	4
154	PF09081.5	PF09081	DUF1921	51	51	No Pfam Clan information	No Pfam Clan information	b.71.1(1-51)	No Predictions	b.71.1(1-50)	b.71.1(1-51)	b.71.1(1-51)	b.71.1(358-418)	Predictions Match	4
155	PF09260.6	PF09260	DUF1966	91	81	CL0369	GHD	b.71.1(1-91)	No Predictions	b.71.1(2-81)	b.71.1(1-81)	b.71.1(1-81)	b.71.1(382-478)	Predictions Match	4
156	PF09178.5	PF09178	DUF1945	51	50	No Pfam Clan information	No Pfam Clan information	b.71.1(1-51)	No Predictions	b.71.1(1-50)	b.71.1(1-50)	b.71.1(1-50)	b.71.1(392-441)	Predictions Match	4
157	PF09154.5	PF09154	DUF1939	57	58	CL0369	GHD	b.71.1(1-57)	No Predictions	b.71.1(1-58)	b.71.1(1-58)	b.71.1(1-58)	b.71.1(394-483)	Predictions Match	4
158	PF09244.5	PF09244	DUF1964	68	68	No Pfam Clan information	No Pfam Clan information	b.71.1(1-68)	b.71.1(1-67)	b.71.1(1-68)	No Predictions	b.71.1(1-68)	b.71.1(435-504)	Predictions Match	4
159	PF11941.3	PF11941	DUF3459	89	90	CL0369	GHD	b.71.1(19-88)	No Predictions	No Predictions	No Predictions	No Predictions	b.71.1(479-557)	Predictions Match	1
160	PF09083.5	PF09083	DUF1923	64	64	No Pfam Clan information	No Pfam Clan information	b.71.1(1-64)	No Predictions	b.71.1(1-64)	b.71.1(1-64)	b.71.1(1-64)	b.71.1(573-636)	Predictions Match	4
161	PF09196.5	PF09196	DUF1953	66	63	No Pfam Clan information	No Pfam Clan information	b.71.1(1-66)	No Predictions	b.71.1(1-63)	b.71.1(2-63)	b.71.1(1-63)	b.71.1(654-720)	Predictions Match	4
162	PF11852.3	PF11852	DUF3372	168	167	No Pfam Clan information	No Pfam Clan information	b.71.1(65-168)	No Predictions	b.71.1(64-167)|c.1.8(4-61)	No Predictions	c.1.8(1-63)|b.71.1(64-167)	b.71.1(753-862)	Predictions Match	3
163	PF01458.12	PF01458	UPF0051	230	229	No Pfam Clan information	No Pfam Clan information	b.80.6(2-230)	b.80.6(1-229)	b.80.6(4-229)	No Predictions	b.80.6(4-229)	b.80.6(93-423)	Predictions Match	4
164	PF06172.6	PF06172	Cupin_5	139	145	CL0029	Cupin	b.82.1(1-139)	b.82.1(1-138)	b.82.1(2-143)	b.82.1(1-145)	b.82.1(1-145)	b.82.1(1-158)	Predictions Match	5
165	PF07385.7	PF07385	DUF1498	225	223	CL0029	Cupin	No Predictions	b.82.1(1-214)	b.82.1(87-176)	No Predictions	b.82.1(83-178)	b.82.1(116-221)	Predictions Match	3
166	PF06865.6	PF06865	DUF1255	94	94	CL0029	Cupin	b.82.1(2-94)	No Predictions	b.82.1(2-93)	b.82.1(1-94)	b.82.1(1-94)	b.82.1(13-106)	Predictions Match	4
167	PF05899.7	PF05899	Cupin_3	74	75	CL0029	Cupin	b.82.1(1-74)	b.82.1(1-73)	b.82.1(2-75)	b.82.1(1-75)	b.82.1(2-75)	b.82.1(21-120)	Predictions Match	5
168	PF07847.7	PF07847	DUF1637	200	191	CL0029	Cupin	b.82.1(1-164)	b.82.1(28-163)	b.82.1(1-160)	No Predictions	b.82.1(29-159)	b.82.1(5-190)	Predictions Match	4
169	PF14499.1	PF14499	DUF4437	251	250	CL0029	Cupin	b.82.1(3-240)	b.82.1(4-248)	b.82.1(6-114)	No Predictions	b.82.1(3-248)	b.82.1(72-163)	Predictions Match	4
170	PF09313.6	PF09313	DUF1971	82	82	CL0029	Cupin	b.82.2(1-82)	b.82.1(8-81)	b.82.2(1-81)	b.82.2(1-82)	b.82.2(1-82)	b.82.2(1-109)	Predictions Match	5
171	PF04074.7	PF04074	DUF386	153	150	CL0029	Cupin	b.82.2(1-146)	b.82.2(1-152)	b.82.2(1-149)	b.82.2(1-150)	b.82.2(1-150)	b.82.2(1-152)	Predictions Match	5
172	PF07350.7	PF07350	DUF1479	416	414	CL0029	Cupin	b.82.2(1-416)	b.82.2(1-415)	b.82.2(2-414)	No Predictions	b.82.2(1-414)	b.82.2(3-419)	Predictions Match	4
173	PF09863.4	PF09863	DUF2090	311	307	CL0036	TIM_barrel	c.1.10(17-311)	No Predictions	No Predictions	No Predictions	c.1.10(34-275)	c.1.10(6-321)	Predictions Match	2
174	PF07071.6	PF07071	DUF1341	218	218	CL0036	TIM_barrel	No Predictions	c.1.30(5-208)	c.1.10(82-201)	No Predictions	No Predictions	c.1.10(92-216)	Predictions Match	2
175	PF05114.8	PF05114	DUF692	275	276	CL0036	TIM_barrel	c.1.15(3-265)	c.1.15(9-272)	c.1.15(26-249)	No Predictions	c.1.15(12-270)	c.1.15(102-229)	Predictions Match	4
176	PF05853.7	PF05853	DUF849	272	297	CL0256	Enolase_TIM	c.1.2(25-215)	c.1.28(2-257)	No Predictions	c.1.28(1-287)	No Predictions	c.1.28(25-144)	Predictions Match	3
177	PF01904.13	PF01904	DUF72	230	221	No Pfam Clan information	No Pfam Clan information	c.1.32(1-230)	c.1.32(1-229)	c.1.32(1-220)	c.1.32(1-221)	c.1.32(1-221)	c.1.32(2-268)	Predictions Match	5
178	PF05913.6	PF05913	DUF871	358	337	CL0475	Cyclophil-like	c.1.8(1-237)	b.62.1(240-356)|c.1.8(1-237)	c.1.8(1-227)|b.62.1(237-335)	c.1.8(1-244)	b.62.1(238-335)|c.1.8(1-227)	c.1.8(1-244)	Predictions Match	4
179	PF08924.6	PF08924	DUF1906	136	134	No Pfam Clan information	No Pfam Clan information	c.1.8(1-136)	c.1.8(1-135)	c.1.8(5-134)	c.1.8(1-134)	c.1.8(1-134)	c.1.8(11-132)	Predictions Match	5
180	PF13204.1	PF13204	DUF4038	289	288	CL0058	Glyco_hydro_tim	c.1.8(1-289)	c.1.8(1-280)	c.1.8(80-204)	c.1.8(1-288)	c.1.8(2-272)	c.1.8(14-297)	Predictions Match	5
181	PF11921.3	PF11921	DUF3439	122	121	No Pfam Clan information	No Pfam Clan information	c.10.2(47-121)	No Predictions	No Predictions	No Predictions	No Predictions	c.10.2(35-268)	Predictions Match	1
182	PF04430.9	PF04430	DUF498	110	107	No Pfam Clan information	No Pfam Clan information	c.103.1(1-110)	c.103.1(1-109)	c.103.1(1-107)	c.103.1(1-107)	c.103.1(1-107)	c.103.1(1-146)	Predictions Match	5
183	PF09001.6	PF09001	DUF1890	139	142	No Pfam Clan information	No Pfam Clan information	c.115.1(1-139)	c.115.1(1-138)	c.115.1(1-142)	c.115.1(1-142)	c.115.1(1-142)	c.115.1(10-153)	Predictions Match	5
184	PF13660.1	PF13660	DUF4147	239	242	No Pfam Clan information	No Pfam Clan information	c.118.1(1-238)	c.118.1(1-238)	c.118.1(3-239)	c.118.1(15-242)	c.118.1(1-241)	c.118.1(12-243)	Predictions Match	5
185	PF08745.6	PF08745	UPF0278	206	214	CL0280	PIN	No Predictions	No Predictions	No Predictions	No Predictions	No Predictions	c.120.1(11-123)	Predictions Match	0
186	PF06908.6	PF06908	DUF1273	177	178	CL0349	DprA	c.129.1(1-177)	No Predictions	c.129.1(1-177)	c.129.1(1-178)	c.129.1(1-178)	c.129.1(1-177)	Predictions Match	4
187	PF09391.5	PF09391	DUF2000	133	133	CL0305	PTH2	c.131.1(1-133)	c.131.1(1-132)	c.131.1(1-133)	c.131.1(1-133)	c.131.1(1-133)	c.131.1(1-135)	Predictions Match	5
188	PF04260.7	PF04260	DUF436	172	172	No Pfam Clan information	No Pfam Clan information	c.140.1(1-172)	c.140.1(1-171)	c.140.1(2-172)	c.140.1(1-172)	c.140.1(1-172)	c.140.1(47-218)	Predictions Match	5
189	PF01933.13	PF01933	UPF0052	301	288	No Pfam Clan information	No Pfam Clan information	c.143.1(1-300)	c.143.1(1-300)	c.143.1(1-274)	c.143.1(80-279)	c.143.1(1-286)	c.143.1(10-323)	Predictions Match	5
190	PF07005.6	PF07005	DUF1537	223	208	No Pfam Clan information	No Pfam Clan information	c.146.1(1-223)	c.146.1(1-222)	c.146.1(1-206)	No Predictions	c.146.1(1-208)	c.146.1(1-412)	Predictions Match	4
191	PF08942.5	PF08942	DUF1919	201	213	No Pfam Clan information	No Pfam Clan information	c.147.1(4-201)	c.147.1(1-200)	c.147.1(1-212)	No Predictions	c.147.1(1-213)	c.147.1(1-305)	Predictions Match	4
192	PF04187.8	PF04187	DUF399	213	220	No Pfam Clan information	No Pfam Clan information	c.150.1(1-213)	No Predictions	c.150.1(4-215)	No Predictions	c.150.1(1-220)	c.150.1(9-263)	Predictions Match	3
193	PF11258.3	PF11258	DUF3048	283	296	No Pfam Clan information	No Pfam Clan information	c.153.1(1-283)	No Predictions	c.153.1(2-296)	c.153.1(1-296)	c.153.1(1-296)	c.153.1(13-308)	Predictions Match	4
194	PF08643.5	PF08643	DUF1776	299	298	CL0063	NADP_Rossmann	c.2.1(18-219)	c.2.1(1-282)	c.2.1(19-212)	c.2.1(1-284)	c.2.1(3-296)	c.2.1(3-241)	Predictions Match	5
195	PF03629.13	PF03629	DUF303	255	314	CL0264	SGNH_hydrolase	c.23.10(1-255)	c.23.10(1-254)	c.23.10(1-116)|c.23.10(186-313)	No Predictions	c.23.10(1-314)	c.23.10(1-282)	Predictions Match	4
196	PF09152.5	PF09152	DUF1937	116	111	CL0498	Nribosyltransf	c.23.14(1-116)	c.23.14(1-115)	c.23.14(1-110)	c.23.14(1-111)	c.23.14(1-111)	c.23.14(2-112)	Predictions Match	5
197	PF13278.1	PF13278	DUF4066	166	172	CL0014	Glutaminase_I	c.23.16(1-166)	c.23.16(1-165)	c.23.16(1-172)	c.23.16(1-172)	c.23.16(1-172)	c.23.16(2-196)	Predictions Match	5
198	PF07090.6	PF07090	DUF1355	177	181	CL0014	Glutaminase_I	c.23.16(1-177)	c.23.16(1-176)	c.23.16(2-181)	c.23.16(1-181)	c.23.16(1-181)	c.23.16(6-256)	Predictions Match	5
199	PF09897.4	PF09897	DUF2124	147	150	No Pfam Clan information	No Pfam Clan information	No Predictions	No Predictions	No Predictions	No Predictions	No Predictions	c.23.16(75-125)	Predictions Match	0
200	PF06849.7	PF06849	DUF1246	124	124	No Pfam Clan information	No Pfam Clan information	c.30.1(1-104)	No Predictions	c.30.1(1-103)	c.30.1(1-91)	c.30.1(1-104)	c.30.1(1-123)	Predictions Match	4
201	PF11398.3	PF11398	DUF2813	373	371	CL0023	P-loop_NTPase	c.37.1(4-345)	c.37.1(4-368)	c.37.1(1-328)	c.37.1(1-352)	c.37.1(2-61)	c.37.1(1-355)	Predictions Match	5
202	PF02367.12	PF02367	UPF0079	123	114	CL0023	P-loop_NTPase	c.37.1(1-123)	c.37.1(12-117)	c.37.1(12-83)	c.37.1(1-110)	c.37.1(3-113)	c.37.1(14-139)	Predictions Match	5
203	PF09848.4	PF09848	DUF2075	352	346	CL0023	P-loop_NTPase	No Predictions	c.37.1(1-214)	c.37.1(3-163)	No Predictions	c.37.1(84-177)	c.37.1(2-360)	Predictions Match	3
204	PF07755.6	PF07755	DUF1611	301	293	CL0023	P-loop_NTPase	c.37.1(1-301)	c.37.1(1-300)	c.37.1(1-293)	c.37.1(1-94)	c.37.1(1-288)	c.37.1(4-348)	Predictions Match	5
205	PF05673.8	PF05673	DUF815	250	245	CL0023	P-loop_NTPase	c.37.1(49-221)	c.37.1(22-248)	c.37.1(11-221)	c.37.1(6-188)	c.37.1(18-240)	c.37.1(6-271)	Predictions Match	5
206	PF03193.11	PF03193	DUF258	161	161	CL0023	P-loop_NTPase	c.37.1(1-161)	No Predictions	c.37.1(3-160)	c.37.1(68-298)	c.37.1(2-161)	c.37.1(68-298)	Predictions Match	3
207	PF04273.8	PF04273	DUF442	110	110	CL0031	Phosphatase	c.45.1(2-109)	c.45.1(1-108)	c.45.1(4-97)	No Predictions	c.45.1(2-103)	c.45.1(20-139)	Predictions Match	4
208	PF07955.6	PF07955	DUF1687	133	129	CL0172	Thioredoxin	c.47.1(1-133)	c.47.1(1-132)	c.47.1(1-128)	No Predictions	c.47.1(1-129)	c.47.1(1-133)	Predictions Match	4
209	PF03190.10	PF03190	Thioredox_DsbH	163	163	CL0172	Thioredoxin	c.47.1(2-154)	c.47.1(18-158)	c.47.1(2-127)	c.47.1(4-163)	c.47.1(18-145)	c.47.1(11-124)	Predictions Match	5
210	PF06110.6	PF06110	DUF953	119	115	CL0172	Thioredoxin	c.47.1(1-119)	c.47.1(1-118)	c.47.1(2-103)	c.47.1(1-115)	c.47.1(1-115)	c.47.1(16-129)	Predictions Match	5
211	PF05768.9	PF05768	DUF836	81	75	CL0172	Thioredoxin	c.47.1(1-81)	c.47.1(1-80)	c.47.1(2-75)	c.47.1(1-75)	c.47.1(1-75)	c.47.1(2-119)	Predictions Match	5
212	PF07315.6	PF07315	DUF1462	93	93	No Pfam Clan information	No Pfam Clan information	c.47.1(1-93)	c.47.1(1-92)	c.47.1(2-93)	c.47.1(1-93)	c.47.1(1-93)	c.47.1(2-96)	Predictions Match	5
213	PF06764.6	PF06764	DUF1223	202	194	No Pfam Clan information	No Pfam Clan information	c.47.1(1-202)	c.47.1(1-201)	c.47.1(1-194)	No Predictions	c.47.1(1-193)	c.47.1(38-262)	Predictions Match	4
214	PF11009.3	PF11009	DUF2847	105	106	No Pfam Clan information	No Pfam Clan information	c.47.1(2-96)	c.47.1(1-104)	No Predictions	No Predictions	c.47.1(1-105)	c.47.1(9-97)	Predictions Match	3
215	PF01931.13	PF01931	NTPase_I-T	168	164	CL0269	Maf	c.51.4(1-168)	c.51.4(1-167)	c.51.4(1-162)	c.51.4(1-162)	c.51.4(1-164)	c.51.4(9-181)	Predictions Match	5
216	PF03886.8	PF03886	DUF330	161	168	CL0342	TolB_N	c.51.6(1-161)	No Predictions	c.51.6(1-167)	c.51.6(1-168)	c.51.6(1-168)	c.51.6(32-209)	Predictions Match	4
217	PF08682.5	PF08682	DUF1780	208	208	CL0236	PDDEXK	c.52.1(1-208)	c.52.1(1-207)	c.52.1(1-208)	c.52.1(1-208)	c.52.1(1-208)	c.52.1(1-209)	Predictions Match	5
218	PF09002.6	PF09002	DUF1887	382	380	CL0236	PDDEXK	c.52.1(1-381)	c.52.1(1-381)	c.52.1(1-379)	c.52.1(162-250)	c.52.1(1-380)	c.52.1(1-379)	Predictions Match	5
219	PF06319.7	PF06319	DUF1052	158	158	CL0236	PDDEXK	No Predictions	c.52.1(21-120)	No Predictions	No Predictions	c.52.1(25-95)	c.52.1(13-100)	Predictions Match	2
220	PF02021.12	PF02021	UPF0102	93	94	CL0236	PDDEXK	No Predictions	c.52.1(1-92)	c.52.1(2-92)	No Predictions	c.52.1(1-74)	c.52.1(26-124)	Predictions Match	3
221	PF04480.7	PF04480	DUF559	109	110	CL0236	PDDEXK	c.52.1(2-108)	c.52.1(1-108)	c.52.1(6-109)	c.52.1(17-110)	c.52.1(5-109)	c.52.1(5-101)	Predictions Match	5
222	PF03702.9	PF03702	UPF0075	364	362	CL0108	Actin_ATPase	No Predictions	c.55.1(1-342)	c.55.1(2-35)|c.55.1(62-107)|c.55.1(137-306)	No Predictions	c.55.1(1-337)	c.55.1(6-40)	Predictions Match	3
223	PF03652.10	PF03652	UPF0081	135	134	No Pfam Clan information	No Pfam Clan information	c.55.3(1-135)	c.55.3(1-99)	c.55.3(2-133)	c.55.3(1-134)	c.55.1(1-103)	c.55.3(2-136)	Predictions Match	5
224	PF09153.5	PF09153	DUF1938	86	86	No Pfam Clan information	No Pfam Clan information	c.55.7(1-86)	c.55.7(1-85)	c.55.7(1-86)	c.55.7(1-88)	c.55.7(1-86)	c.55.7(1-88)	Predictions Match	4
225	PF10994.3	PF10994	DUF2817	341	354	CL0035	Peptidase_MH	c.56.5(52-331)	c.56.5(8-306)	c.56.5(37-116)|c.56.5(166-225)	c.56.5(1-345)	c.56.5(4-302)	c.56.5(3-322)	Predictions Match	5
226	PF09940.4	PF09940	DUF2172	386	383	CL0035	Peptidase_MH	c.56.5(57-307)	c.56.5(52-306)	c.56.5(44-308)	c.56.5(50-309)	c.56.5(57-305)	c.56.5(94-356)	Predictions Match	5
227	PF06707.6	PF06707	DUF1194	206	208	CL0128	vWA-like	c.62.1(2-204)	c.62.1(1-202)	c.62.1(4-197)	No Predictions	c.62.1(2-206)	c.62.1(8-210)	Predictions Match	4
228	PF08003.6	PF08003	Methyltransf_9	315	316	CL0063	NADP_Rossmann	c.66.1(43-273)	c.66.1(81-269)	c.66.1(85-315)	c.66.1(51-316)	c.66.1(59-280)	c.66.1(18-327)	Predictions Match	5
229	PF01861.11	PF01861	DUF43	243	240	CL0063	NADP_Rossmann	c.66.1(12-172)	c.66.1(17-186)	c.66.1(57-176)	No Predictions	c.66.1(14-181)	c.66.1(188-300)	Predictions Match	4
230	PF04816.7	PF04816	DUF633	205	204	CL0063	NADP_Rossmann	c.66.1(1-128)	c.66.1(1-132)	c.66.1(1-116)	No Predictions	c.66.1(1-142)	c.66.1(3-138)	Predictions Match	4
231	PF05971.7	PF05971	Methyltransf_10	299	295	CL0063	NADP_Rossmann	c.66.1(41-299)	c.66.1(41-298)	c.66.1(42-295)	No Predictions	c.66.1(41-295)	c.66.1(5-254)	Predictions Match	4
232	PF01170.13	PF01170	UPF0020	180	207	CL0063	NADP_Rossmann	c.66.1(1-179)	c.66.1(1-179)	c.66.1(1-56)|c.66.1(92-207)	No Predictions	c.66.1(12-200)	c.66.1(9-433)	Predictions Match	4
233	PF13938.1	PF13938	DUF4213	87	75	No Pfam Clan information	No Pfam Clan information	c.67.3(1-87)	No Predictions	c.67.3(3-74)	No Predictions	c.67.3(1-75)	c.67.3(8-246)	Predictions Match	3
234	PF04016.7	PF04016	DUF364	147	141	No Pfam Clan information	No Pfam Clan information	c.67.3(1-147)	No Predictions	c.67.3(1-134)	No Predictions	c.67.3(1-139);1	c.67.3(8-246)	Predictions Match	3
235	PF09837.4	PF09837	DUF2064	122	103	CL0110	GT-A	c.68.1(1-122)	No Predictions	c.68.1(19-96)	No Predictions	c.68.1(20-103)	c.68.1(9-210)	Predictions Match	3
236	PF05057.9	PF05057	DUF676	219	215	CL0028	AB_hydrolase	c.69.1(4-218)	c.69.1(4-214)	c.69.1(3-209)	c.69.1(1-215)	c.69.1(4-210)	c.69.1(16-101)	Predictions Match	5
237	PF06342.7	PF06342	DUF1057	297	296	CL0028	AB_hydrolase	c.69.1(26-240)	c.69.1(16-296)	c.69.1(7-161)|c.69.1(196-243)	c.69.1(1-296)	c.69.1(24-294)	c.69.1(21-143)	Predictions Match	5
238	PF10340.4	PF10340	DUF2424	374	375	CL0028	AB_hydrolase	c.69.1(61-363)	c.69.1(105-363)	c.69.1(113-357)	c.69.1(58-375)	c.69.1(120-352)	c.69.1(26-316)	Predictions Match	5
239	PF08538.5	PF08538	DUF1749	303	283	CL0028	AB_hydrolase	c.69.1(5-282)	c.69.1(7-302)	c.69.1(26-283)	c.69.1(1-283)	c.69.1(17-283)	c.69.1(34-229)	Predictions Match	5
240	PF05990.7	PF05990	DUF900	234	267	CL0028	AB_hydrolase	c.69.1(4-264)	c.69.1(3-185)	c.69.1(15-163)|c.69.1(198-265)	c.69.1(16-267)	c.69.1(18-257)	c.69.1(42-94)	Predictions Match	5
241	PF06500.6	PF06500	DUF1100	411	411	CL0028	AB_hydrolase	c.69.1(60-410)	c.69.1(160-410)	c.69.1(44-408)	c.69.1(61-411)	c.69.1(39-410)	c.69.1(46-410)	Predictions Match	5
242	PF11187.3	PF11187	DUF2974	224	207	CL0028	AB_hydrolase	c.69.1(9-151)	c.69.1(34-209)	c.69.1(20-137)	No Predictions	c.69.1(26-152)	c.69.1(71-178)	Predictions Match	4
243	PF09752.4	PF09752	DUF2048	348	442	CL0028	AB_hydrolase	No Predictions	c.69.1(83-347)	c.69.1(160-270)|c.69.1(361-441)|c.69.1(71-199)	c.69.1(50-442)	c.69.1(49-211)	c.69.1(78-241)	Predictions Match	4
244	PF05728.7	PF05728	UPF0227	187	190	CL0028	AB_hydrolase	c.69.1(2-187)	c.69.1(1-186)	c.69.1(2-188)	c.69.1(1-190)	c.69.1(1-189)	c.69.1(8-265)	Predictions Match	5
245	PF06028.6	PF06028	DUF915	255	253	CL0028	AB_hydrolase	c.69.1(62-222)	c.69.1(4-252)	c.69.1(10-242)	c.69.1(1-252)	c.69.1(8-251)	c.69.1(9-213)	Predictions Match	5
246	PF05167.7	PF05167	DUF711	401	441	CL0339	PFL-like	c.7.1(3-401)	No Predictions	c.7.1(5-440)	c.7.1(3-441)	c.7.1(4-441)	c.7.1(1-440)	Predictions Match	4
247	PF02995.12	PF02995	DUF229	497	501	CL0088	Alk_phosphatase	c.76.1(127-496)	c.76.1(123-447)	c.76.1(174-436)	c.76.1(128-459)	c.76.1(127-413)	c.76.1(28-475)	Predictions Match	5
248	PF01989.11	PF01989	DUF126	83	82	CL0364	Leu-IlvD	c.8.2(1-82)	c.8.2(1-82)	c.8.2(2-81)	c.8.2(1-82)	c.8.2(1-82)	c.8.2(1-132)	Predictions Match	5
249	PF07368.6	PF07368	DUF1487	215	213	CL0099	ALDH-like	c.82.1(8-171)	c.82.1(4-210)	c.82.1(8-169)	c.82.1(3-184)	c.82.1(6-210)	c.82.1(264-451)	Predictions Match	5
250	PF06722.7	PF06722	DUF1205	97	97	CL0113	GT-B	c.87.1(1-97)	c.87.1(1-96)	c.87.1(1-97)	No Predictions	No Predictions	c.87.1(21-435)	Predictions Match	3
251	PF11844.3	PF11844	DUF3364	56	56	No Pfam Clan information	No Pfam Clan information	c.92.2(1-56)	No Predictions	c.92.2(3-56)	No Predictions	c.92.2(2-56)	c.92.2(2-523)	Predictions Match	3
252	PF12683.2	PF12683	DUF3798	275	278	No Pfam Clan information	No Pfam Clan information	No Predictions	c.93.1(1-274)	c.93.1(75-217)	No Predictions	c.93.1(2-270)	c.93.1(79-232)	Predictions Match	3
253	PF08973.5	PF08973	TM1506	134	139	No Pfam Clan information	No Pfam Clan information	c.97.1(1-132)	c.97.1(1-131)	c.97.1(4-136)	c.97.1(1-136)	c.97.1(4-135)	c.97.1(8-132)	Predictions Match	5
254	PF04017.7	PF04017	DUF366	183	187	No Pfam Clan information	No Pfam Clan information	d.104.1(1-183)	d.104.1(59-179)	d.104.1(2-187)	No Predictions	d.104.1(1-187)	d.104.1(3-190)	Predictions Match	4
255	PF08786.6	PF08786	DUF1795	130	137	No Pfam Clan information	No Pfam Clan information	d.107.1(1-130)	d.107.1(1-129)	d.107.1(2-137)	d.107.1(1-137)	d.107.1(1-137)	d.107.1(69-143)	Predictions Match	5
256	PF09449.5	PF09449	DUF2020	144	142	No Pfam Clan information	No Pfam Clan information	d.107.1(1-144)	No Predictions	d.107.1(1-142)	No Predictions	d.107.1(1-142)	d.107.1(7-148)	Predictions Match	3
257	PF09390.5	PF09390	DUF1999	161	164	CL0257	Acetyltrans	d.108.1(1-150)	d.108.1(1-151)	d.108.1(4-153)	No Predictions	d.108.1(5-153)	d.108.1(1-130)	Predictions Match	4
258	PF09924.4	PF09924	DUF2156	299	296	CL0257	Acetyltrans	d.108.1(113-299)	d.108.1(116-298)	d.108.1(113-293)	No Predictions	d.108.1(110-296)	d.108.1(1-134)	Predictions Match	4
259	PF12568.3	PF12568	DUF3749	128	128	CL0257	Acetyltrans	d.108.1(6-124)	d.108.1(5-127)	d.108.1(18-124)	d.108.1(1-128)	d.108.1(2-125)	d.108.1(1-153)	Predictions Match	5
260	PF06557.6	PF06557	DUF1122	170	175	No Pfam Clan information	No Pfam Clan information	d.108.1(1-170)	d.108.1(1-169)	d.108.1(4-173)	d.108.1(1-146)	d.108.1(1-175)	d.108.1(1-196)	Predictions Match	5
261	PF11503.3	PF11503	DUF3215	77	94	No Pfam Clan information	No Pfam Clan information	d.110.10(1-74)	No Predictions	d.110.10(2-94)	No Predictions	d.110.10(1-94)	d.110.10(1-98)	Predictions Match	3
262	PF04340.7	PF04340	DUF484	225	221	CL0161	GAF	d.110.2(80-222)	d.110.2(71-224)	d.110.2(58-216)	No Predictions	d.110.2(77-217)	d.110.2(83-240)	Predictions Match	4
263	PF03928.9	PF03928	DUF336	132	132	No Pfam Clan information	No Pfam Clan information	d.110.9(1-132)	d.110.9(1-131)	d.110.9(2-132)	No Predictions	d.110.9(1-132)	d.110.9(4-145)	Predictions Match	4
264	PF01939.11	PF01939	DUF91	228	226	CL0236	PDDEXK	No Predictions	No Predictions	No Predictions	No Predictions	No Predictions	d.113.1(28-111)	Predictions Match	0
265	PF08680.5	PF08680	DUF1779	203	204	No Pfam Clan information	No Pfam Clan information	d.129.10(1-201)	d.129.10(1-200)	d.129.10(2-202)	d.129.10(1-125)	d.129.10(1-202)	d.129.10(1-214)	Predictions Match	5
266	PF08982.6	PF08982	DUF1857	149	153	CL0209	Bet_V_1_like	d.129.3(1-146)	d.129.3(1-146)	d.129.3(1-150)	d.129.3(1-151)	d.129.3(1-150)	d.129.3(1-151)	Predictions Match	5
267	PF11485.3	PF11485	DUF3211	136	155	CL0209	Bet_V_1_like	d.129.3(1-136)	d.129.3(1-135)	False positive	No Predictions	No Predictions	d.129.3(4-124)	Predictions Match	2
268	PF09189.5	PF09189	DUF1952	78	78	No Pfam Clan information	No Pfam Clan information	d.129.5(1-78)	d.129.5(1-77)	d.129.5(1-78)	d.129.5(88-165)	d.129.5(1-78)	d.129.5(88-165)	Predictions Match	4
269	PF03625.9	PF03625	DUF302	65	63	No Pfam Clan information	No Pfam Clan information	d.129.7(1-65)	d.129.7(1-64)	d.129.7(2-63)	No Predictions	d.129.7(1-63)	d.129.7(33-96)	Predictions Match	4
270	PF08968.5	PF08968	DUF1885	130	130	No Pfam Clan information	No Pfam Clan information	d.129.8(3-128)	d.129.8(4-127)	d.129.8(4-128)	d.129.8(50-127)	d.129.8(3-128)	d.129.8(2-123)	Predictions Match	5
271	PF01205.14	PF01205	UPF0029	110	107	CL0329	S5	d.14.1(1-110)	d.14.1(1-109)	d.14.1(1-106)	d.14.1(1-107)	d.14.1(1-107)	d.14.1(3-137)	Predictions Match	5
272	PF06973.7	PF06973	DUF1297	188	186	CL0179	ATP-grasp	d.142.1(1-188)	d.142.1(1-178)	d.142.1(19-186)	d.142.1(124-361)	d.142.1(1-186)	d.142.1(124-361)	Predictions Match	4
273	PF07914.6	PF07914	DUF1679	414	412	CL0016	PKinase	d.144.1(84-409)	d.144.1(8-412)	d.144.1(12-364)	No Predictions	d.144.1(11-319)	d.144.1(6-311)	Predictions Match	4
274	PF06071.8	PF06071	YchF-GTPase_C	84	84	CL0072	Ubiquitin	d.15.10(1-84)	d.15.10(5-83)	d.15.10(1-82)	d.15.10(284-368)	d.15.10(1-84)	d.15.10(284-368)	Predictions Match	4
275	PF12481.3	PF12481	DUF3700	228	230	CL0052	NTN	d.153.1(2-204)	d.153.1(30-221)	d.153.1(66-194)	d.153.1(1-192)	d.153.1(77-206)	d.153.1(1-192)	Predictions Match	4
276	PF06267.7	PF06267	DUF1028	190	198	No Pfam Clan information	No Pfam Clan information	d.153.1(1-190)	No Predictions	d.153.1(1-198)	d.153.1(1-198)	d.153.1(1-198)	d.153.1(1-229)	Predictions Match	4
277	PF09147.5	PF09147	DUF1933	201	199	CL0052	NTN	d.153.1(1-201)	No Predictions	d.153.1(2-197)	d.153.1(2-205)	d.153.1(1-199)	d.153.1(2-205)	Predictions Match	3
278	PF08747.6	PF08747	DUF1788	126	125	No Pfam Clan information	No Pfam Clan information	No Predictions	No Predictions	No Predictions	No Predictions	No Predictions	d.159.1(19-312)	Predictions Match	0
279	PF06108.7	PF06108	DUF952	93	92	No Pfam Clan information	No Pfam Clan information	d.166.1(1-93)	d.166.1(1-92)	d.166.1(1-91)	No Predictions	d.166.1(1-92)	d.166.1(2-114)	Predictions Match	4
280	PF10386.4	PF10386	DUF2441	141	141	No Pfam Clan information	No Pfam Clan information	d.166.1(1-141)	d.166.1(1-140)	d.166.1(2-141)	d.166.1(1-91)	d.166.1(1-141)	d.166.1(2-195)	Predictions Match	5
281	PF09248.5	PF09248	DUF1965	74	74	No Pfam Clan information	No Pfam Clan information	d.17.2(1-73)	d.17.2(1-73)	d.17.2(1-73)	False positive	d.17.2(2-73)	d.17.2(170-315)	Predictions Match	4
282	PF11533.3	PF11533	DUF3225	126	126	CL0051	NTF2	d.17.4(1-125)	d.17.4(1-125)	d.17.4(2-124)	d.17.4(1-126)	d.17.4(1-124)	d.17.4(1-128)	Predictions Match	5
283	PF14534.1	PF14534	DUF4440	107	109	CL0051	NTF2	d.17.4(1-107)	d.17.4(1-106)	d.17.4(1-109)	d.17.4(1-109)	d.17.4(1-109)	d.17.4(1-167)	Predictions Match	5
284	PF12707.2	PF12707	DUF3804	128	127	CL0051	NTF2	d.17.4(1-118)	d.17.4(1-121)	d.17.4(2-117)	No Predictions	d.17.4(1-118)	d.17.4(3-120)	Predictions Match	4
285	PF07080.6	PF07080	DUF1348	143	144	CL0051	NTF2	d.17.4(1-143)	d.17.4(1-128)	d.17.4(2-138)	d.17.4(8-144)	d.17.4(1-144)	d.17.4(5-159)	Predictions Match	5
286	PF09183.5	PF09183	DUF1947	65	65	No Pfam Clan information	No Pfam Clan information	d.17.6(1-65)	d.17.6(1-64)	d.17.6(1-63)	d.17.6(1-68)	d.17.6(1-65)	d.17.6(3-68)	Predictions Match	4
287	PF04269.7	PF04269	DUF440	103	107	No Pfam Clan information	No Pfam Clan information	d.17.7(1-103)	d.17.7(1-102)	d.17.7(1-107)	d.17.7(7-107)	d.17.7(5-107)	d.17.7(6-107)	Predictions Match	5
288	PF08848.6	PF08848	DUF1818	117	119	No Pfam Clan information	No Pfam Clan information	d.18.1(1-117)	d.18.1(1-116)	d.18.1(1-119)	d.18.1(1-119)	d.18.1(1-119)	d.18.1(1-122)	Predictions Match	5
289	PF01947.11	PF01947	DUF98	149	149	CL0122	UTRA	d.190.1(1-145)	d.190.1(1-147)	d.190.1(1-144)	d.190.1(1-148)	d.190.1(1-148)	d.190.1(1-160)	Predictions Match	5
290	PF12143.3	PF12143	PPO1_KFDV	130	127	CL0122	UTRA	d.190.1(6-108)	No Predictions	No Predictions	No Predictions	No Predictions	d.190.1(3-145)	Predictions Match	1
291	PF04296.8	PF04296	DUF448	78	79	No Pfam Clan information	No Pfam Clan information	d.192.1(1-78)	d.192.1(1-77)	d.192.1(2-78)	d.192.1(1-79)	d.192.1(1-79)	d.192.1(9-84)	Predictions Match	5
292	PF08818.6	PF08818	DUF1801	103	96	No Pfam Clan information	No Pfam Clan information	d.198.4(1-103)	No Predictions	d.198.4(2-95)	No Predictions	d.198.4(1-96)	d.198.4(1-123)	Predictions Match	3
293	PF09400.5	PF09400	DUF2002	111	112	No Pfam Clan information	No Pfam Clan information	d.198.5(1-110)	No Predictions	d.198.5(1-111)	No Predictions	d.198.5(1-111)	d.198.5(1-112)	Predictions Match	3
294	PF11508.3	PF11508	DUF3218	213	212	No Pfam Clan information	No Pfam Clan information	d.2.1(2-213)	No Predictions	d.2.1(2-212)	d.2.1(2-212)	d.2.1(2-212)	d.2.1(4-215)	Predictions Match	4
295	PF05370.6	PF05370	DUF749	87	88	No Pfam Clan information	No Pfam Clan information	d.214.1(1-87)	d.214.1(1-86)	d.214.1(1-88)	d.214.1(1-88)	d.214.1(1-88)	d.214.1(2-88)	Predictions Match	5
296	PF07338.8	PF07338	DUF1471	56	54	No Pfam Clan information	No Pfam Clan information	d.230.6(1-56)	No Predictions	d.230.6(2-54)	No Predictions	d.230.6(1-54)	d.230.6(1-96)	Predictions Match	3
297	PF12967.2	PF12967	DUF3855	158	158	No Pfam Clan information	No Pfam Clan information	d.238.1(7-154)	d.238.1(6-153)	d.238.1(7-154)	d.238.1(6-154)	d.238.1(7-154)	d.238.1(6-154)	Predictions Match	5
298	PF09269.6	PF09269	DUF1967	69	69	No Pfam Clan information	No Pfam Clan information	d.242.1(1-69)	d.242.1(1-68)	d.242.1(1-69)	No Predictions	d.242.1(1-69)	d.242.1(1-68)	Predictions Match	4
299	PF08827.6	PF08827	DUF1805	59	59	No Pfam Clan information	No Pfam Clan information	d.249.1(1-59)	d.249.1(1-58)	d.249.1(2-59)	No Predictions	d.249.1(1-59)	d.249.1(56-114)	Predictions Match	4
300	PF09234.5	PF09234	DUF1963	224	229	No Pfam Clan information	No Pfam Clan information	d.251.1(1-224)	d.251.1(1-223)	d.251.1(1-229)	d.251.1(1-229)	d.251.1(1-229)	d.251.1(37-260)	Predictions Match	5
301	PF08956.5	PF08956	DUF1869	60	60	No Pfam Clan information	No Pfam Clan information	d.253.1(1-60)	d.253.1(1-59)	d.253.1(4-60)	d.253.1(1-60)	d.253.1(1-60)	d.253.1(1-60)	Predictions Match	5
302	PF09122.5	PF09122	DUF1930	68	69	CL0487	FKBP	d.26.1(1-68)	d.26.1(1-67)	d.26.1(3-64)	d.26.1(1-67)	d.26.1(1-69)	d.26.1(302-373)	Predictions Match	4
303	PF08987.5	PF08987	DUF1892	115	110	No Pfam Clan information	No Pfam Clan information	d.263.1(2-106)	d.263.1(3-106)	d.263.1(1-101)	d.263.1(1-102)	d.263.1(1-102)	d.263.1(2-104)	Predictions Match	5
304	PF08966.6	PF08966	DUF1882	73	73	No Pfam Clan information	No Pfam Clan information	d.264.1(3-73)	d.264.1(3-72)	d.264.1(4-73)	d.264.1(4-73)	d.264.1(3-73)	d.264.1(3-178)	Predictions Match	5
305	PF11419.3	PF11419	DUF3194	87	86	No Pfam Clan information	No Pfam Clan information	d.266.1(1-87)	d.266.1(1-86)	d.266.1(1-86)	d.266.1(1-86)	d.266.1(1-86)	d.266.1(1-86)	Predictions Match	5
306	PF01894.12	PF01894	UPF0047	118	118	No Pfam Clan information	No Pfam Clan information	d.273.1(1-118)	d.273.1(1-117)	d.273.1(2-117)	d.273.1(1-118)	d.273.1(1-118)	d.273.1(19-137)	Predictions Match	5
307	PF08967.5	PF08967	DUF1884	85	96	No Pfam Clan information	No Pfam Clan information	d.274.1(2-85)	d.274.1(2-84)	d.274.1(5-93)	No Predictions	d.274.1(5-96)	d.274.1(2-95)	Predictions Match	4
308	PF08974.5	PF08974	DUF1877	167	170	No Pfam Clan information	No Pfam Clan information	d.276.1(3-167)	d.276.1(3-166)	d.276.1(37-169)	d.276.1(3-170)	d.276.1(3-170)	d.276.1(3-165)	Predictions Match	5
309	PF10702.4	PF10702	DUF2507	125	121	No Pfam Clan information	No Pfam Clan information	d.278.1(3-123)	No Predictions	d.278.1(3-105)	No Predictions	d.278.1(4-107)	d.278.1(27-137)	Predictions Match	3
310	PF08925.6	PF08925	DUF1907	284	278	No Pfam Clan information	No Pfam Clan information	d.290.1(1-284)	d.290.1(1-283)	d.290.1(1-278)	No Predictions	d.290.1(1-278)	d.290.1(3-315)	Predictions Match	4
311	PF03479.10	PF03479	DUF296	120	118	No Pfam Clan information	No Pfam Clan information	d.290.1(1-120)	d.290.1(1-119)	d.290.1(2-118)	d.290.1(1-118)	d.290.1(1-118)	d.290.1(41-155)	Predictions Match	5
312	PF06794.7	PF06794	UPF0270	70	70	No Pfam Clan information	No Pfam Clan information	d.291.1(1-70)	d.291.1(1-69)	d.291.1(1-70)	d.291.1(1-70)	d.291.1(1-70)	d.291.1(1-68)	Predictions Match	5
313	PF11447.3	PF11447	DUF3201	150	150	No Pfam Clan information	No Pfam Clan information	d.296.1(1-150)	d.296.1(1-149)	d.296.1(1-150)	d.296.1(1-150)	d.296.1(1-150)	d.296.1(2-167)	Predictions Match	5
314	PF06335.7	PF06335	DUF1054	194	197	No Pfam Clan information	No Pfam Clan information	d.296.1(1-194)	d.296.1(1-193)	d.296.1(1-197)	No Predictions	d.296.1(1-197)	d.296.1(2-211)	Predictions Match	4
315	PF04473.7	PF04473	DUF553	153	157	CL0125	Peptidase_CA	No Predictions	d.3.1(1-146)	d.3.1(10-121)	No Predictions	No Predictions	d.3.1(117-254)	Predictions Match	2
316	PF05708.7	PF05708	DUF830	158	164	CL0125	Peptidase_CA	d.3.1(1-158)	d.3.1(1-101)	d.3.1(4-164)	No Predictions	d.3.1(1-164)	d.3.1(19-200)	Predictions Match	4
317	PF07313.7	PF07313	DUF1460	216	200	CL0125	Peptidase_CA	d.3.1(1-216)	d.3.1(1-215)	d.3.1(2-199)	d.3.1(1-76)	d.3.1(1-198)	d.3.1(49-352)	Predictions Match	5
318	PF09641.5	PF09641	DUF2026	204	205	No Pfam Clan information	No Pfam Clan information	d.3.1(1-204)	No Predictions	d.3.1(1-205)	d.3.1(1-205)	d.3.1(1-205)	d.3.1(5-206)	Predictions Match	4
319	PF08972.6	PF08972	DUF1902	54	54	CL0438	TTHA10132-281	d.304.1(1-52)	No Predictions	d.304.1(2-50)	No Predictions	d.304.1(1-53)	d.304.1(2-72)	Predictions Match	3
320	PF03681.10	PF03681	UPF0150	48	48	CL0438	TTHA10132-281	d.304.1(1-48)	No Predictions	d.304.1(1-46)	No Predictions	d.304.1(1-47)	d.304.1(3-82)	Predictions Match	3
321	PF11424.3	PF11424	DUF3195	89	90	No Pfam Clan information	No Pfam Clan information	d.308.1(1-89)	d.308.1(1-88)	d.308.1(1-90)	No Predictions	d.308.1(1-90)	d.308.1(1-98)	Predictions Match	4
322	PF11586.3	PF11586	DUF3242	129	130	No Pfam Clan information	No Pfam Clan information	d.312.1(1-129)	d.312.1(1-128)	d.312.1(1-130)	No Predictions	d.312.1(1-130)	d.312.1(25-154)	Predictions Match	4
323	PF04036.7	PF04036	DUF372	38	38	No Pfam Clan information	No Pfam Clan information	d.316.1(1-38)	d.316.1(1-37)	d.316.1(1-38)	d.316.1(1-38)	d.316.1(1-38)	d.316.1(1-120)	Predictions Match	5
324	PF04038.7	PF04038	DUF381	62	57	No Pfam Clan information	No Pfam Clan information	d.316.1(1-62)	d.316.1(1-61)	d.316.1(1-57)	No Predictions	d.316.1(1-57)	d.316.1(1-120)	Predictions Match	4
325	PF08796.5	PF08796	DUF1797	67	67	No Pfam Clan information	No Pfam Clan information	d.317.1(1-67)	d.317.1(1-66)	d.317.1(1-67)	No Predictions	d.317.1(1-67)	d.317.1(2-79)	Predictions Match	4
326	PF11432.3	PF11432	DUF3197	113	113	No Pfam Clan information	No Pfam Clan information	d.319.1(1-113)	d.319.1(1-112)	d.319.1(1-113)	d.319.1(1-113)	d.319.1(1-113)	d.319.1(1-127)	Predictions Match	5
327	PF08960.5	PF08960	DUF1874	105	104	No Pfam Clan information	No Pfam Clan information	d.321.1(1-105)	d.321.1(2-104)	d.321.1(1-103)	No Predictions	d.321.1(1-104)	d.321.1(2-116)	Predictions Match	4
328	PF06619.6	PF06619	DUF1149	127	124	No Pfam Clan information	No Pfam Clan information	d.33.1(1-127)	No Predictions	d.33.1(1-124)	d.33.1(1-124)	d.33.1(1-124)	d.33.1(5-128)	Predictions Match	4
329	PF10387.4	PF10387	DUF2442	79	75	No Pfam Clan information	No Pfam Clan information	d.331.1(1-79)	d.331.1(1-78)	d.331.1(2-74)	d.331.1(4-79)	d.331.1(1-74)	d.331.1(4-87)	Predictions Match	4
330	PF08719.6	PF08719	DUF1768	157	221	No Pfam Clan information	No Pfam Clan information	d.336.1(1-157)	d.336.1(1-156)	d.336.1(6-20)|d.336.1(52-72)|d.336.1(114-215)	No Predictions	d.336.1(1-220)	d.336.1(1-160)	Predictions Match	4
331	PF07411.7	PF07411	DUF1508	49	49	No Pfam Clan information	No Pfam Clan information	d.348.1(1-49)	No Predictions	d.348.1(1-48)	No Predictions	d.348.1(1-49)	d.348.1(1-62)	Predictions Match	3
332	PF07892.6	PF07892	DUF1667	82	82	No Pfam Clan information	No Pfam Clan information	d.349.1(14-82)	No Predictions	d.349.1(14-82)	d.349.1(13-82)	d.349.1(15-82)	d.349.1(1-77)	Predictions Match	4
333	PF07262.6	PF07262	DUF1436	158	157	No Pfam Clan information	No Pfam Clan information	d.351.1(1-158)	No Predictions	d.351.1(1-157)	d.351.1(1-157)	d.351.1(1-157)	d.351.1(1-164)	Predictions Match	4
334	PF07369.6	PF07369	DUF1488	83	84	No Pfam Clan information	No Pfam Clan information	d.354.1(1-83)	No Predictions	d.354.1(1-83)	d.354.1(1-84)	d.354.1(1-84)	d.354.1(1-90)	Predictions Match	4
335	PF08002.6	PF08002	DUF1697	137	133	No Pfam Clan information	No Pfam Clan information	d.356.1(1-137)	No Predictions	d.356.1(1-133)	d.356.1(1-84)	d.356.1(1-133)	d.356.1(1-180)	Predictions Match	4
336	PF07166.6	PF07166	DUF1398	125	125	No Pfam Clan information	No Pfam Clan information	d.358.1(1-125)	No Predictions	d.358.1(1-125)	d.358.1(1-125)	d.358.1(1-125)	d.358.1(7-133)	Predictions Match	4
337	PF04634.7	PF04634	DUF600	147	147	No Pfam Clan information	No Pfam Clan information	d.359.1(1-147)	No Predictions	d.359.1(1-145)	d.359.1(1-113)	d.359.1(1-147)	d.359.1(1-166)	Predictions Match	4
338	PF09633.5	PF09633	DUF2023	101	101	No Pfam Clan information	No Pfam Clan information	d.360.1(1-101)	No Predictions	d.360.1(2-100)	d.360.1(1-101)	d.360.1(1-101)	d.360.1(4-114)	Predictions Match	4
339	PF04591.7	PF04591	DUF596	70	71	No Pfam Clan information	No Pfam Clan information	d.363.1(1-69)	No Predictions	d.363.1(1-64)	No Predictions	d.363.1(1-70)	d.363.1(1-131)	Predictions Match	3
340	PF09634.5	PF09634	DUF2025	106	106	No Pfam Clan information	No Pfam Clan information	d.364.1(1-106)	No Predictions	d.364.1(1-105)	d.364.1(1-106)	d.364.1(1-106)	d.364.1(1-106)	Predictions Match	4
341	PF08854.5	PF08854	DUF1824	125	125	No Pfam Clan information	No Pfam Clan information	d.365.1(1-125)	No Predictions	d.365.1(1-125)	d.365.1(1-125)	d.365.1(1-125)	d.365.1(8-138)	Predictions Match	4
342	PF06998.6	PF06998	DUF1307	123	123	No Pfam Clan information	No Pfam Clan information	d.371.1(1-123)	No Predictions	d.371.1(1-123)	d.371.1(1-123)	d.371.1(1-123)	d.371.1(2-131)	Predictions Match	4
343	PF09630.5	PF09630	DUF2024	81	83	No Pfam Clan information	No Pfam Clan information	d.375.1(1-81)	No Predictions	d.375.1(1-83)	d.375.1(1-83)	d.375.1(1-83)	d.375.1(1-85)	Predictions Match	4
344	PF08866.5	PF08866	DUF1831	112	112	No Pfam Clan information	No Pfam Clan information	d.376.1(1-112)	No Predictions	d.376.1(1-112)	d.376.1(1-112)	d.376.1(1-112)	d.376.1(1-113)	Predictions Match	4
345	PF09407.5	PF09407	DUF2005	315	295	No Pfam Clan information	No Pfam Clan information	d.377.1(103-314)	No Predictions	d.377.1(83-294)|a.4.5(2-82)	No Predictions	d.377.1(83-294)|a.4.5(1-82)	d.377.1(83-294)|a.4.5(1-82)	Predictions Match	3
346	PF14539.1	PF14539	DUF4442	132	131	CL0050	HotDog	d.38.1(1-132)	d.38.1(22-131)	d.38.1(3-127)	d.38.1(1-131)	d.38.1(1-131)	d.38.1(1-145)	Predictions Match	5
347	PF07336.6	PF07336	DUF1470	132	135	No Pfam Clan information	No Pfam Clan information	d.380.1(1-132)	No Predictions	d.380.1(3-134)	No Predictions	d.380.1(2-134)	d.380.1(10-138)	Predictions Match	3
348	PF07286.7	PF07286	DUF1445	143	143	No Pfam Clan information	No Pfam Clan information	d.382.1(1-143)	No Predictions	d.382.1(1-143)	d.382.1(11-123)	d.382.1(1-143)	d.382.1(7-262)	Predictions Match	4
349	PF11644.3	PF11644	DUF3256	199	199	No Pfam Clan information	No Pfam Clan information	d.383.1(9-199)	No Predictions	d.383.1(9-198)	No Predictions	d.383.1(9-199)	d.383.1(66-262)	Predictions Match	3
350	PF06006.7	PF06006	DUF905	71	75	CL0444	YNI	d.50.3(7-71)	No Predictions	d.50.3(8-74)	d.50.3(7-75)	d.50.3(7-75)	d.50.3(10-75)	Predictions Match	4
351	PF08962.6	PF08962	DUF1876	87	88	No Pfam Clan information	No Pfam Clan information	d.50.5(1-82)	d.50.5(1-81)	d.50.5(1-82)	No Predictions	d.50.5(2-83)	d.50.5(4-87)	Predictions Match	4
352	PF01883.14	PF01883	DUF59	72	72	CL0232	NifU	d.52.8(1-72)	d.52.8(1-71)	d.52.8(1-70)	No Predictions	d.52.8(1-72)	d.52.8(6-96)	Predictions Match	4
353	PF11953.3	PF11953	DUF3470	43	43	No Pfam Clan information	No Pfam Clan information	d.58.1(1-43)	No Predictions	No Predictions	d.58.1(1-43)	d.58.1(3-43)	d.58.1(65-106)	Predictions Match	3
354	PF09186.6	PF09186	DUF1949	56	56	CL0437	EF-G_C	d.58.11(1-56)	d.58.11(1-55)	d.58.11(1-55)	No Predictions	d.58.11(1-56)	d.58.11(138-208)	Predictions Match	4
355	PF05336.8	PF05336	DUF718	106	103	CL0032	Dim_A_B_barrel	d.58.4(1-106)	No Predictions	d.58.4(1-103)	No Predictions	d.58.4(1-103)	d.58.4(1-104)	Predictions Match	3
356	PF07237.6	PF07237	DUF1428	103	103	No Pfam Clan information	No Pfam Clan information	d.58.4(1-103)	No Predictions	d.58.4(2-103)	d.58.4(1-103)	d.58.4(1-103)	d.58.4(1-117)	Predictions Match	4
357	PF07045.6	PF07045	DUF1330	65	64	CL0032	Dim_A_B_barrel	d.58.4(1-65)	d.58.4(1-64)	d.58.4(2-63)	d.58.4(1-64)	d.58.4(1-64)	d.58.4(1-95)	Predictions Match	5
358	PF01910.12	PF01910	DUF77	92	92	CL0360	MTH1187-YkoF	d.58.48(1-92)	d.58.48(1-89)	d.58.48(2-92)	d.58.48(1-92)	d.58.48(1-92)	d.58.48(1-101)	Predictions Match	5
359	PF04461.8	PF04461	DUF520	160	159	No Pfam Clan information	No Pfam Clan information	No Predictions	No Predictions	d.58.49(88-159)|d.58.49(2-86)	d.58.49(9-97)	d.58.49(2-86)	d.58.49(2-89)	Predictions Match	3
360	PF11582.3	PF11582	DUF3240	102	102	CL0089	GlnB-like	d.58.5(6-101)	d.58.5(1-100)	No Predictions	No Predictions	d.58.5(6-101)	d.58.5(14-84)	Predictions Match	3
361	PF09413.5	PF09413	DUF2007	67	66	CL0089	GlnB-like	d.58.5(1-66)	No Predictions	d.58.5(7-63)	No Predictions	d.58.5(1-65)	d.58.5(23-97)	Predictions Match	3
362	PF06153.6	PF06153	DUF970	109	109	CL0089	GlnB-like	d.58.5(1-107)	No Predictions	d.58.5(1-108)	No Predictions	d.58.5(1-109)	d.58.5(7-113)	Predictions Match	3
363	PF04456.7	PF04456	DUF503	90	91	No Pfam Clan information	No Pfam Clan information	d.58.50(2-87)	d.58.50(1-89)	d.58.50(2-88)	d.58.50(1-91)	d.58.50(1-91)	d.58.50(5-89)	Predictions Match	5
364	PF04359.9	PF04359	DUF493	85	85	CL0070	ACT	d.58.54(1-85)	d.58.54(1-84)	d.58.54(3-85)	d.58.54(1-85)	d.58.18(10-82)	d.58.54(4-89)	Predictions Match	5
365	PF03467.10	PF03467	Smg4_UPF3	176	175	CL0221	RRM	No Predictions	No Predictions	d.58.7(10-99)	d.58.7(1-100)	d.58.7(10-100)	d.58.7(51-139)	Predictions Match	3
366	PF08952.6	PF08952	DUF1866	146	152	CL0221	RRM	d.58.7(15-113)	No Predictions	d.58.7(16-113)	No Predictions	d.58.7(11-114)	d.58.7(8-90)	Predictions Match	3
367	PF08975.5	PF08975	2H-phosphodiest	118	111	CL0247	2H	d.61.1(1-118)	d.61.1(1-117)	d.61.1(1-105)	d.61.1(1-111)	d.61.1(1-108)	d.61.1(6-237)	Predictions Match	5
368	PF04327.7	PF04327	DUF464	103	104	No Pfam Clan information	No Pfam Clan information	d.64.2(1-103)	d.64.2(1-102)	d.64.2(1-103)	d.64.2(1-104)	d.64.2(1-104)	d.64.2(1-112)	Predictions Match	5
369	PF14544.1	PF14544	DUF4443	108	111	No Pfam Clan information	No Pfam Clan information	d.74.4(1-108)	No Predictions	d.74.4(9-109)	d.74.4(8-110)	d.74.4(1-111)	d.74.4(83-199)	Predictions Match	3
370	PF07997.6	PF07997	DUF1694	120	124	No Pfam Clan information	No Pfam Clan information	d.79.8(3-120)	No Predictions	d.79.8(5-123)	d.79.8(4-124)	d.79.8(7-124)	d.79.8(3-130)	Predictions Match	4
371	PF08921.6	PF08921	DUF1904	108	109	CL0082	MIF	d.80.1(1-108)	d.80.1(1-107)	d.80.1(1-109)	d.80.1(1-109)	d.80.1(1-109)	d.80.1(1-106)	Predictions Match	5
372	PF05303.7	PF05303	DUF727	108	103	No Pfam Clan information	No Pfam Clan information	d.82.3(1-108)	d.82.3(1-107)	d.82.3(1-103)	No Predictions	d.82.3(1-103)	d.82.3(32-134)	Predictions Match	4
373	PF08939.5	PF08939	DUF1917	243	236	No Pfam Clan information	No Pfam Clan information	d.86.1(30-243)	d.86.1(47-242)	d.86.1(43-232)	d.86.1(42-236)	d.86.1(7-236)	d.86.1(17-250)	Predictions Match	5
374	PF06262.6	PF06262	DUF1025	97	99	No Pfam Clan information	No Pfam Clan information	d.92.1(1-97)	d.92.1(2-93)	d.92.1(2-96)	No Predictions	d.92.1(1-99)	d.92.1(1-113)	Predictions Match	4
375	PF02130.12	PF02130	UPF0054	145	147	No Pfam Clan information	No Pfam Clan information	d.92.1(3-145)	d.92.1(12-144)	d.92.1(1-147)	d.92.1(1-147)	d.92.1(1-147)	d.92.1(4-150)	Predictions Match	5
376	PF10103.4	PF10103	DUF2342	342	353	No Pfam Clan information	No Pfam Clan information	d.92.1(1-342)	No Predictions	d.92.1(1-353)	No Predictions	d.92.1(1-353)	d.92.1(43-391)	Predictions Match	3
377	PF11396.3	PF11396	DUF2874	61	61	CL0320	PepSY	d.98.2(1-61)	No Predictions	d.98.2(3-61)	No Predictions	d.98.2(2-61)	d.98.2(20-146)	Predictions Match	3
378	PF01937.14	PF01937	DUF89	355	285	No Pfam Clan information	No Pfam Clan information	e.50.1(1-355)	e.50.1(1-354)	e.50.1(2-285)	No Predictions	e.50.1(2-285)	e.50.1(49-357)	Predictions Match	4
379	PF01980.11	PF01980	UPF0066	120	127	No Pfam Clan information	No Pfam Clan information	e.56.1(1-120)	e.56.1(1-119)	e.56.1(1-126)	No Predictions	e.56.1(1-127)	e.56.1(2-143)	Predictions Match	4
380	PF06863.7	PF06863	DUF1254	128	135	CL0528	DUF1214	e.65.1(1-128)	No Predictions	e.65.1(1-134)	e.65.1(4-135)	e.65.1(1-135)	e.65.1(22-482)	Predictions Match	4
381	PF06742.6	PF06742	DUF1214	103	111	CL0528	DUF1214	e.65.1(2-102)	No Predictions	e.65.1(1-111)	e.65.1(1-111)	e.65.1(3-109)	e.65.1(22-482)	Predictions Match	4
382	PF06924.6	PF06924	DUF1281	134	134	No Pfam Clan information	No Pfam Clan information	e.66.1(1-134)	No Predictions	e.66.1(1-134)	e.66.1(22-134)	e.66.1(1-134)	e.66.1(3-282)	Predictions Match	4
383	PF11536.3	PF11536	DUF3226	239	241	No Pfam Clan information	No Pfam Clan information	e.67.1(1-239)	No Predictions	e.67.1(1-241)	e.67.1(1-140)	e.67.1(1-239)	e.67.1(1-241)	Predictions Match	4
384	PF07072.6	PF07072	DUF1342	211	209	No Pfam Clan information	No Pfam Clan information	e.68.1(1-211)	No Predictions	e.68.1(1-209)	e.68.1(1-162)	e.68.1(1-209)	e.68.1(1-245)	Predictions Match	4
385	PF04919.7	PF04919	DUF655	181	181	CL0198	HHH	e.71.1(2-180)	No Predictions	e.71.1(2-181)	e.71.1(74-171)	e.71.1(2-181)	e.71.1(16-195)	Predictions Match	4
386	PF06032.7	PF06032	DUF917	353	345	No Pfam Clan information	No Pfam Clan information	e.73.1(1-353)	No Predictions	e.73.1(2-341)	e.73.1(1-215)	e.73.1(1-345)	e.73.1(2-390)	Predictions Match	4
387	PF09175.5	PF09175	DUF1944	165	165	No Pfam Clan information	No Pfam Clan information	f.7.1(1-165)	No Predictions	f.7.1(1-165)	f.7.1(1-165)	f.7.1(1-165)	f.7.1(1358-1526)	Predictions Match	4
388	PF09172.6	PF09172	DUF1943	302	290	No Pfam Clan information	No Pfam Clan information	f.7.1(1-302)	f.7.1(1-301)	f.7.1(1-290)	f.7.1(2-292)	f.7.1(1-290)	f.7.1(621-1073)	Predictions Match	4
389	PF09227.5	PF09227	DUF1962	64	69	No Pfam Clan information	No Pfam Clan information	g.3.19(1-64)	g.3.19(1-63)	g.3.19(1-69)	No Predictions	g.3.19(1-69)	g.3.19(1-64)	Predictions Match	4
390	PF03884.9	PF03884	DUF329	57	56	CL0175	TRASH	g.39.1(1-56)	g.39.1(1-56)	g.39.1(4-55)	g.39.1(1-56)	g.39.1(4-47)	g.39.1(6-62)	Predictions Match	5
391	PF09151.5	PF09151	DUF1936	36	36	CL0167	Zn_Beta_Ribbon	g.41.13(1-36)	g.41.13(1-35)	g.41.13(1-36)	No Predictions	g.41.13(1-36)	g.41.13(143-178)	Predictions Match	3
392	PF09082.5	PF09082	DUF1922	68	70	No Pfam Clan information	No Pfam Clan information	g.41.6(1-68)	g.41.6(1-67)	g.41.6(1-69)	g.41.6(1-70)	g.41.6(1-70)	g.41.6(2-68)	Predictions Match	5
393	PF12148.3	PF12148	DUF3590	85	87	No Pfam Clan information	No Pfam Clan information	No Predictions	No Predictions	No Predictions	No Predictions	No Predictions	g.50.1(167-223)	Predictions Match	0
394	PF01519.11	PF01519	DUF16	102	129	No Pfam Clan information	No Pfam Clan information	No Predictions	No Predictions	h.1.30(74-128)|h.1.30(20-81)	No Predictions	No Predictions	h.1.30(5-85)	Predictions Match	1
395	PF11491.3	PF11491	DUF3213	88	88	No Pfam Clan information	No Pfam Clan information	No Predictions	No Predictions	No Predictions	No Predictions	No Predictions	i.11.1(2-74)	Predictions Match	0
396	PF09301.5	PF09301	DUF1970	117	117	No Pfam Clan information	No Pfam Clan information	No Predictions	No Predictions	No Predictions	No Predictions	No Predictions	i.6.1(1-117)	Predictions Match	0
397	PF08948.5	PF08948	DUF1859	126	126	No Pfam Clan information	No Pfam Clan information	No Predictions	No Predictions	No Predictions	No Predictions	No Predictions	i.6.1(5-118)	Predictions Match	0
398	PF08991.5	PF08991	DUF1903	67	67	CL0351	CHCH	a.17.1(2-67)	a.17.1(1-66)	a.17.1(2-65)	a.17.1(1-67)	a.17.1(1-61)	j.77.1(1-38)|a.17.1(4-65)	Predictions Match	5
399	PF10728.4	PF10728	DUF2520	132	132	No Pfam Clan information	No Pfam Clan information	a.100.1(35-132)	No Predictions	a.100.1(35-130)	a.100.1(34-132)	a.100.1(35-132)	Structure present but no assigned SCOP domain family	Predictions Match	4
400	PF04190.8	PF04190	DUF410	260	269	No Pfam Clan information	No Pfam Clan information	No Predictions	No Predictions	No Predictions	No Predictions	a.118.8(5-249)	Structure present but no assigned SCOP domain family	Predictions Match	1
401	PF08020.6	PF08020	DUF1706	166	170	CL0310	DinB	a.213.1(3-165)	a.213.1(3-165)	No Predictions	No Predictions	a.213.1(6-150)	Structure present but no assigned SCOP domain family	Predictions Match	3
402	PF10771.4	PF10771	DUF2582	65	65	No Pfam Clan information	No Pfam Clan information	No Predictions	No Predictions	No Predictions	No Predictions	a.4.5(11-64)	Structure present but no assigned SCOP domain family	Predictions Match	1
403	PF14277.1	PF14277	DUF4364	163	163	CL0123	HTH	No Predictions	a.4.5(1-102)	a.4.5(2-88)	No Predictions	a.4.5(2-90)	Structure present but no assigned SCOP domain family	Predictions Match	3
404	PF11829.3	PF11829	DUF3349	97	95	No Pfam Clan information	No Pfam Clan information	No Predictions	No Predictions	No Predictions	No Predictions	a.46.2(26-87)	Structure present but no assigned SCOP domain family	Predictions Match	1
405	PF06806.7	PF06806	DUF1233	72	73	No Pfam Clan information	No Pfam Clan information	No Predictions	No Predictions	No Predictions	No Predictions	a.6.1(12-71)	Structure present but no assigned SCOP domain family	Predictions Match	1
406	PF15425.1	PF15425	DUF4627	212	218	No Pfam Clan information	No Pfam Clan information	No Predictions	b.18.1(8-211)	No Predictions	No Predictions	b.18.1(4-111)	Structure present but no assigned SCOP domain family	Predictions Match	2
407	PF10287.4	PF10287	DUF2401	235	226	CL0004	Concanavalin	No Predictions	b.29.1(6-221)	No Predictions	No Predictions	b.29.1(122-175)	Structure present but no assigned SCOP domain family	Predictions Match	2
408	PF06439.6	PF06439	DUF1080	185	179	CL0004	Concanavalin	b.29.1(51-175)	b.29.1(2-184)	No Predictions	b.29.1(1-179)	b.29.1(9-179)	Structure present but no assigned SCOP domain family	Predictions Match	4
409	PF11623.3	PF11623	DUF3252	53	53	No Pfam Clan information	No Pfam Clan information	No Predictions	No Predictions	No Predictions	No Predictions	b.34.5(2-53)	Structure present but no assigned SCOP domain family	Predictions Match	1
410	PF07039.6	PF07039	DUF1325	130	143	CL0049	Tudor	No Predictions	No Predictions	No Predictions	No Predictions	b.34.9(69-138)	Structure present but no assigned SCOP domain family	Predictions Match	1
411	PF10991.3	PF10991	DUF2815	181	176	No Pfam Clan information	No Pfam Clan information	No Predictions	b.40.4(1-177)	b.40.4(1-173)	b.40.4(1-163)	b.40.4(3-171)	Structure present but no assigned SCOP domain family	Predictions Match	4
412	PF09891.4	PF09891	DUF2118	150	162	CL0105	Hybrid	No Predictions	No Predictions	b.84.1(88-142)	No Predictions	b.84.1(88-142)	Structure present but no assigned SCOP domain family	Predictions Match	2
413	PF06187.6	PF06187	DUF993	382	382	CL0036	TIM_barrel	c.1.10(55-333)	c.1.10(45-365)	c.1.10(52-333)	No Predictions	c.1.10(48-322)	Structure present but no assigned SCOP domain family	Predictions Match	4
414	PF14359.1	PF14359	DUF4406	92	102	CL0498	Nribosyltransf	c.23.14(1-90)	c.23.14(1-91)	c.23.14(2-101)	c.23.14(1-102)	c.23.14(1-101)	Structure present but no assigned SCOP domain family	Predictions Match	5
415	PF01935.12	PF01935	DUF87	229	263	CL0023	P-loop_NTPase	c.37.1(1-229)	c.37.1(5-228)	c.37.1(18-189)	No Predictions	c.37.1(29-90)	Structure present but no assigned SCOP domain family	Predictions Match	4
416	PF14574.1	PF14574	DUF4445	412	429	No Pfam Clan information	No Pfam Clan information	No Predictions	c.55.1(1-378)	c.55.1(3-32)|c.55.1(60-104)|c.55.1(150-193)	No Predictions	c.55.1(1-92)	Structure present but no assigned SCOP domain family	Predictions Match	3
417	PF07066.6	PF07066	DUF3882	159	159	CL0219	RNase_H	No Predictions	c.55.3(2-158)	c.55.3(4-159)	No Predictions	c.55.3(2-154)	Structure present but no assigned SCOP domain family	Predictions Match	3
418	PF10740.4	PF10740	DUF2529	172	169	CL0067	SIS	c.80.1(1-172)	c.80.1(1-171)	c.80.1(6-131)	No Predictions	c.80.1(3-167)	Structure present but no assigned SCOP domain family	Predictions Match	4
419	PF06230.6	PF06230	DUF1009	214	210	No Pfam Clan information	No Pfam Clan information	No Predictions	No Predictions	No Predictions	No Predictions	c.97.1(82-209)	Structure present but no assigned SCOP domain family	Predictions Match	1
420	PF07063.8	PF07063	DUF1338	302	389	No Pfam Clan information	No Pfam Clan information	No Predictions	No Predictions	No Predictions	No Predictions	d.32.1(201-238)	Structure present but no assigned SCOP domain family	Predictions Match	1
421	PF10011.4	PF10011	DUF2254	371	367	CL0105	Hybrid	No Predictions	No Predictions	No Predictions	No Predictions	d.41.3(198-269)	Structure present but no assigned SCOP domain family	Predictions Match	1
422	PF12978.2	PF12978	DUF3862	159	159	CL0320	PepSY	No Predictions	No Predictions	No Predictions	No Predictions	d.98.1(7-159)	Structure present but no assigned SCOP domain family	Predictions Match	1
423	PF08568.5	PF08568	Kinetochor_Ybp2	633	669	No Pfam Clan information	No Pfam Clan information	No Predictions	a.118.1(3-632)	No Predictions	a.118.1(1-669)	No Predictions	Structure present but no assigned SCOP domain family	Predictions Match	2
424	PF11894.3	PF11894	DUF3414	1691	1592	No Pfam Clan information	No Pfam Clan information	No Predictions	No Predictions	No Predictions	a.118.1(272-1433)	No Predictions	Structure present but no assigned SCOP domain family	Predictions Match	1
425	PF15415.1	PF15415	DUF4622	310	313	No Pfam Clan information	No Pfam Clan information	No Predictions	No Predictions	No Predictions	b.70.3(1-313)	No Predictions	Structure present but no assigned SCOP domain family	Predictions Match	1
426	PF15416.1	PF15416	DUF4623	442	447	No Pfam Clan information	No Pfam Clan information	No Predictions	No Predictions	No Predictions	b.70.3(1-447)	No Predictions	Structure present but no assigned SCOP domain family	Predictions Match	1
427	PF04338.7	PF04338	DUF481	210	212	CL0193	MBB	f.4.1(11-153)	f.4.5(1-209)	No Predictions	f.4.3(1-212)	No Predictions	Structure present but no assigned SCOP domain family	Predictions Match	3
428	PF10363.4	PF10363	DUF2435	93	94	No Pfam Clan information	No Pfam Clan information	a.118.1(4-92)	No Predictions	a.118.1(5-86)	No Predictions	No Predictions	Structure present but no assigned SCOP domain family	Predictions Match	2
429	PF05339.6	PF05339	DUF739	138	69	CL0123	HTH	No Predictions	No Predictions	a.35.1(7-63)	No Predictions	No Predictions	Structure present but no assigned SCOP domain family	Predictions Match	1
430	PF12985.2	PF12985	DUF3869	104	111	No Pfam Clan information	No Pfam Clan information	b.3.2(24-93)	No Predictions	b.3.2(25-84)	No Predictions	No Predictions	Structure present but no assigned SCOP domain family	Predictions Match	2
431	PF08699.5	PF08699	DUF1785	52	53	No Pfam Clan information	No Pfam Clan information	No Predictions	No Predictions	b.34.14(2-51)	No Predictions	No Predictions	Structure present but no assigned SCOP domain family	Predictions Match	1
432	PF04652.11	PF04652	DUF605	380	301	No Pfam Clan information	No Pfam Clan information	No Predictions	No Predictions	b.47.1(85-136)	No Predictions	No Predictions	Structure present but no assigned SCOP domain family	Predictions Match	1
433	PF06631.6	PF06631	DUF1154	47	47	No Pfam Clan information	No Pfam Clan information	No Predictions	No Predictions	h.4.10(5-47)	No Predictions	No Predictions	Structure present but no assigned SCOP domain family	Predictions Match	1
434	PF12822.2	PF12822	DUF3816	172	181	CL0315	Gx_transp	No Predictions	a.111.1(INDIRECT)|f.21.2(INDIRECT)	No Predictions	No Predictions	No Predictions	Structure present but no assigned SCOP domain family	Predictions Match	1
435	PF12875.2	PF12875	DUF3826	188	186	No Pfam Clan information	No Pfam Clan information	No Predictions	a.24.27(1-185)	No Predictions	No Predictions	No Predictions	Structure present but no assigned SCOP domain family	Predictions Match	1
436	PF03713.8	PF03713	DUF305	151	150	CL0044	Ferritin	No Predictions	a.25.1(1-150)	No Predictions	No Predictions	No Predictions	Structure present but no assigned SCOP domain family	Predictions Match	1
437	PF11553.3	PF11553	DUF3231	166	136	No Pfam Clan information	No Pfam Clan information	No Predictions	a.25.1(18-150)	No Predictions	No Predictions	No Predictions	Structure present but no assigned SCOP domain family	Predictions Match	1
438	PF05108.8	PF05108	DUF690	483	467	No Pfam Clan information	No Pfam Clan information	No Predictions	b.69.2(75-465)	No Predictions	No Predictions	No Predictions	Structure present but no assigned SCOP domain family	Predictions Match	1
439	PF13709.1	PF13709	DUF4159	207	221	No Pfam Clan information	No Pfam Clan information	No Predictions	c.23.16(1-206)	No Predictions	No Predictions	No Predictions	Structure present but no assigned SCOP domain family	Predictions Match	1
440	PF12684.2	PF12684	DUF3799	237	248	CL0236	PDDEXK	No Predictions	c.52.1(1-181)	No Predictions	No Predictions	No Predictions	Structure present but no assigned SCOP domain family	Predictions Match	1
441	PF01930.12	PF01930	Cas_Cas4	162	158	CL0236	PDDEXK	No Predictions	c.52.1(INDIRECT)	No Predictions	No Predictions	No Predictions	Structure present but no assigned SCOP domain family	Predictions Match	1
442	PF12979.2	PF12979	DUF3863	352	352	No Pfam Clan information	No Pfam Clan information	No Predictions	c.6.2(9-323)	No Predictions	No Predictions	No Predictions	Structure present but no assigned SCOP domain family	Predictions Match	1
443	PF10090.4	PF10090	DUF2328	182	176	CL0025	His_Kinase_A	d.123.1(6-126)|d.122.1(56-174)	d.122.1(54-181)	No Predictions	No Predictions	No Predictions	Structure present but no assigned SCOP domain family	Predictions Match	2
444	PF10040.4	PF10040	DUF2276	121	112	CL0362	RAMPS-Cas5-like	No Predictions	d.58.53(2-120)	No Predictions	No Predictions	No Predictions	Structure present but no assigned SCOP domain family	Predictions Match	1
445	PF09982.4	PF09982	DUF2219	293	299	No Pfam Clan information	No Pfam Clan information	No Predictions	f.4.5(1-292)	No Predictions	No Predictions	No Predictions	Structure present but no assigned SCOP domain family	Predictions Match	1
446	PF11924.3	PF11924	DUF3442	280	297	No Pfam Clan information	No Pfam Clan information	No Predictions	f.4.5(7-248)	No Predictions	No Predictions	No Predictions	Structure present but no assigned SCOP domain family	Predictions Match	1
447	PF07571.8	PF07571	DUF1546	92	102	No Pfam Clan information	No Pfam Clan information	a.118.1(16-91)	No Predictions	No Predictions	No Predictions	No Predictions	Structure present but no assigned SCOP domain family	Predictions Match	1
448	PF11919.3	PF11919	DUF3437	90	90	No Pfam Clan information	No Pfam Clan information	a.118.1(3-81)	No Predictions	No Predictions	No Predictions	No Predictions	Structure present but no assigned SCOP domain family	Predictions Match	1
449	PF14346.1	PF14346	DUF4398	103	102	No Pfam Clan information	No Pfam Clan information	a.118.8(17-91)	No Predictions	No Predictions	No Predictions	No Predictions	Structure present but no assigned SCOP domain family	Predictions Match	1
450	PF11342.3	PF11342	DUF3144	78	78	No Pfam Clan information	No Pfam Clan information	a.118.8(2-74)	No Predictions	No Predictions	No Predictions	No Predictions	Structure present but no assigned SCOP domain family	Predictions Match	1
451	PF04242.8	PF04242	DUF424	92	91	No Pfam Clan information	No Pfam Clan information	a.118.8(20-78)	No Predictions	No Predictions	No Predictions	No Predictions	Structure present but no assigned SCOP domain family	Predictions Match	1
452	PF12713.2	PF12713	DUF3806	87	92	No Pfam Clan information	No Pfam Clan information	a.118.8(5-90)	No Predictions	No Predictions	No Predictions	No Predictions	Structure present but no assigned SCOP domain family	Predictions Match	1
453	PF11611.3	PF11611	DUF4352	123	122	CL0524	MPT63-MPB63	b.1.23(9-94)	No Predictions	No Predictions	No Predictions	No Predictions	Structure present but no assigned SCOP domain family	Predictions Match	1
454	PF07233.7	PF07233	DUF1425	94	94	No Pfam Clan information	No Pfam Clan information	b.1.4(11-81)	No Predictions	No Predictions	No Predictions	No Predictions	Structure present but no assigned SCOP domain family	Predictions Match	1
455	PF14300.1	PF14300	DUF4375	123	122	No Pfam Clan information	No Pfam Clan information	b.68.5(6-120)	No Predictions	No Predictions	No Predictions	No Predictions	Structure present but no assigned SCOP domain family	Predictions Match	1
456	PF13356.1	PF13356	DUF4102	89	88	No Pfam Clan information	No Pfam Clan information	b.68.9(3-56)	No Predictions	No Predictions	No Predictions	No Predictions	Structure present but no assigned SCOP domain family	Predictions Match	1
457	PF12208.3	PF12208	DUF3601	79	84	No Pfam Clan information	No Pfam Clan information	b.69.2(3-63)	No Predictions	No Predictions	No Predictions	No Predictions	Structure present but no assigned SCOP domain family	Predictions Match	1
458	PF07896.7	PF07896	DUF1674	47	47	No Pfam Clan information	No Pfam Clan information	b.69.5(5-45)	No Predictions	No Predictions	No Predictions	No Predictions	Structure present but no assigned SCOP domain family	Predictions Match	1
459	PF14478.1	PF14478	DUF4430	68	64	CL0072	Ubiquitin	b.70.1(3-68)	No Predictions	No Predictions	No Predictions	No Predictions	Structure present but no assigned SCOP domain family	Predictions Match	1
460	PF11738.3	PF11738	DUF3298	78	82	No Pfam Clan information	No Pfam Clan information	b.70.1(8-79)	No Predictions	No Predictions	No Predictions	No Predictions	Structure present but no assigned SCOP domain family	Predictions Match	1
461	PF08954.6	PF08954	DUF1900	136	138	CL0186	Beta_propeller	b.70.3(2-136)	No Predictions	No Predictions	No Predictions	No Predictions	Structure present but no assigned SCOP domain family	Predictions Match	1
462	PF06114.8	PF06114	DUF955	122	125	CL0126	Peptidase_MA	c.37.1(27-120)	No Predictions	No Predictions	No Predictions	No Predictions	Structure present but no assigned SCOP domain family	Predictions Match	1
463	PF09843.4	PF09843	DUF2070	179	178	CL0381	Metallo-HOrase	d.157.1(1-178)	No Predictions	No Predictions	No Predictions	No Predictions	Structure present but no assigned SCOP domain family	Predictions Match	1
464	PF10370.4	PF10370	DUF2437	50	55	No Pfam Clan information	No Pfam Clan information	d.177.1(1-50)	No Predictions	No Predictions	No Predictions	No Predictions	Structure present but no assigned SCOP domain family	Predictions Match	1
465	PF09992.4	PF09992	DUF2233	170	194	No Pfam Clan information	No Pfam Clan information	FAILED_BEST_SUPFAM_No Predictions	No Predictions	No Predictions	No Predictions	No Predictions	Structure present but no assigned SCOP domain family	Predictions Match	0
466	PF07252.6	PF07252	DUF1433	88	95	No Pfam Clan information	No Pfam Clan information	No Predictions	No Predictions	No Predictions	No Predictions	No Predictions	Structure present but no assigned SCOP domain family	Predictions Match	0
467	PF08903.6	PF08903	DUF1846	491	491	No Pfam Clan information	No Pfam Clan information	No Predictions	No Predictions	No Predictions	No Predictions	No Predictions	Structure present but no assigned SCOP domain family	Predictions Match	0
468	PF04222.7	PF04222	DUF416	191	210	No Pfam Clan information	No Pfam Clan information	No Predictions	No Predictions	No Predictions	No Predictions	No Predictions	Structure present but no assigned SCOP domain family	Predictions Match	0
469	PF09867.4	PF09867	DUF2094	138	140	No Pfam Clan information	No Pfam Clan information	No Predictions	No Predictions	No Predictions	No Predictions	No Predictions	Structure present but no assigned SCOP domain family	Predictions Match	0
470	PF11680.3	PF11680	DUF3276	124	129	No Pfam Clan information	No Pfam Clan information	No Predictions	No Predictions	No Predictions	No Predictions	No Predictions	Structure present but no assigned SCOP domain family	Predictions Match	0
471	PF09850.4	PF09850	DUF2077	206	204	No Pfam Clan information	No Pfam Clan information	No Predictions	No Predictions	No Predictions	No Predictions	No Predictions	Structure present but no assigned SCOP domain family	Predictions Match	0
472	PF09996.4	PF09996	DUF2237	117	117	No Pfam Clan information	No Pfam Clan information	No Predictions	No Predictions	No Predictions	No Predictions	No Predictions	Structure present but no assigned SCOP domain family	Predictions Match	0
473	PF08585.7	PF08585	DUF1767	90	82	No Pfam Clan information	No Pfam Clan information	No Predictions	No Predictions	No Predictions	No Predictions	No Predictions	Structure present but no assigned SCOP domain family	Predictions Match	0
474	PF11306.3	PF11306	DUF3108	238	300	No Pfam Clan information	No Pfam Clan information	No Predictions	No Predictions	No Predictions	No Predictions	No Predictions	Structure present but no assigned SCOP domain family	Predictions Match	0
475	PF12102.3	PF12102	DUF3578	188	190	No Pfam Clan information	No Pfam Clan information	No Predictions	No Predictions	No Predictions	No Predictions	No Predictions	Structure present but no assigned SCOP domain family	Predictions Match	0
476	PF04365.8	PF04365	DUF497	80	78	No Pfam Clan information	No Pfam Clan information	No Predictions	No Predictions	No Predictions	No Predictions	No Predictions	Structure present but no assigned SCOP domain family	Predictions Match	0
477	PF08522.5	PF08522	DUF1735	86	86	No Pfam Clan information	No Pfam Clan information	No Predictions	No Predictions	No Predictions	No Predictions	No Predictions	Structure present but no assigned SCOP domain family	Predictions Match	0
478	PF14730.1	PF14730	DUF4468	91	85	No Pfam Clan information	No Pfam Clan information	No Predictions	No Predictions	No Predictions	No Predictions	No Predictions	Structure present but no assigned SCOP domain family	Predictions Match	0
479	PF06257.6	PF06257	DUF1021	76	76	No Pfam Clan information	No Pfam Clan information	No Predictions	No Predictions	No Predictions	No Predictions	No Predictions	Structure present but no assigned SCOP domain family	Predictions Match	0
480	PF12207.3	PF12207	DUF3600	162	162	No Pfam Clan information	No Pfam Clan information	No Predictions	No Predictions	No Predictions	No Predictions	No Predictions	Structure present but no assigned SCOP domain family	Predictions Match	0
481	PF14793.1	PF14793	DUF4478	113	113	No Pfam Clan information	No Pfam Clan information	No Predictions	No Predictions	No Predictions	No Predictions	No Predictions	Structure present but no assigned SCOP domain family	Predictions Match	0
482	PF08860.5	PF08860	DUF1827	91	97	No Pfam Clan information	No Pfam Clan information	No Predictions	No Predictions	No Predictions	No Predictions	No Predictions	Structure present but no assigned SCOP domain family	Predictions Match	0
483	PF12956.2	PF12956	DUF3845	245	244	No Pfam Clan information	No Pfam Clan information	No Predictions	No Predictions	No Predictions	No Predictions	No Predictions	Structure present but no assigned SCOP domain family	Predictions Match	0
484	PF12112.3	PF12112	DUF3579	93	99	No Pfam Clan information	No Pfam Clan information	No Predictions	No Predictions	No Predictions	No Predictions	No Predictions	Structure present but no assigned SCOP domain family	Predictions Match	0
485	PF09917.4	PF09917	DUF2147	114	122	No Pfam Clan information	No Pfam Clan information	No Predictions	No Predictions	No Predictions	No Predictions	No Predictions	Structure present but no assigned SCOP domain family	Predictions Match	0
486	PF06254.6	PF06254	DUF1019	89	93	No Pfam Clan information	No Pfam Clan information	No Predictions	No Predictions	No Predictions	No Predictions	No Predictions	Structure present but no assigned SCOP domain family	Predictions Match	0
487	PF07118.6	PF07118	DUF1374	92	91	No Pfam Clan information	No Pfam Clan information	No Predictions	No Predictions	No Predictions	No Predictions	No Predictions	Structure present but no assigned SCOP domain family	Predictions Match	0
488	PF11367.3	PF11367	DUF3168	121	131	No Pfam Clan information	No Pfam Clan information	No Predictions	No Predictions	No Predictions	No Predictions	No Predictions	Structure present but no assigned SCOP domain family	Predictions Match	0
489	PF14725.1	PF14725	DUF4466	308	308	No Pfam Clan information	No Pfam Clan information	No Predictions	No Predictions	No Predictions	No Predictions	No Predictions	Structure present but no assigned SCOP domain family	Predictions Match	0
490	PF11589.3	PF11589	DUF3244	106	100	No Pfam Clan information	No Pfam Clan information	No Predictions	No Predictions	No Predictions	No Predictions	No Predictions	Structure present but no assigned SCOP domain family	Predictions Match	0
491	PF05643.6	PF05643	DUF799	215	215	CL0342	TolB_N	No Predictions	No Predictions	No Predictions	No Predictions	No Predictions	Structure present but no assigned SCOP domain family	Predictions Match	0
492	PF11574.3	PF11574	DUF3235	91	78	No Pfam Clan information	No Pfam Clan information	No Predictions	No Predictions	No Predictions	No Predictions	No Predictions	Structure present but no assigned SCOP domain family	Predictions Match	0
493	PF13739.1	PF13739	DUF4163	101	100	No Pfam Clan information	No Pfam Clan information	No Predictions	No Predictions	No Predictions	No Predictions	No Predictions	Structure present but no assigned SCOP domain family	Predictions Match	0
494	PF07273.7	PF07273	DUF1439	152	152	No Pfam Clan information	No Pfam Clan information	No Predictions	No Predictions	No Predictions	No Predictions	No Predictions	Structure present but no assigned SCOP domain family	Predictions Match	0
495	PF12866.2	PF12866	DUF3823	222	220	CL0287	Transthyretin	No Predictions	No Predictions	No Predictions	No Predictions	No Predictions	Structure present but no assigned SCOP domain family	Predictions Match	0
496	PF14717.1	PF14717	DUF4465	182	169	No Pfam Clan information	No Pfam Clan information	No Predictions	No Predictions	No Predictions	No Predictions	No Predictions	Structure present but no assigned SCOP domain family	Predictions Match	0
497	PF06550.6	PF06550	DUF1119	283	277	CL0130	Peptidase_AD	No Predictions	No Predictions	No Predictions	No Predictions	No Predictions	Structure present but no assigned SCOP domain family	Predictions Match	0
498	PF05949.7	PF05949	DUF881	149	142	CL0032	Dim_A_B_barrel	No Predictions	No Predictions	No Predictions	No Predictions	No Predictions	Structure present but no assigned SCOP domain family	Predictions Match	0
499	PF11175.3	PF11175	DUF2961	237	237	No Pfam Clan information	No Pfam Clan information	No Predictions	No Predictions	No Predictions	No Predictions	No Predictions	Structure present but no assigned SCOP domain family	Predictions Match	0
500	PF07345.6	PF07345	DUF1476	103	103	No Pfam Clan information	No Pfam Clan information	No Predictions	No Predictions	No Predictions	No Predictions	No Predictions	Structure present but no assigned SCOP domain family	Predictions Match	0
501	PF14614.1	PF14614	DUF4450	211	217	No Pfam Clan information	No Pfam Clan information	No Predictions	No Predictions	No Predictions	No Predictions	No Predictions	Structure present but no assigned SCOP domain family	Predictions Match	0
502	PF04768.8	PF04768	DUF619	170	168	CL0257	Acetyltrans	No Predictions	No Predictions	No Predictions	No Predictions	No Predictions	Structure present but no assigned SCOP domain family	Predictions Match	0
503	PF03860.11	PF03860	DUF326	23	23	No Pfam Clan information	No Pfam Clan information	No Predictions	No Predictions	No Predictions	No Predictions	No Predictions	Structure present but no assigned SCOP domain family	Predictions Match	0
504	PF12003.3	PF12003	DUF3497	218	257	No Pfam Clan information	No Pfam Clan information	No Predictions	No Predictions	No Predictions	No Predictions	No Predictions	Structure present but no assigned SCOP domain family	Predictions Match	0
505	PF11519.3	PF11519	DUF3222	74	75	No Pfam Clan information	No Pfam Clan information	No Predictions	No Predictions	No Predictions	No Predictions	No Predictions	Structure present but no assigned SCOP domain family	Predictions Match	0
506	PF09817.4	PF09817	DUF2352	589	563	No Pfam Clan information	No Pfam Clan information	No Predictions	No Predictions	No Predictions	No Predictions	No Predictions	Structure present but no assigned SCOP domain family	Predictions Match	0
507	PF14263.1	PF14263	DUF4354	124	127	CL0524	MPT63-MPB63	No Predictions	No Predictions	No Predictions	No Predictions	No Predictions	Structure present but no assigned SCOP domain family	Predictions Match	0
508	PF09347.5	PF09347	DUF1989	166	174	No Pfam Clan information	No Pfam Clan information	No Predictions	No Predictions	No Predictions	No Predictions	No Predictions	Structure present but no assigned SCOP domain family	Predictions Match	0
509	PF08979.6	PF08979	DUF1894	89	88	No Pfam Clan information	No Pfam Clan information	No Predictions	No Predictions	No Predictions	No Predictions	No Predictions	Structure present but no assigned SCOP domain family	Predictions Match	0
510	PF04175.7	PF04175	DUF406	94	93	No Pfam Clan information	No Pfam Clan information	No Predictions	No Predictions	No Predictions	No Predictions	No Predictions	Structure present but no assigned SCOP domain family	Predictions Match	0
511	PF10928.3	PF10928	DUF2810	54	54	No Pfam Clan information	No Pfam Clan information	No Predictions	No Predictions	No Predictions	No Predictions	No Predictions	Structure present but no assigned SCOP domain family	Predictions Match	0
512	PF13652.1	PF13652	DUF4146	112	112	No Pfam Clan information	No Pfam Clan information	No Predictions	No Predictions	No Predictions	No Predictions	No Predictions	Structure present but no assigned SCOP domain family	Predictions Match	0
513	PF12930.2	PF12930	DUF3836	132	124	No Pfam Clan information	No Pfam Clan information	No Predictions	No Predictions	No Predictions	No Predictions	No Predictions	Structure present but no assigned SCOP domain family	Predictions Match	0
514	PF12026.3	PF12026	DUF3513	211	198	No Pfam Clan information	No Pfam Clan information	No Predictions	No Predictions	No Predictions	No Predictions	No Predictions	Structure present but no assigned SCOP domain family	Predictions Match	0
515	PF11176.3	PF11176	DUF2962	155	160	No Pfam Clan information	No Pfam Clan information	No Predictions	No Predictions	No Predictions	No Predictions	No Predictions	Structure present but no assigned SCOP domain family	Predictions Match	0
516	PF11576.3	PF11576	DUF3236	154	154	No Pfam Clan information	No Pfam Clan information	No Predictions	No Predictions	No Predictions	No Predictions	No Predictions	Structure present but no assigned SCOP domain family	Predictions Match	0
517	PF06545.6	PF06545	DUF1116	216	217	No Pfam Clan information	No Pfam Clan information	No Predictions	No Predictions	No Predictions	No Predictions	No Predictions	Structure present but no assigned SCOP domain family	Predictions Match	0
518	PF14232.1	PF14232	DUF4334	59	59	No Pfam Clan information	No Pfam Clan information	No Predictions	No Predictions	No Predictions	No Predictions	No Predictions	Structure present but no assigned SCOP domain family	Predictions Match	0
519	PF07566.7	PF07566	DUF1543	52	52	No Pfam Clan information	No Pfam Clan information	No Predictions	No Predictions	No Predictions	No Predictions	No Predictions	Structure present but no assigned SCOP domain family	Predictions Match	0
520	PF12939.2	PF12939	DUF3837	102	105	No Pfam Clan information	No Pfam Clan information	No Predictions	No Predictions	No Predictions	No Predictions	No Predictions	Structure present but no assigned SCOP domain family	Predictions Match	0
521	PF08853.6	PF08853	DUF1823	116	119	No Pfam Clan information	No Pfam Clan information	No Predictions	No Predictions	No Predictions	No Predictions	No Predictions	Structure present but no assigned SCOP domain family	Predictions Match	0
522	PF04239.7	PF04239	DUF421	99	122	No Pfam Clan information	No Pfam Clan information	No Predictions	No Predictions	No Predictions	No Predictions	No Predictions	Structure present but no assigned SCOP domain family	Predictions Match	0
523	PF15414.1	PF15414	DUF4621	329	329	No Pfam Clan information	No Pfam Clan information	No Predictions	No Predictions	No Predictions	No Predictions	No Predictions	Structure present but no assigned SCOP domain family	Predictions Match	0
524	PF04033.7	PF04033	DUF365	97	98	No Pfam Clan information	No Pfam Clan information	No Predictions	No Predictions	No Predictions	No Predictions	No Predictions	Structure present but no assigned SCOP domain family	Predictions Match	0
525	PF06526.7	PF06526	DUF1107	64	64	No Pfam Clan information	No Pfam Clan information	No Predictions	No Predictions	No Predictions	No Predictions	No Predictions	Structure present but no assigned SCOP domain family	Predictions Match	0
526	PF14466.1	PF14466	DUF4425	121	124	No Pfam Clan information	No Pfam Clan information	No Predictions	No Predictions	No Predictions	No Predictions	No Predictions	Structure present but no assigned SCOP domain family	Predictions Match	0
527	PF06155.7	PF06155	DUF971	89	87	No Pfam Clan information	No Pfam Clan information	No Predictions	No Predictions	No Predictions	No Predictions	No Predictions	Structure present but no assigned SCOP domain family	Predictions Match	0
528	PF14869.1	PF14869	DUF4488	133	133	No Pfam Clan information	No Pfam Clan information	No Predictions	No Predictions	No Predictions	No Predictions	No Predictions	Structure present but no assigned SCOP domain family	Predictions Match	0
529	PF12883.2	PF12883	DUF3828	120	119	No Pfam Clan information	No Pfam Clan information	No Predictions	No Predictions	No Predictions	No Predictions	No Predictions	Structure present but no assigned SCOP domain family	Predictions Match	0
530	PF12330.3	PF12330	DUF3635	98	87	No Pfam Clan information	No Pfam Clan information	No Predictions	No Predictions	No Predictions	No Predictions	No Predictions	Structure present but no assigned SCOP domain family	Predictions Match	0
531	PF10035.4	PF10035	DUF2179	55	55	No Pfam Clan information	No Pfam Clan information	No Predictions	No Predictions	No Predictions	No Predictions	No Predictions	Structure present but no assigned SCOP domain family	Predictions Match	0
532	PF11892.3	PF11892	DUF3412	123	123	No Pfam Clan information	No Pfam Clan information	No Predictions	No Predictions	No Predictions	No Predictions	No Predictions	Structure present but no assigned SCOP domain family	Predictions Match	0
533	PF07190.6	PF07190	DUF1406	172	181	No Pfam Clan information	No Pfam Clan information	No Predictions	No Predictions	No Predictions	No Predictions	No Predictions	Structure present but no assigned SCOP domain family	Predictions Match	0
534	PF06938.6	PF06938	DUF1285	148	142	No Pfam Clan information	No Pfam Clan information	No Predictions	No Predictions	No Predictions	No Predictions	No Predictions	Structure present but no assigned SCOP domain family	Predictions Match	0
535	PF06124.6	PF06124	DUF960	94	94	No Pfam Clan information	No Pfam Clan information	No Predictions	No Predictions	No Predictions	No Predictions	No Predictions	Structure present but no assigned SCOP domain family	Predictions Match	0
536	PF06572.7	PF06572	DUF1131	171	170	No Pfam Clan information	No Pfam Clan information	No Predictions	No Predictions	No Predictions	No Predictions	No Predictions	Structure present but no assigned SCOP domain family	Predictions Match	0
537	PF13397.1	PF13397	DUF4109	105	104	No Pfam Clan information	No Pfam Clan information	No Predictions	No Predictions	No Predictions	No Predictions	No Predictions	Structure present but no assigned SCOP domain family	Predictions Match	0
538	PF09738.4	PF09738	DUF2051	302	294	No Pfam Clan information	No Pfam Clan information	No Predictions	No Predictions	No Predictions	No Predictions	No Predictions	Structure present but no assigned SCOP domain family	Predictions Match	0
539	PF12066.3	PF12066	DUF3546	110	114	No Pfam Clan information	No Pfam Clan information	No Predictions	No Predictions	No Predictions	No Predictions	No Predictions	Structure present but no assigned SCOP domain family	Predictions Match	0
540	PF07007.7	PF07007	DUF1311	95	102	No Pfam Clan information	No Pfam Clan information	No Predictions	No Predictions	No Predictions	No Predictions	No Predictions	Structure present but no assigned SCOP domain family	Predictions Match	0
541	PF12977.2	PF12977	DUF3861	95	93	No Pfam Clan information	No Pfam Clan information	No Predictions	No Predictions	No Predictions	No Predictions	No Predictions	Structure present but no assigned SCOP domain family	Predictions Match	0
542	PF10021.4	PF10021	DUF2263	148	154	No Pfam Clan information	No Pfam Clan information	No Predictions	No Predictions	No Predictions	No Predictions	No Predictions	Structure present but no assigned SCOP domain family	Predictions Match	0
543	PF11523.3	PF11523	DUF3223	76	75	No Pfam Clan information	No Pfam Clan information	No Predictions	No Predictions	No Predictions	No Predictions	No Predictions	Structure present but no assigned SCOP domain family	Predictions Match	0
544	PF15507.1	PF15507	DUF4649	72	72	No Pfam Clan information	No Pfam Clan information	No Predictions	No Predictions	No Predictions	No Predictions	No Predictions	Structure present but no assigned SCOP domain family	Predictions Match	0
545	PF11588.3	PF11588	DUF3243	81	81	No Pfam Clan information	No Pfam Clan information	No Predictions	No Predictions	No Predictions	No Predictions	No Predictions	Structure present but no assigned SCOP domain family	Predictions Match	0
546	PF07075.6	PF07075	DUF1343	365	361	No Pfam Clan information	No Pfam Clan information	No Predictions	No Predictions	No Predictions	No Predictions	No Predictions	Structure present but no assigned SCOP domain family	Predictions Match	0
547	PF12007.3	PF12007	DUF3501	192	191	No Pfam Clan information	No Pfam Clan information	No Predictions	No Predictions	No Predictions	No Predictions	No Predictions	Structure present but no assigned SCOP domain family	Predictions Match	0
548	PF12889.2	PF12889	DUF3829	277	283	No Pfam Clan information	No Pfam Clan information	No Predictions	No Predictions	No Predictions	No Predictions	No Predictions	Structure present but no assigned SCOP domain family	Predictions Match	0
549	PF06001.8	PF06001	DUF902	42	42	No Pfam Clan information	No Pfam Clan information	No Predictions	No Predictions	No Predictions	No Predictions	No Predictions	Structure present but no assigned SCOP domain family	Predictions Match	0
550	PF13786.1	PF13786	DUF4179	94	93	No Pfam Clan information	No Pfam Clan information	No Predictions	No Predictions	No Predictions	No Predictions	No Predictions	Structure present but no assigned SCOP domain family	Predictions Match	0
551	PF13593.1	PF13593	DUF4137	313	309	CL0064	CPA_AT	No Predictions	No Predictions	No Predictions	No Predictions	No Predictions	Structure present but no assigned SCOP domain family	Predictions Match	0
552	PF13149.1	PF13149	DUF3988	284	308	No Pfam Clan information	No Pfam Clan information	No Predictions	No Predictions	No Predictions	No Predictions	No Predictions	Structure present but no assigned SCOP domain family	Predictions Match	0
553	PF06042.6	PF06042	DUF925	163	164	CL0260	NTP_transf	No Predictions	No Predictions	No Predictions	No Predictions	No Predictions	Structure present but no assigned SCOP domain family	Predictions Match	0
554	PF06702.7	PF06702	DUF1193	221	224	No Pfam Clan information	No Pfam Clan information	No Predictions	No Predictions	No Predictions	No Predictions	No Predictions	Structure present but no assigned SCOP domain family	Predictions Match	0
555	PF11776.3	PF11776	DUF3315	52	52	No Pfam Clan information	No Pfam Clan information	No Predictions	No Predictions	No Predictions	No Predictions	No Predictions	Structure present but no assigned SCOP domain family	Predictions Match	0
556	PF10804.3	PF10804	DUF2538	156	156	No Pfam Clan information	No Pfam Clan information	No Predictions	No Predictions	No Predictions	No Predictions	No Predictions	Structure present but no assigned SCOP domain family	Predictions Match	0
557	PF14415.1	PF14415	DUF4424	253	273	No Pfam Clan information	No Pfam Clan information	No Predictions	No Predictions	No Predictions	No Predictions	No Predictions	Structure present but no assigned SCOP domain family	Predictions Match	0
558	PF11482.3	PF11482	DUF3208	108	118	No Pfam Clan information	No Pfam Clan information	No Predictions	No Predictions	No Predictions	No Predictions	No Predictions	Structure present but no assigned SCOP domain family	Predictions Match	0
559	PF03192.8	PF03192	DUF257	210	213	No Pfam Clan information	No Pfam Clan information	No Predictions	No Predictions	No Predictions	No Predictions	No Predictions	Structure present but no assigned SCOP domain family	Predictions Match	0
560	PF12122.3	PF12122	DUF3582	101	103	CL0089	GlnB-like	No Predictions	No Predictions	No Predictions	No Predictions	No Predictions	Structure present but no assigned SCOP domain family	Predictions Match	0
561	PF10694.4	PF10694	DUF2500	110	111	No Pfam Clan information	No Pfam Clan information	No Predictions	No Predictions	No Predictions	No Predictions	No Predictions	Structure present but no assigned SCOP domain family	Predictions Match	0
562	PF04574.8	PF04574	DUF592	153	155	No Pfam Clan information	No Pfam Clan information	No Predictions	No Predictions	No Predictions	No Predictions	No Predictions	Structure present but no assigned SCOP domain family	Predictions Match	0
563	PF01969.12	PF01969	DUF111	382	408	No Pfam Clan information	No Pfam Clan information	No Predictions	No Predictions	No Predictions	No Predictions	No Predictions	Structure present but no assigned SCOP domain family	Predictions Match	0
564	PF11607.3	PF11607	DUF3247	101	102	No Pfam Clan information	No Pfam Clan information	No Predictions	No Predictions	No Predictions	No Predictions	No Predictions	Structure present but no assigned SCOP domain family	Predictions Match	0
565	PF11537.3	PF11537	DUF3227	102	98	No Pfam Clan information	No Pfam Clan information	No Predictions	No Predictions	No Predictions	No Predictions	No Predictions	Structure present but no assigned SCOP domain family	Predictions Match	0
566	PF08849.6	PF08849	DUF1819	191	200	No Pfam Clan information	No Pfam Clan information	No Predictions	No Predictions	No Predictions	No Predictions	No Predictions	Structure present but no assigned SCOP domain family	Predictions Match	0
567	PF06435.6	PF06435	DUF1079	31	31	No Pfam Clan information	No Pfam Clan information	No Predictions	No Predictions	No Predictions	No Predictions	No Predictions	Structure present but no assigned SCOP domain family	Predictions Match	0
568	PF10674.4	PF10674	Ycf54	93	93	No Pfam Clan information	No Pfam Clan information	No Predictions	No Predictions	No Predictions	No Predictions	No Predictions	Structure present but no assigned SCOP domain family	Predictions Match	0
569	PF13345.1	PF13345	DUF4098	76	74	CL0059	6_Hairpin	No Predictions	No Predictions	No Predictions	No Predictions	No Predictions	Structure present but no assigned SCOP domain family	Predictions Match	0
570	PF11554.3	PF11554	DUF3232	152	154	No Pfam Clan information	No Pfam Clan information	No Predictions	No Predictions	No Predictions	No Predictions	No Predictions	Structure present but no assigned SCOP domain family	Predictions Match	0
571	PF11483.3	PF11483	DUF3209	123	123	No Pfam Clan information	No Pfam Clan information	No Predictions	No Predictions	No Predictions	No Predictions	No Predictions	Structure present but no assigned SCOP domain family	Predictions Match	0
572	PF11217.3	PF11217	DUF3013	160	155	No Pfam Clan information	No Pfam Clan information	No Predictions	No Predictions	No Predictions	No Predictions	No Predictions	Structure present but no assigned SCOP domain family	Predictions Match	0
573	PF15513.1	PF15513	DUF4651	62	62	No Pfam Clan information	No Pfam Clan information	No Predictions	No Predictions	No Predictions	No Predictions	No Predictions	Structure present but no assigned SCOP domain family	Predictions Match	0
574	PF04507.7	PF04507	DUF576	257	257	No Pfam Clan information	No Pfam Clan information	No Predictions	No Predictions	No Predictions	No Predictions	No Predictions	Structure present but no assigned SCOP domain family	Predictions Match	0
575	PF12095.3	PF12095	DUF3571	83	83	No Pfam Clan information	No Pfam Clan information	No Predictions	No Predictions	No Predictions	No Predictions	No Predictions	Structure present but no assigned SCOP domain family	Predictions Match	0
576	PF04248.7	PF04248	DUF427	95	89	No Pfam Clan information	No Pfam Clan information	No Predictions	No Predictions	No Predictions	No Predictions	No Predictions	Structure present but no assigned SCOP domain family	Predictions Match	0
577	PF09836.4	PF09836	DUF2063	94	97	No Pfam Clan information	No Pfam Clan information	No Predictions	No Predictions	No Predictions	No Predictions	No Predictions	Structure present but no assigned SCOP domain family	Predictions Match	0
578	PF14660.1	PF14660	DUF4458	110	115	No Pfam Clan information	No Pfam Clan information	No Predictions	No Predictions	No Predictions	No Predictions	No Predictions	Structure present but no assigned SCOP domain family	Predictions Match	0
579	PF11609.3	PF11609	DUF3248	63	63	No Pfam Clan information	No Pfam Clan information	No Predictions	No Predictions	No Predictions	No Predictions	No Predictions	Structure present but no assigned SCOP domain family	Predictions Match	0
580	PF09861.4	PF09861	DUF2088	204	203	CL0471	DUF362	No Predictions	No Predictions	No Predictions	No Predictions	No Predictions	Structure present but no assigned SCOP domain family	Predictions Match	0
581	PF12986.2	PF12986	DUF3870	96	95	No Pfam Clan information	No Pfam Clan information	No Predictions	No Predictions	No Predictions	No Predictions	No Predictions	Structure present but no assigned SCOP domain family	Predictions Match	0
582	PF11940.3	PF11940	DUF3458	367	356	CL0020	TPR	No Predictions	No Predictions	No Predictions	No Predictions	No Predictions	Structure present but no assigned SCOP domain family	Predictions Match	0
583	PF07866.6	PF07866	DUF1653	64	64	No Pfam Clan information	No Pfam Clan information	No Predictions	No Predictions	No Predictions	No Predictions	No Predictions	Structure present but no assigned SCOP domain family	Predictions Match	0
584	PF15525.1	PF15525	DUF4652	200	195	CL0186	Beta_propeller	No Predictions	No Predictions	No Predictions	No Predictions	No Predictions	Structure present but no assigned SCOP domain family	Predictions Match	0
585	PF11934.3	PF11934	DUF3452	139	147	No Pfam Clan information	No Pfam Clan information	No Predictions	No Predictions	No Predictions	No Predictions	No Predictions	Structure present but no assigned SCOP domain family	Predictions Match	0
586	PF06288.8	PF06288	DUF1040	86	86	No Pfam Clan information	No Pfam Clan information	No Predictions	No Predictions	No Predictions	No Predictions	No Predictions	Structure present but no assigned SCOP domain family	Predictions Match	0
587	PF11896.3	PF11896	DUF3416	187	202	No Pfam Clan information	No Pfam Clan information	No Predictions	No Predictions	No Predictions	No Predictions	No Predictions	Structure present but no assigned SCOP domain family	Predictions Match	0
588	PF07563.6	PF07563	DUF1541	53	53	No Pfam Clan information	No Pfam Clan information	No Predictions	No Predictions	No Predictions	No Predictions	No Predictions	Structure present but no assigned SCOP domain family	Predictions Match	0
589	PF12723.2	PF12723	DUF3809	134	139	No Pfam Clan information	No Pfam Clan information	No Predictions	No Predictions	No Predictions	No Predictions	No Predictions	Structure present but no assigned SCOP domain family	Predictions Match	0
590	PF10052.4	PF10052	DUF2288	93	93	No Pfam Clan information	No Pfam Clan information	No Predictions	No Predictions	No Predictions	No Predictions	No Predictions	Structure present but no assigned SCOP domain family	Predictions Match	0
591	PF06518.6	PF06518	DUF1104	93	93	No Pfam Clan information	No Pfam Clan information	No Predictions	No Predictions	No Predictions	No Predictions	No Predictions	Structure present but no assigned SCOP domain family	Predictions Match	0
592	PF01863.12	PF01863	DUF45	205	213	CL0126	Peptidase_MA	No Predictions	No Predictions	No Predictions	No Predictions	No Predictions	Structure present but no assigned SCOP domain family	Predictions Match	0
593	PF11615.3	PF11615	DUF3249	60	60	No Pfam Clan information	No Pfam Clan information	No Predictions	No Predictions	No Predictions	No Predictions	No Predictions	Structure present but no assigned SCOP domain family	Predictions Match	0
594	PF12058.3	PF12058	DUF3539	88	87	No Pfam Clan information	No Pfam Clan information	No Predictions	No Predictions	No Predictions	No Predictions	No Predictions	Structure present but no assigned SCOP domain family	Predictions Match	0
595	PF10692.4	PF10692	DUF2498	82	82	No Pfam Clan information	No Pfam Clan information	No Predictions	No Predictions	No Predictions	No Predictions	No Predictions	Structure present but no assigned SCOP domain family	Predictions Match	0
596	PF11505.3	PF11505	DUF3216	97	97	No Pfam Clan information	No Pfam Clan information	No Predictions	No Predictions	No Predictions	No Predictions	No Predictions	Structure present but no assigned SCOP domain family	Predictions Match	0
597	PF07180.6	PF07180	DUF1401	146	137	No Pfam Clan information	No Pfam Clan information	No Predictions	No Predictions	No Predictions	No Predictions	No Predictions	Structure present but no assigned SCOP domain family	Predictions Match	0
598	PF10224.4	PF10224	DUF2205	80	80	No Pfam Clan information	No Pfam Clan information	No Predictions	No Predictions	No Predictions	No Predictions	No Predictions	Structure present but no assigned SCOP domain family	Predictions Match	0
599	PF10025.4	PF10025	DUF2267	125	119	No Pfam Clan information	No Pfam Clan information	No Predictions	No Predictions	No Predictions	No Predictions	No Predictions	Structure present but no assigned SCOP domain family	Predictions Match	0
600	PF04402.9	PF04402	SIMPL	210	218	No Pfam Clan information	No Pfam Clan information	No Predictions	No Predictions	No Predictions	No Predictions	No Predictions	Structure present but no assigned SCOP domain family	Predictions Match	0
601	PF11736.3	PF11736	DUF3299	146	150	No Pfam Clan information	No Pfam Clan information	No Predictions	No Predictions	No Predictions	No Predictions	No Predictions	Structure present but no assigned SCOP domain family	Predictions Match	0
602	PF11939.3	PF11939	DUF3457	156	169	No Pfam Clan information	No Pfam Clan information	No Predictions	No Predictions	No Predictions	No Predictions	No Predictions	Structure present but no assigned SCOP domain family	Predictions Match	0
603	PF02698.12	PF02698	DUF218	155	139	No Pfam Clan information	No Pfam Clan information	No Predictions	No Predictions	No Predictions	No Predictions	No Predictions	Structure present but no assigned SCOP domain family	Predictions Match	0
604	PF11646.3	PF11646	DUF3258	111	111	No Pfam Clan information	No Pfam Clan information	No Predictions	No Predictions	No Predictions	No Predictions	No Predictions	Structure present but no assigned SCOP domain family	Predictions Match	0
605	PF06840.6	PF06840	DUF1241	154	158	No Pfam Clan information	No Pfam Clan information	No Predictions	No Predictions	No Predictions	No Predictions	No Predictions	Structure present but no assigned SCOP domain family	Predictions Match	0
606	PF14734.1	PF14734	DUF4469	102	97	No Pfam Clan information	No Pfam Clan information	No Predictions	No Predictions	No Predictions	No Predictions	No Predictions	Structure present but no assigned SCOP domain family	Predictions Match	0
607	PF08864.5	PF08864	UPF0302	106	105	No Pfam Clan information	No Pfam Clan information	No Predictions	No Predictions	No Predictions	No Predictions	No Predictions	Structure present but no assigned SCOP domain family	Predictions Match	0
608	PF14113.1	PF14113	DUF4285	115	128	No Pfam Clan information	No Pfam Clan information	No Predictions	No Predictions	No Predictions	No Predictions	No Predictions	Structure present but no assigned SCOP domain family	Predictions Match	0
609	PF06106.6	PF06106	DUF950	111	111	No Pfam Clan information	No Pfam Clan information	No Predictions	No Predictions	No Predictions	No Predictions	No Predictions	Structure present but no assigned SCOP domain family	Predictions Match	0
610	PF09905.4	PF09905	DUF2132	64	64	No Pfam Clan information	No Pfam Clan information	No Predictions	No Predictions	No Predictions	No Predictions	No Predictions	Structure present but no assigned SCOP domain family	Predictions Match	0
611	PF14729.1	PF14729	DUF4467	94	94	CL0051	NTF2	No Predictions	No Predictions	No Predictions	No Predictions	No Predictions	Structure present but no assigned SCOP domain family	Predictions Match	0
612	PF11979.3	PF11979	DUF3480	356	360	No Pfam Clan information	No Pfam Clan information	No Predictions	No Predictions	No Predictions	No Predictions	No Predictions	Structure present but no assigned SCOP domain family	Predictions Match	0
613	PF08338.6	PF08338	DUF1731	48	48	No Pfam Clan information	No Pfam Clan information	No Predictions	No Predictions	No Predictions	No Predictions	No Predictions	Structure present but no assigned SCOP domain family	Predictions Match	0
614	PF11572.3	PF11572	DUF3234	103	103	No Pfam Clan information	No Pfam Clan information	No Predictions	No Predictions	No Predictions	No Predictions	No Predictions	Structure present but no assigned SCOP domain family	Predictions Match	0
615	PF05527.6	PF05527	DUF758	186	184	No Pfam Clan information	No Pfam Clan information	No Predictions	No Predictions	No Predictions	No Predictions	No Predictions	Structure present but no assigned SCOP domain family	Predictions Match	0
616	PF14467.1	PF14467	DUF4426	122	123	No Pfam Clan information	No Pfam Clan information	No Predictions	No Predictions	No Predictions	No Predictions	No Predictions	Structure present but no assigned SCOP domain family	Predictions Match	0
617	PF13026.1	PF13026	DUF3887	101	103	No Pfam Clan information	No Pfam Clan information	No Predictions	No Predictions	No Predictions	No Predictions	No Predictions	Structure present but no assigned SCOP domain family	Predictions Match	0
618	PF10980.3	PF10980	DUF2787	128	126	No Pfam Clan information	No Pfam Clan information	No Predictions	No Predictions	No Predictions	No Predictions	No Predictions	Structure present but no assigned SCOP domain family	Predictions Match	0
619	PF07323.7	PF07323	DUF1465	156	156	No Pfam Clan information	No Pfam Clan information	No Predictions	No Predictions	No Predictions	No Predictions	No Predictions	Structure present but no assigned SCOP domain family	Predictions Match	0
620	PF07372.7	PF07372	DUF1491	104	103	No Pfam Clan information	No Pfam Clan information	No Predictions	No Predictions	No Predictions	No Predictions	No Predictions	Structure present but no assigned SCOP domain family	Predictions Match	0
621	PF11518.3	PF11518	DUF3221	108	106	No Pfam Clan information	No Pfam Clan information	No Predictions	No Predictions	No Predictions	No Predictions	No Predictions	Structure present but no assigned SCOP domain family	Predictions Match	0
622	PF14274.1	PF14274	DUF4361	157	155	No Pfam Clan information	No Pfam Clan information	No Predictions	No Predictions	No Predictions	No Predictions	No Predictions	Structure present but no assigned SCOP domain family	Predictions Match	0
623	PF13028.1	PF13028	DUF3889	97	94	No Pfam Clan information	No Pfam Clan information	No Predictions	No Predictions	No Predictions	No Predictions	No Predictions	Structure present but no assigned SCOP domain family	Predictions Match	0
624	PF07987.6	PF07987	DUF1775	145	147	No Pfam Clan information	No Pfam Clan information	No Predictions	No Predictions	No Predictions	No Predictions	No Predictions	Structure present but no assigned SCOP domain family	Predictions Match	0
625	PF11579.3	PF11579	DUF3238	194	194	No Pfam Clan information	No Pfam Clan information	No Predictions	No Predictions	No Predictions	No Predictions	No Predictions	Structure present but no assigned SCOP domain family	Predictions Match	0
626	PF14059.1	PF14059	DUF4251	138	154	No Pfam Clan information	No Pfam Clan information	No Predictions	No Predictions	No Predictions	No Predictions	No Predictions	Structure present but no assigned SCOP domain family	Predictions Match	0
627	PF11999.3	PF11999	DUF3494	204	256	No Pfam Clan information	No Pfam Clan information	No Predictions	No Predictions	No Predictions	No Predictions	No Predictions	Structure present but no assigned SCOP domain family	Predictions Match	0
628	PF13493.1	PF13493	DUF4118	105	101	No Pfam Clan information	No Pfam Clan information	No Predictions	No Predictions	No Predictions	No Predictions	No Predictions	Structure present but no assigned SCOP domain family	Predictions Match	0
629	PF11267.3	PF11267	DUF3067	99	102	No Pfam Clan information	No Pfam Clan information	No Predictions	No Predictions	No Predictions	No Predictions	No Predictions	Structure present but no assigned SCOP domain family	Predictions Match	0
630	PF12401.3	PF12401	DUF3662	116	116	No Pfam Clan information	No Pfam Clan information	No Predictions	No Predictions	No Predictions	No Predictions	No Predictions	Structure present but no assigned SCOP domain family	Predictions Match	0
631	PF09966.4	PF09966	DUF2200	111	111	No Pfam Clan information	No Pfam Clan information	No Predictions	No Predictions	No Predictions	No Predictions	No Predictions	Structure present but no assigned SCOP domain family	Predictions Match	0
632	PF10843.3	PF10843	DUF2578	195	159	No Pfam Clan information	No Pfam Clan information	No Predictions	No Predictions	No Predictions	No Predictions	No Predictions	Structure present but no assigned SCOP domain family	Predictions Match	0
633	PF08354.5	PF08354	DUF1729	57	59	No Pfam Clan information	No Pfam Clan information	No Predictions	No Predictions	No Predictions	No Predictions	No Predictions	Structure present but no assigned SCOP domain family	Predictions Match	0
634	PF12053.3	PF12053	DUF3534	145	143	No Pfam Clan information	No Pfam Clan information	No Predictions	No Predictions	No Predictions	No Predictions	No Predictions	Structure present but no assigned SCOP domain family	Predictions Match	0
635	PF12988.2	PF12988	DUF3872	137	139	No Pfam Clan information	No Pfam Clan information	No Predictions	No Predictions	No Predictions	No Predictions	No Predictions	Structure present but no assigned SCOP domain family	Predictions Match	0
636	PF11580.3	PF11580	DUF3239	128	126	No Pfam Clan information	No Pfam Clan information	No Predictions	No Predictions	No Predictions	No Predictions	No Predictions	Structure present but no assigned SCOP domain family	Predictions Match	0
637	PF09406.5	PF09406	DUF2004	106	107	No Pfam Clan information	No Pfam Clan information	No Predictions	No Predictions	No Predictions	No Predictions	No Predictions	Structure present but no assigned SCOP domain family	Predictions Match	0
638	PF10869.3	PF10869	DUF2666	131	135	No Pfam Clan information	No Pfam Clan information	No Predictions	No Predictions	No Predictions	No Predictions	No Predictions	Structure present but no assigned SCOP domain family	Predictions Match	0
639	PF13642.1	PF13642	DUF4144	101	93	No Pfam Clan information	No Pfam Clan information	No Predictions	No Predictions	No Predictions	No Predictions	No Predictions	Structure present but no assigned SCOP domain family	Predictions Match	0
640	PF05960.6	PF05960	DUF885	549	537	No Pfam Clan information	No Pfam Clan information	No Predictions	No Predictions	No Predictions	No Predictions	No Predictions	Structure present but no assigned SCOP domain family	Predictions Match	0
641	PF13590.1	PF13590	DUF4136	151	170	No Pfam Clan information	No Pfam Clan information	No Predictions	No Predictions	No Predictions	No Predictions	No Predictions	Structure present but no assigned SCOP domain family	Predictions Match	0
642	PF13164.1	PF13164	DUF4002	78	78	No Pfam Clan information	No Pfam Clan information	No Predictions	No Predictions	No Predictions	No Predictions	No Predictions	Structure present but no assigned SCOP domain family	Predictions Match	0
643	PF11516.3	PF11516	DUF3220	106	106	No Pfam Clan information	No Pfam Clan information	No Predictions	No Predictions	No Predictions	No Predictions	No Predictions	Structure present but no assigned SCOP domain family	Predictions Match	0
644	PF06125.6	PF06125	DUF961	105	102	No Pfam Clan information	No Pfam Clan information	No Predictions	No Predictions	No Predictions	No Predictions	No Predictions	Structure present but no assigned SCOP domain family	Predictions Match	0
645	PF07920.6	PF07920	DUF1684	143	146	No Pfam Clan information	No Pfam Clan information	No Predictions	No Predictions	No Predictions	No Predictions	No Predictions	Structure present but no assigned SCOP domain family	Predictions Match	0
646	PF09005.5	PF09005	DUF1897	38	39	No Pfam Clan information	No Pfam Clan information	No Predictions	No Predictions	No Predictions	No Predictions	No Predictions	Structure present but no assigned SCOP domain family	Predictions Match	0
647	PF08949.5	PF08949	DUF1860	220	219	No Pfam Clan information	No Pfam Clan information	No Predictions	No Predictions	No Predictions	No Predictions	No Predictions	Structure present but no assigned SCOP domain family	Predictions Match	0
648	PF08870.6	PF08870	DUF1832	113	114	No Pfam Clan information	No Pfam Clan information	No Predictions	No Predictions	No Predictions	No Predictions	No Predictions	Structure present but no assigned SCOP domain family	Predictions Match	0
649	PF08988.5	PF08988	DUF1895	68	68	No Pfam Clan information	No Pfam Clan information	No Predictions	No Predictions	No Predictions	No Predictions	No Predictions	Structure present but no assigned SCOP domain family	Predictions Match	0
650	PF10651.4	PF10651	DUF2479	170	169	No Pfam Clan information	No Pfam Clan information	No Predictions	No Predictions	No Predictions	No Predictions	No Predictions	Structure present but no assigned SCOP domain family	Predictions Match	0
651	PF06565.7	PF06565	DUF1126	33	33	No Pfam Clan information	No Pfam Clan information	No Predictions	No Predictions	No Predictions	No Predictions	No Predictions	Structure present but no assigned SCOP domain family	Predictions Match	0
652	PF00919.15	PF00919	UPF0004	98	99	No Pfam Clan information	No Pfam Clan information	No Predictions	No Predictions	No Predictions	No Predictions	No Predictions	Structure present but no assigned SCOP domain family	Predictions Match	0
653	PF15283.1	PF15283	DUF4595	197	185	No Pfam Clan information	No Pfam Clan information	No Predictions	No Predictions	No Predictions	No Predictions	No Predictions	Structure present but no assigned SCOP domain family	Predictions Match	0
654	PF07364.7	PF07364	DUF1485	292	281	No Pfam Clan information	No Pfam Clan information	No Predictions	No Predictions	No Predictions	No Predictions	No Predictions	Structure present but no assigned SCOP domain family	Predictions Match	0
655	PF10988.3	PF10988	DUF2807	181	187	CL0059	6_Hairpin	No Predictions	No Predictions	No Predictions	No Predictions	No Predictions	Structure present but no assigned SCOP domain family	Predictions Match	0
656	PF13554.1	PF13554	DUF4128	127	125	No Pfam Clan information	No Pfam Clan information	No Predictions	No Predictions	No Predictions	No Predictions	No Predictions	Structure present but no assigned SCOP domain family	Predictions Match	0
657	PF11080.3	PF11080	DUF2622	96	96	No Pfam Clan information	No Pfam Clan information	No Predictions	No Predictions	No Predictions	No Predictions	No Predictions	Structure present but no assigned SCOP domain family	Predictions Match	0
658	PF01724.11	PF01724	DUF29	139	139	No Pfam Clan information	No Pfam Clan information	No Predictions	No Predictions	No Predictions	No Predictions	No Predictions	Structure present but no assigned SCOP domain family	Predictions Match	0
659	PF09981.4	PF09981	DUF2218	89	90	No Pfam Clan information	No Pfam Clan information	No Predictions	No Predictions	No Predictions	No Predictions	No Predictions	Structure present but no assigned SCOP domain family	Predictions Match	0
660	PF12975.2	PF12975	DUF3859	125	126	No Pfam Clan information	No Pfam Clan information	No Predictions	No Predictions	No Predictions	No Predictions	No Predictions	Structure present but no assigned SCOP domain family	Predictions Match	0
661	PF12864.2	PF12864	DUF3822	253	249	No Pfam Clan information	No Pfam Clan information	No Predictions	No Predictions	No Predictions	No Predictions	No Predictions	Structure present but no assigned SCOP domain family	Predictions Match	0
662	PF11578.3	PF11578	DUF3237	150	148	No Pfam Clan information	No Pfam Clan information	No Predictions	No Predictions	No Predictions	No Predictions	No Predictions	Structure present but no assigned SCOP domain family	Predictions Match	0
663	PF03270.8	PF03270	DUF269	122	122	No Pfam Clan information	No Pfam Clan information	No Predictions	No Predictions	No Predictions	No Predictions	No Predictions	Structure present but no assigned SCOP domain family	Predictions Match	0
664	PF07160.7	PF07160	DUF1395	243	235	No Pfam Clan information	No Pfam Clan information	No Predictions	No Predictions	No Predictions	No Predictions	No Predictions	Structure present but no assigned SCOP domain family	Predictions Match	0
665	PF09832.4	PF09832	DUF2059	64	63	No Pfam Clan information	No Pfam Clan information	No Predictions	No Predictions	No Predictions	No Predictions	No Predictions	Structure present but no assigned SCOP domain family	Predictions Match	0
666	PF10178.4	PF10178	DUF2372	90	99	No Pfam Clan information	No Pfam Clan information	No Predictions	No Predictions	No Predictions	No Predictions	No Predictions	Structure present but no assigned SCOP domain family	Predictions Match	0
667	PF11506.3	PF11506	DUF3217	104	104	No Pfam Clan information	No Pfam Clan information	No Predictions	No Predictions	No Predictions	No Predictions	No Predictions	Structure present but no assigned SCOP domain family	Predictions Match	0
668	PF12980.2	PF12980	DUF3864	82	81	No Pfam Clan information	No Pfam Clan information	No Predictions	No Predictions	No Predictions	No Predictions	No Predictions	Structure present but no assigned SCOP domain family	Predictions Match	0
669	PF10976.3	PF10976	DUF2790	78	100	No Pfam Clan information	No Pfam Clan information	No Predictions	No Predictions	No Predictions	No Predictions	No Predictions	Structure present but no assigned SCOP domain family	Predictions Match	0
670	PF04472.7	PF04472	DUF552	73	73	No Pfam Clan information	No Pfam Clan information	No Predictions	No Predictions	No Predictions	No Predictions	No Predictions	Structure present but no assigned SCOP domain family	Predictions Match	0
671	PF14505.1	PF14505	DUF4438	258	256	No Pfam Clan information	No Pfam Clan information	No Predictions	No Predictions	No Predictions	No Predictions	No Predictions	Structure present but no assigned SCOP domain family	Predictions Match	0
672	PF10982.3	PF10982	DUF2789	74	75	No Pfam Clan information	No Pfam Clan information	No Predictions	No Predictions	No Predictions	No Predictions	No Predictions	Structure present but no assigned SCOP domain family	Predictions Match	0
673	PF10240.4	PF10240	DUF2464	251	254	No Pfam Clan information	No Pfam Clan information	No Predictions	No Predictions	No Predictions	No Predictions	No Predictions	Structure present but no assigned SCOP domain family	Predictions Match	0
674	PF11728.3	PF11728	DUF939_C	167	168	No Pfam Clan information	No Pfam Clan information	No Predictions	No Predictions	No Predictions	No Predictions	No Predictions	Structure present but no assigned SCOP domain family	Predictions Match	0
675	PF08489.6	PF08489	DUF1743	118	114	No Pfam Clan information	No Pfam Clan information	No Predictions	No Predictions	No Predictions	No Predictions	No Predictions	Structure present but no assigned SCOP domain family	Predictions Match	0
676	PF01995.11	PF01995	DUF128	236	240	No Pfam Clan information	No Pfam Clan information	No Predictions	No Predictions	No Predictions	No Predictions	No Predictions	Structure present but no assigned SCOP domain family	Predictions Match	0
677	PF06265.6	PF06265	DUF1027	86	86	No Pfam Clan information	No Pfam Clan information	No Predictions	No Predictions	No Predictions	No Predictions	No Predictions	Structure present but no assigned SCOP domain family	Predictions Match	0
678	PF14254.1	PF14254	DUF4348	273	279	No Pfam Clan information	No Pfam Clan information	No Predictions	No Predictions	No Predictions	No Predictions	No Predictions	Structure present but no assigned SCOP domain family	Predictions Match	0
679	PF14336.1	PF14336	DUF4392	291	283	No Pfam Clan information	No Pfam Clan information	No Predictions	No Predictions	No Predictions	No Predictions	No Predictions	Structure present but no assigned SCOP domain family	Predictions Match	0
680	PF12206.3	PF12206	DUF3599	117	117	No Pfam Clan information	No Pfam Clan information	No Predictions	No Predictions	No Predictions	No Predictions	No Predictions	Structure present but no assigned SCOP domain family	Predictions Match	0
681	PF11539.3	PF11539	DUF3228	198	196	No Pfam Clan information	No Pfam Clan information	No Predictions	No Predictions	No Predictions	No Predictions	No Predictions	Structure present but no assigned SCOP domain family	Predictions Match	0
682	PF12469.3	PF12469	DUF3692	117	98	No Pfam Clan information	No Pfam Clan information	No Predictions	No Predictions	No Predictions	No Predictions	No Predictions	Structure present but no assigned SCOP domain family	Predictions Match	0
683	PF11622.3	PF11622	DUF3251	165	160	No Pfam Clan information	No Pfam Clan information	No Predictions	No Predictions	No Predictions	No Predictions	No Predictions	Structure present but no assigned SCOP domain family	Predictions Match	0
684	PF05908.6	PF05908	DUF867	194	195	No Pfam Clan information	No Pfam Clan information	No Predictions	No Predictions	No Predictions	No Predictions	No Predictions	Structure present but no assigned SCOP domain family	Predictions Match	0
685	PF08953.6	PF08953	DUF1899	65	64	No Pfam Clan information	No Pfam Clan information	No Predictions	No Predictions	No Predictions	No Predictions	No Predictions	Structure present but no assigned SCOP domain family	Predictions Match	0
686	PF12712.2	PF12712	DUF3805	153	154	No Pfam Clan information	No Pfam Clan information	No Predictions	No Predictions	No Predictions	No Predictions	No Predictions	Structure present but no assigned SCOP domain family	Predictions Match	0
687	PF06169.7	PF06169	DUF982	76	74	No Pfam Clan information	No Pfam Clan information	No Predictions	No Predictions	No Predictions	No Predictions	No Predictions	Structure present but no assigned SCOP domain family	Predictions Match	0
688	PF10061.4	PF10061	DUF2299	138	138	No Pfam Clan information	No Pfam Clan information	No Predictions	No Predictions	No Predictions	No Predictions	No Predictions	Structure present but no assigned SCOP domain family	Predictions Match	0
689	PF04027.8	PF04027	DUF371	132	131	No Pfam Clan information	No Pfam Clan information	No Predictions	No Predictions	No Predictions	No Predictions	No Predictions	Structure present but no assigned SCOP domain family	Predictions Match	0
690	PF14203.1	PF14203	DUF4319	64	63	No Pfam Clan information	No Pfam Clan information	No Predictions	No Predictions	No Predictions	No Predictions	No Predictions	Structure present but no assigned SCOP domain family	Predictions Match	0
691	PF11630.3	PF11630	DUF3254	100	100	No Pfam Clan information	No Pfam Clan information	No Predictions	No Predictions	No Predictions	No Predictions	No Predictions	Structure present but no assigned SCOP domain family	Predictions Match	0
692	PF07102.7	PF07102	DUF1364	94	87	No Pfam Clan information	No Pfam Clan information	No Predictions	No Predictions	No Predictions	No Predictions	No Predictions	Structure present but no assigned SCOP domain family	Predictions Match	0
693	PF14488.1	PF14488	DUF4434	166	161	CL0058	Glyco_hydro_tim	c.1.8(3-159)	c.1.8(1-164)	c.1.8(12-136)	c.1.8(1-161)	c.1.8(12-158)	Structure present but no assigned SCOP domain family	Predictions Match	5
694	PF05787.8	PF05787	DUF839	524	602	CL0186	Beta_propeller	No Predictions	No Predictions	b.68.6(279-337)|b.68.6(470-602)	b.70.1(238-602)|b.80.1(201-558)|a.3.1(3-602)|b.68.6(309-602)|b.68.2(59-574)|b.70.3(89-602)	b.68.6(518-599)	Structure present but no assigned SCOP domain family	Methods do not show consensus	3
695	PF03686.8	PF03686	UPF0146	127	127	CL0063	NADP_Rossmann	c.66.1(1-126)	c.66.1(1-126)	No Predictions	No Predictions	c.2.1(17-100)	Structure present but no assigned SCOP domain family	Methods do not show consensus	3
696	PF11858.3	PF11858	DUF3378	82	81	No Pfam Clan information	No Pfam Clan information	a.138.1(4-78)	No Predictions	No Predictions	No Predictions	d.129.1(11-61)	Structure present but no assigned SCOP domain family	Methods do not show consensus	2
697	PF06416.7	PF06416	DUF1076	113	128	No Pfam Clan information	No Pfam Clan information	b.70.1(1-116)	No Predictions	No Predictions	No Predictions	g.44.1(56-113)	Structure present but no assigned SCOP domain family	Methods do not show consensus	2
698	PF06280.7	PF06280	DUF1034	112	110	CL0159	E-set	c.41.1(1-112)	No Predictions	b.6.1(8-78)	No Predictions	No Predictions	Structure present but no assigned SCOP domain family	Methods do not show consensus	2
699	PF01949.11	PF01949	DUF99	187	183	No Pfam Clan information	No Pfam Clan information	No Predictions	c.23.1(1-177)	e.25.1(14-95)	No Predictions	No Predictions	Structure present but no assigned SCOP domain family	Methods do not show consensus	2
