# Supplementary material for: De-DUFing the DUFs: Deciphering distant evolutionary relationships of Domains of Unknown Function using sensitive homology detection methods
Source: Biol Direct. 2015 Jul 31;10:38. doi: 10.1186/s13062-015-0069-2 (PMC4520260; doi:10.1186/s13062-015-0069-2)
Supplement: Additional file 3: Table S3. — SCOP Superfamily recognition for 614 DUF families using 5 different computational methods. (XLSX 156 kb) [file 13062_2015_69_MOESM3_ESM.xlsx]

## Sheet: Sheet1
Table S3. SCOP Superfamily recognition for 614 DUF families using 5 different computaional methods, namely SCOP-NrichD database, SUPFAM+ database, SUPERFAMILY database, pDomThreader and HHSearch
(Note: The domain boundaries reported here correspond to the largest domain predicted by the methods. Also, for some methods a representative sequence was used as query which may be slightly longer/shorter than the profile length)
S.No.	Pfam Accession No.	Description	Number of sequences (full)	Number of sequences (seed)	Profile length	Pfam Clan (Accession No.)	Pfam Clan Name	SCOP Superfamily recognition	Domain boundaries	SCOP FOLD recognition	NrichD database recognition	SUPFAM+ database recognition	SUPERFAMAMILY database domain assignment	pDOMthreader recognition	HHSearch	Confidence	Essential DUFs	EC numbers associated with predicted SCOP Superfamily	GO terms (Cellular component) associated with predicted SCOP Superfamily	GO terms (Molecular function) associated with predicted SCOP Superfamily	GO terms (Biological process) associated with predicted SCOP Superfamily	Phylogenetic distribution (Kingdoms)
1	PF04311	Protein of unknown function (DUF459)	172	2	327	CL0264	SGNH_hydrolase	SGNH hydrolase [c.23.10]	80-324	Flavodoxin-like [c.23]	c.23.10(7-241)	c.23.10(110-325)	c.23.10(113-321)	c.23.10(80-324)	c.23.10(114-321)	5	No Information	3.1.1.2| 3.1.1.47| 3.1.1.5| 3.1.1.53| 3.1.1.72| 3.2.1.4	No information	carboxylic ester hydrolase activity	sexual reproduction|spermatogenesis	Eukaryota, Bacteria
2	PF04601	Protein of unknown function (DUF569)	184	7	142	CL0066	Trefoil	Actin-crosslinking proteins [b.42.5]	2-144	beta-Trefoil [b.42]	b.42.5(10-142)	b.42.5(7-129)	b.42.5(5-134)	b.42.5(2-144)	b.42.5(9-120)	5	No Information	No information	No information	actin binding|actin filament binding	actin cytoskeleton organization|actin filament organization	Eukaryota
3	PF06866	Protein of unknown function (DUF1256)	439	13	164	CL0095	Peptidase_ML	HybD-like [c.56.1]	1-165	Phosphorylase/hydrolase-like [c.56]	c.56.1(6-125)	c.56.1(1-163)	c.56.1(2-164)	c.56.1(1-165)	c.56.1(4-123)	5	No Information	3.4.23.51| 3.4.24.78	No information	No information	No information	Bacteria, Viruses
4	PF07588	Protein of unknown function (DUF1554)	119	15	142	No Pfam Clan	No Pfam Clan	C-type lectin-like [d.169.1]	1-144	C-type lectin-like [d.169]	d.169.1(2-141)	d.169.1(6-133)	d.169.1(4-135)	d.169.1(1-144)	d.169.1(4-137)	5	No Information	No information	extracellular matrix|extracellular matrix part|proteinaceous extracellular matrix	carbohydrate binding|galactose binding|receptor activity	biological adhesion|cell adhesion|negative regulation of epidermal cell differentiation|negative regulation of epidermis development|negative regulation of epithelial cell differentiation|negative regulation of keratinocyte differentiation|ossification|positive regulation of keratinocyte proliferation|positive regulation of wound healing|regulation of epidermal cell differentiation|regulation of …	Bacteria
5	PF11813	Protein of unknown function (DUF3334)	187	19	229	CL0355	CheC-like	CheC-like [d.252.1]	7-228	CheC-like [d.252]	d.252.1(10-173)	d.252.1(7-228)	d.252.1(11-173)	d.252.1(3-177)	d.252.1(11-173)	5	No Information	No information	No information	No information	No information	Bacteria
6	PF07602	Protein of unknown function (DUF1565)	240	8	246	CL0268	Pec_lyase-like	Pectin lyase-like [b.80.1]	1-273	Single-stranded right-handed beta-helix [b.80]	b.80.1(1-241)	b.80.1(1-245)	b.80.1(2-253)	b.80.1(1-273)	b.80.1(2-219)	5	No Information	3.1.1.11| 3.2.1.11| 3.2.1.15| 3.2.1.157| 3.2.1.57| 3.2.1.58| 3.4.21.72| 4.2.2.10| 4.2.2.18| 4.2.2.19| 4.2.2.2| 4.2.2.7	anchored to membrane|plant-type cell wall	carbon-oxygen lyase activity, acting on polysaccharides|carboxylic ester hydrolase activity|galacturan 1,4-alpha-galacturonidase activity|pectinesterase activity|polygalacturonase activity	cell growth|cell wall organization or biogenesis|developmental cell growth|developmental growth|developmental growth involved in morphogenesis|external encapsulating structure organization|galacturonan metabolic process|pectin catabolic process|plant-type cell wall organization|plant-type cell wall organization or biogenesis|pollen tube development|pollen tube growth|pollination|polysaccharide ca…	Eukaryota, Bacteria, Archaea
7	PF07609	Protein of unknown function (DUF1572)	202	15	163	CL0310	DinB	DinB/YfiT-like putative metalloenzymes [a.213.1]	1-155	DinB/YfiT-like putative metalloenzymes [a.213]	a.213.1(2-152)	a.213.1(3-151)	a.213.1(7-150)	a.213.1(1-155)	a.213.1(3-149)	5	No Information	5.2.1.4	No information	No information	No information	Bacteria
8	PF07894	Protein of unknown function (DUF1669)	379	23	284	CL0479	PLD	Phospholipase D/nuclease [d.136.1]	84-283	Phospholipase D/nuclease [d.136]	d.136.1(84-283)	d.136.1(90-283)	d.136.1(120-283)	d.136.1(118-282)	d.136.1(118-284)	5	No Information	2.7.4.1| 2.7.8.8| 3.1.21.4| 3.1.4.4	mitochondrial outer membrane|organelle outer membrane|outer membrane	cardiolipin hydrolase activity|lipase activity|phospholipase activity|phosphoric diester hydrolase activity|protein homodimerization activity	DNA alkylation|DNA methylation|DNA methylation involved in gamete generation|DNA methylation or demethylation|DNA modification|P granule organization|anterior/posterior axis specification|anterior/posterior axis specification, embryo|anterior/posterior pattern specification|axis specification|blastoderm segmentation|cell maturation|cellular membrane fusion|cellular membrane organization|cellular …	Eukaryota
9	PF04862	Protein of unknown function (DUF642)	419	56	159	CL0202	GBD	Galactose-binding domain-like [b.18.1]	2-158	Galactose-binding domain-like [b.18]	b.18.1(3-158)	b.18.1(2-158)	b.18.1(2-156)	b.18.1(2-157)	b.18.1(2-156)	5	No Information	3.2.1.165| 3.2.1.40| 3.2.1.50| 3.2.1.97| 3.5.3.4| 4.2.2.10	cullin-RING ubiquitin ligase complex|nuclear ubiquitin ligase complex|ubiquitin ligase complex	carbohydrate binding|fucose binding|hydrolase activity, hydrolyzing O-glycosyl compounds|ubiquitin-protein ligase activity	branching involved in mammary gland duct morphogenesis|branching morphogenesis of an epithelial tube|embryo implantation|gland morphogenesis|mammary gland alveolus development|mammary gland development|mammary gland duct morphogenesis|mammary gland epithelium development|mammary gland lobule development|mammary gland morphogenesis|morphogenesis of a branching structure|morphogenesis of an epithel…	Eukaryota, Bacteria
10	PF05705	Eukaryotic protein of unknown function (DUF829)	555	43	240	CL0028	AB_hydrolase	alpha/beta-Hydrolases [c.69.1]	1-264	alpha/beta-Hydrolases [c.69]	c.69.1(52-239)	c.69.1(1-239)	c.69.1(2-115)| c.69.1(191-264)	c.69.1(1-264)	c.69.1(1-264)	5	No Information	1.11.1.10| 1.13.11.47| 1.13.11.48| 1.13.12.5| 2.3.1.175| 2.3.1.31| 3.1.1.1| 3.1.1.2| 3.1.1.23| 3.1.1.24| 3.1.1.3| 3.1.1.43| 3.1.1.45| 3.1.1.47| 3.1.1.6| 3.1.1.7| 3.1.1.72| 3.1.1.73| 3.1.1.74| 3.1.1.75| 3.1.1.78| 3.1.1.8| 3.1.2.12| 3.1.2.2| 3.1.2.22| 3.3.2.10| 3.3.2.9| 3.4.11.5| 3.4.14.11| 3.4.14.12| 3.4.14.2| 3.4.14.5| 3.4.16.2| 3.4.16.5| 3.4.16.6| 3.4.19.1| 3.4.21.26| 3.4.21.83| 3.7.1.8| 3.7.1.9…	trans-Golgi network transport vesicle	CD4 receptor binding|acetylcholinesterase activity|acyl-CoA hydrolase activity|carboxylic ester hydrolase activity|epoxide hydrolase activity|homoserine O-acetyltransferase activity|hydrolase activity, acting on ether bonds|lipase activity|palmitoyl-(protein) hydrolase activity|protein phosphatase 2A binding|serine-type carboxypeptidase activity|serine-type exopeptidase activity	acyl-CoA metabolic process|acylglycerol catabolic process|chlorophyll catabolic process|formaldehyde metabolic process|glycerolipid catabolic process|grooming behavior|lipoprotein catabolic process|lipoprotein metabolic process|long term synaptic depression|lysosomal lumen acidification|lysosome organization|mast cell activation|membrane raft organization|negative regulation of Golgi to plasma me…	Eukaryota
11	PF04007	Protein of unknown function (DUF354)	167	4	335	CL0113	GT-B	UDP-Glycosyltransferase/glycogen phosphorylase [c.87.1]	1-334	UDP-Glycosyltransferase/glycogen phosphorylase [c.87]	c.87.1(1-333)	c.87.1(1-334)	c.87.1(4-313)	c.87.1(2-180)	c.87.1(10-336)	5	No Information	2.4.1.1| 2.4.1.11| 2.4.1.115| 2.4.1.14| 2.4.1.141| 2.4.1.15| 2.4.1.152| 2.4.1.17| 2.4.1.21| 2.4.1.218| 2.4.1.227| 2.4.1.27| 2.4.1.57| 2.4.99.4| 2.7.8.12| 5.1.3.14	alpha,alpha-trehalose-phosphate synthase complex (UDP-forming)	UDP-N-acetylglucosamine 2-epimerase activity|UDP-glycosyltransferase activity|carboxylic acid binding|isoprenoid binding|monocarboxylic acid binding|retinoic acid binding|retinoid binding|transferase activity, transferring glycosyl groups|transferase activity, transferring hexosyl groups	L-fucose catabolic process|L-fucose metabolic process|N-acetylneuraminate metabolic process|anthocyanin-containing compound biosynthetic process|anthocyanin-containing compound metabolic process|cellular carbohydrate biosynthetic process|cellular hormone metabolic process|cellular oligosaccharide metabolic process|cellular polysaccharide biosynthetic process|cellular polysaccharide metabolic proc…	Bacteria, Archaea
12	PF09865	Predicted periplasmic protein (DUF2092)	95	17	215	No Pfam Clan	No Pfam Clan	Prokaryotic lipoproteins and lipoprotein localization factors [b.125.1]	4-215	LolA-like prokaryotic lipoproteins and lipoprotein localization factors [b.125]	b.125.1(5-212)	b.125.1(4-213)	b.125.1(4-207)	b.125.1(4-215)	b.125.1(6-213)	5	No Information	No information	No information	No information	No information	Bacteria
13	PF07944	Putative glycosyl hydrolase of unknown function (DUF1680)	1388	20	520	CL0059	6_Hairpin	Six-hairpin glycosidases [a.102.1]	1-417	alpha/alpha toroid [a.102]	a.102.1(19-331)	a.102.1(59-391)	a.102.1(73-327)	a.102.1(1-417)	a.102.1(87-345)	5	No Information	2.4.1.20| 2.4.1.8| 3.2.1.132| 3.2.1.156| 3.2.1.28| 3.2.1.3| 3.2.1.4| 3.2.1.40| 3.2.1.63| 3.2.1.70| 3.2.1.8| 3.2.1.91| 5.1.3.8| 5.3.1.8	brush border	N-acylglucosamine 2-epimerase activity|cellulase activity|hydrolase activity, hydrolyzing O-glycosyl compounds|racemase and epimerase activity|racemase and epimerase activity, acting on carbohydrates and derivatives	cell wall organization or biogenesis|cellular carbohydrate catabolic process|cellular polysaccharide metabolic process|oligosaccharide catabolic process|oligosaccharide metabolic process|polysaccharide metabolic process	Eukaryota, Bacteria, Archaea
14	PF11230	Protein of unknown function (DUF3029)	631	19	487	CL0339	PFL-like	PFL-like glycyl radical enzymes [c.7.1]	1-486	PFL-like glycyl radical enzymes [c.7]	c.7.1(1-468)	c.7.1(1-486)	c.7.1(5-450)	c.7.1(1-468)	c.7.1(6-447)	5	No Information	1.17.4.1| 1.17.4.2| 2.3.1.54	No information	No information	No information	Bacteria
15	PF06080	Protein of unknown function (DUF938)	529	6	204	CL0063	NADP_Rossmann	S-adenosyl-L-methionine-dependent methyltransferases [c.66.1]	1-204	S-adenosyl-L-methionine-dependent methyltransferases [c.66]	c.66.1(22-189)	c.66.1(1-197)	c.66.1(10-202)	c.66.1(1-204)	c.66.1(4-201)	5	No Information	2.1.1.1| 2.1.1.104| 2.1.1.113| 2.1.1.125| 2.1.1.132| 2.1.1.144| 2.1.1.145| 2.1.1.166| 2.1.1.171| 2.1.1.172| 2.1.1.182| 2.1.1.183| 2.1.1.184| 2.1.1.187| 2.1.1.190| 2.1.1.191| 2.1.1.199| 2.1.1.2| 2.1.1.20| 2.1.1.28| 2.1.1.32| 2.1.1.33| 2.1.1.35| 2.1.1.36| 2.1.1.37| 2.1.1.43| 2.1.1.46| 2.1.1.49| 2.1.1.56| 2.1.1.57| 2.1.1.6| 2.1.1.61| 2.1.1.67| 2.1.1.68| 2.1.1.72| 2.1.1.77| 2.1.1.79| 2.1.1.8| 2.1.1.8…	nuclear matrix	glycine binding|methyltransferase activity|spermidine synthase activity|transferase activity, transferring one-carbon groups	Actinobacterium-type cell wall biogenesis|DNA alkylation|DNA methylation involved in embryo development|N-terminal peptidyl-proline methylation|N-terminal peptidyl-serine methylation|N-terminal protein amino acid methylation|N-terminal protein amino acid modification|NADH dehydrogenase complex assembly|RNA capping|RNA modification|S-adenosylhomocysteine metabolic process|S-adenosylmethionine meta…	Eukaryota, Bacteria, Viruses
16	PF10007	Uncharacterized protein conserved in archaea (DUF2250)	100	18	93	CL0123	HTH	Winged helix DNA-binding domain [a.4.5]	3-92	DNA/RNA-binding 3-helical bundle [a.4]	a.4.5(6-88)	a.4.5(3-92)	a.4.5(2-61)	NO PREDICTION	a.4.5(3-92)	4	No Information	No information	cytosolic small ribosomal subunit|small ribosomal subunit	nucleic acid binding transcription factor activity|transcription regulatory region DNA binding	CD8-positive, alpha-beta T cell activation|CD8-positive, alpha-beta T cell differentiation|alpha-beta T cell activation|alpha-beta T cell differentiation|immune system development|positive regulation of interleukin-12 biosynthetic process|regulation of interleukin-12 production	Bacteria, Archaea
17	PF06162	Caenorhabditis elegans protein of unknown function (DUF976)	29	6	166	CL0379	PgaPase	Pyrrolidone carboxyl peptidase (pyroglutamate aminopeptidase) [c.56.4]	22-166	Phosphorylase/hydrolase-like [c.56]	c.56.4(22-166)	c.56.4(24-160)	NO PREDICTION	c.56.4(23-157)	c.56.4(25-139)	4	No Information	3.4.19.3	No information	No information	No information	Eukaryota
18	PF06779	Protein of unknown function (DUF1228)	952	12	85	CL0015	MFS	MFS general substrate transporter [f.38.1]	3-84	MFS general substrate transporter [f.38]	f.38.1(7-85)	f.38.1(1-79)	f.38.1(3-84)	NO PREDICTION	f.38.1(4-83)	4	No Information	No information	acrosomal membrane|brush border|brush border membrane|clathrin-coated vesicle|coated vesicle|cytoplasmic vesicle membrane|cytoplasmic vesicle part|female pronucleus|insulin-responsive compartment|intrinsic to organelle membrane|intrinsic to plasma membrane|pronucleus|synapse part|vacuolar membrane|vacuolar part|vesicle membrane	calcium-dependent protein binding|carbohydrate derivative transporter activity|carbohydrate transmembrane transporter activity|carbohydrate transporter activity|drug transmembrane transporter activity|drug transporter activity|glucose binding|monocarboxylic acid transmembrane transporter activity|salt transmembrane transporter activity|secondary active transmembrane transporter activity|sodium io…	amyloid precursor protein catabolic process|amyloid precursor protein metabolic process|arginine transport|autophagic vacuole fusion|carbohydrate derivative transport|carbohydrate transport|disaccharide transport|drug transmembrane transport|drug transport|folic acid transport|galactolipid metabolic process|galactosylceramide metabolic process|globoside metabolic process|glucosylceramide metaboli…	Eukaryota, Bacteria, Viruses
19	PF09970	Nucleotidyl transferase of unknown function (DUF2204)	161	15	181	CL0260	NTP_transf	Nucleotidyltransferase [d.218.1]	3-152	Nucleotidyltransferase [d.218]	d.218.1(3-152)	d.218.1(1-148)	d.218.1(10-146)	NO PREDICTION	d.218.1(2-142)	4	No Information	2.7.6.5| 2.7.7.19| 2.7.7.31| 2.7.7.42| 2.7.7.52| 2.7.7.72	No information	adenylyltransferase activity|double-stranded RNA binding	No information	Eukaryota, Bacteria, Archaea
20	PF10184	Uncharacterized conserved protein (DUF2358)	393	29	113	CL0051	NTF2	NTF2-like [d.17.4]	1-112	Cystatin-like [d.17]	d.17.4(2-113)	d.17.4(1-112)	d.17.4(3-107)	NO PREDICTION	d.17.4(17-107)	4	No Information	3.3.2.8| 4.2.1.94| 5.3.3.1	T-tubule|axon initial segment|axon part|cell-cell contact zone|main axon|neuromuscular junction|nuclear envelope|pore complex|sarcolemma	Ran GTPase binding	G1/S transition of mitotic cell cycle|RNA export from nucleus|RNA localization|antibiotic biosynthetic process|antibiotic metabolic process|blood circulation|calcium ion transport|cardiac muscle contraction|cell cycle phase|cell cycle phase transition|drug metabolic process|establishment of RNA localization|heart contraction|heart process|interphase|interphase of mitotic cell cycle|mitotic cell c…	Eukaryota, Bacteria
21	PF04305	Protein of unknown function (DUF455)	772	81	253	No Pfam Clan	No Pfam Clan	Ferritin-like [a.25.1]	10-227	Ferritin-like [a.25]	a.25.1(69-225)	a.25.1(10-227)	a.25.1(64-215)	NO PREDICTION	a.25.1(64-204)	4	YES	1.11.1.6| 1.14.13.25| 1.14.19.2| 1.16.3.1| 1.17.4.1| 4.2.1.52	ferritin complex|intracellular ferritin complex|ribonucleoside-diphosphate reductase complex	iron ion binding|oxidoreductase activity, acting on CH or CH2 groups|oxidoreductase activity, acting on CH or CH2 groups, disulfide as acceptor|ribonucleoside-diphosphate reductase activity, thioredoxin disulfide as acceptor	DNA replication|cellular ketone metabolic process|cellular transition metal ion homeostasis|deoxyribonucleoside triphosphate metabolic process|deoxyribonucleotide biosynthetic process|deoxyribonucleotide metabolic process|immune response|intracellular sequestering of iron ion|iron ion homeostasis|ketone biosynthetic process|kidney development|maintenance of location|maintenance of location in cel…	Eukaryota, Bacteria
22	PF11350	Protein of unknown function (DUF3152)	313	17	204	CL0126	Peptidase_MA	Metalloproteases ("zincins"), catalytic domain [d.92.1]	28-203	Zincin-like [d.92]	d.92.1(32-158)	d.92.1(28-203)	d.92.1(30-191)	NO PREDICTION	d.92.1(31-185)	4	No Information	3.3.2.6| 3.4.11.2| 3.4.15.1| 3.4.15.5| 3.4.17.19| 3.4.17.23| 3.4.24.11| 3.4.24.15| 3.4.24.16| 3.4.24.17| 3.4.24.19| 3.4.24.20| 3.4.24.21| 3.4.24.22| 3.4.24.23| 3.4.24.24| 3.4.24.25| 3.4.24.26| 3.4.24.27| 3.4.24.28| 3.4.24.29| 3.4.24.34| 3.4.24.35| 3.4.24.36| 3.4.24.39| 3.4.24.40| 3.4.24.42| 3.4.24.44| 3.4.24.46| 3.4.24.49| 3.4.24.53| 3.4.24.58| 3.4.24.65| 3.4.24.68| 3.4.24.69| 3.4.24.7| 3.4.24.71…	cortical granule	glutamic-type peptidase activity|metalloendopeptidase activity|metallopeptidase activity|peptidase activity	biological adhesion|cell adhesion|egg activation|fertilization|negative regulation of binding of sperm to zona pellucida|negative regulation of fertilization|negative regulation of reproductive process|positive regulation of protein processing|prevention of polyspermy|proteolysis|regulation of binding of sperm to zona pellucida|regulation of protein processing	Bacteria
23	PF08551	Eukaryotic integral membrane protein (DUF1751)	355	23	99	CL0207	Rhomboid-like	Rhomboid-like [f.51.1]	1-99	Rhomboid-like [f.51]	f.51.1(1-99)	f.51.1(5-96)	f.51.1(5-94)	NO PREDICTION	f.51.1(5-63)	4	No Information	3.4.21.105	No information	No information	No information	Eukaryota, Bacteria
24	PF14125	Domain of unknown function (DUF4292)	228	73	210	No Pfam Clan	No Pfam Clan	Prokaryotic lipoproteins and lipoprotein localization factors [b.125.1]	2-210	LolA-like prokaryotic lipoproteins and lipoprotein localization factors [b.125]	b.125.1(2-210)	b.125.1(1-193)	b.125.1(7-104)	NO PREDICTION	b.125.1(5-185)	4	YES	No information	No information	No information	No information	Bacteria
25	PF03754	Domain of unknown function (DUF313)	95	14	114	CL0405	DNA_b-psBarrel	DNA-binding pseudobarrel domain [b.142.1]	17-113	DNA-binding pseudobarrel domain [b.142]	b.142.1(19-113)	NO PREDICTION	b.142.1(20-113)	b.142.1(17-113)	b.142.1(19-113)	4	No Information	No information	No information	No information	No information	Eukaryota
26	PF04301	Protein of unknown function (DUF452)	358	2	213	CL0028	AB_hydrolase	alpha/beta-Hydrolases [c.69.1]	3-212	alpha/beta-Hydrolases [c.69]	NO PREDICTION	c.69.1(3-212)	c.69.1(52-203)	c.69.1(8-212)	c.69.1(13-114)	4	YES	1.11.1.10| 1.13.11.47| 1.13.11.48| 1.13.12.5| 2.3.1.175| 2.3.1.31| 3.1.1.1| 3.1.1.2| 3.1.1.23| 3.1.1.24| 3.1.1.3| 3.1.1.43| 3.1.1.45| 3.1.1.47| 3.1.1.6| 3.1.1.7| 3.1.1.72| 3.1.1.73| 3.1.1.74| 3.1.1.75| 3.1.1.78| 3.1.1.8| 3.1.2.12| 3.1.2.2| 3.1.2.22| 3.3.2.10| 3.3.2.9| 3.4.11.5| 3.4.14.11| 3.4.14.12| 3.4.14.2| 3.4.14.5| 3.4.16.2| 3.4.16.5| 3.4.16.6| 3.4.19.1| 3.4.21.26| 3.4.21.83| 3.7.1.8| 3.7.1.9…	trans-Golgi network transport vesicle	CD4 receptor binding|acetylcholinesterase activity|acyl-CoA hydrolase activity|carboxylic ester hydrolase activity|epoxide hydrolase activity|homoserine O-acetyltransferase activity|hydrolase activity, acting on ether bonds|lipase activity|palmitoyl-(protein) hydrolase activity|protein phosphatase 2A binding|serine-type carboxypeptidase activity|serine-type exopeptidase activity	acyl-CoA metabolic process|acylglycerol catabolic process|chlorophyll catabolic process|formaldehyde metabolic process|glycerolipid catabolic process|grooming behavior|lipoprotein catabolic process|lipoprotein metabolic process|long term synaptic depression|lysosomal lumen acidification|lysosome organization|mast cell activation|membrane raft organization|negative regulation of Golgi to plasma me…	Bacteria
27	PF05631	Protein of unknown function (DUF791)	263	3	354	CL0015	MFS	MFS general substrate transporter [f.38.1]	29-374	MFS general substrate transporter [f.38]	f.38.1(29-374)	f.38.1(27-333)	f.38.1(40-147)| f.38.1(198-352)	NO PREDICTION	f.38.1(54-327)	4	No Information	No information	acrosomal membrane|brush border|brush border membrane|clathrin-coated vesicle|coated vesicle|cytoplasmic vesicle membrane|cytoplasmic vesicle part|female pronucleus|insulin-responsive compartment|intrinsic to organelle membrane|intrinsic to plasma membrane|pronucleus|synapse part|vacuolar membrane|vacuolar part|vesicle membrane	calcium-dependent protein binding|carbohydrate derivative transporter activity|carbohydrate transmembrane transporter activity|carbohydrate transporter activity|drug transmembrane transporter activity|drug transporter activity|glucose binding|monocarboxylic acid transmembrane transporter activity|salt transmembrane transporter activity|secondary active transmembrane transporter activity|sodium io…	amyloid precursor protein catabolic process|amyloid precursor protein metabolic process|arginine transport|autophagic vacuole fusion|carbohydrate derivative transport|carbohydrate transport|disaccharide transport|drug transmembrane transport|drug transport|folic acid transport|galactolipid metabolic process|galactosylceramide metabolic process|globoside metabolic process|glucosylceramide metaboli…	Eukaryota, Bacteria
28	PF10230	Uncharacterised conserved protein (DUF2305)	346	27	266	CL0028	AB_hydrolase	alpha/beta-Hydrolases [c.69.1]	1-265	alpha/beta-Hydrolases [c.69]	c.69.1(2-265)	c.69.1(1-265)	c.69.1(4-166)	NO PREDICTION	c.69.1(2-140)	4	No Information	1.11.1.10| 1.13.11.47| 1.13.11.48| 1.13.12.5| 2.3.1.175| 2.3.1.31| 3.1.1.1| 3.1.1.2| 3.1.1.23| 3.1.1.24| 3.1.1.3| 3.1.1.43| 3.1.1.45| 3.1.1.47| 3.1.1.6| 3.1.1.7| 3.1.1.72| 3.1.1.73| 3.1.1.74| 3.1.1.75| 3.1.1.78| 3.1.1.8| 3.1.2.12| 3.1.2.2| 3.1.2.22| 3.3.2.10| 3.3.2.9| 3.4.11.5| 3.4.14.11| 3.4.14.12| 3.4.14.2| 3.4.14.5| 3.4.16.2| 3.4.16.5| 3.4.16.6| 3.4.19.1| 3.4.21.26| 3.4.21.83| 3.7.1.8| 3.7.1.9…	trans-Golgi network transport vesicle	CD4 receptor binding|acetylcholinesterase activity|acyl-CoA hydrolase activity|carboxylic ester hydrolase activity|epoxide hydrolase activity|homoserine O-acetyltransferase activity|hydrolase activity, acting on ether bonds|lipase activity|palmitoyl-(protein) hydrolase activity|protein phosphatase 2A binding|serine-type carboxypeptidase activity|serine-type exopeptidase activity	acyl-CoA metabolic process|acylglycerol catabolic process|chlorophyll catabolic process|formaldehyde metabolic process|glycerolipid catabolic process|grooming behavior|lipoprotein catabolic process|lipoprotein metabolic process|long term synaptic depression|lysosomal lumen acidification|lysosome organization|mast cell activation|membrane raft organization|negative regulation of Golgi to plasma me…	Eukaryota, Bacteria
29	PF07082	Protein of unknown function (DUF1350)	176	3	250	CL0028	AB_hydrolase	alpha/beta-Hydrolases [c.69.1]	14-249	alpha/beta-Hydrolases [c.69]	c.69.1(4-236)	c.69.1(14-249)	c.69.1(8-126)| c.69.1(153-206)	NO PREDICTION	c.69.1(23-207)	4	No Information	1.11.1.10| 1.13.11.47| 1.13.11.48| 1.13.12.5| 2.3.1.175| 2.3.1.31| 3.1.1.1| 3.1.1.2| 3.1.1.23| 3.1.1.24| 3.1.1.3| 3.1.1.43| 3.1.1.45| 3.1.1.47| 3.1.1.6| 3.1.1.7| 3.1.1.72| 3.1.1.73| 3.1.1.74| 3.1.1.75| 3.1.1.78| 3.1.1.8| 3.1.2.12| 3.1.2.2| 3.1.2.22| 3.3.2.10| 3.3.2.9| 3.4.11.5| 3.4.14.11| 3.4.14.12| 3.4.14.2| 3.4.14.5| 3.4.16.2| 3.4.16.5| 3.4.16.6| 3.4.19.1| 3.4.21.26| 3.4.21.83| 3.7.1.8| 3.7.1.9…	trans-Golgi network transport vesicle	CD4 receptor binding|acetylcholinesterase activity|acyl-CoA hydrolase activity|carboxylic ester hydrolase activity|epoxide hydrolase activity|homoserine O-acetyltransferase activity|hydrolase activity, acting on ether bonds|lipase activity|palmitoyl-(protein) hydrolase activity|protein phosphatase 2A binding|serine-type carboxypeptidase activity|serine-type exopeptidase activity	acyl-CoA metabolic process|acylglycerol catabolic process|chlorophyll catabolic process|formaldehyde metabolic process|glycerolipid catabolic process|grooming behavior|lipoprotein catabolic process|lipoprotein metabolic process|long term synaptic depression|lysosomal lumen acidification|lysosome organization|mast cell activation|membrane raft organization|negative regulation of Golgi to plasma me…	Eukaryota, Bacteria
30	PF11010	Protein of unknown function (DUF2848)	154	37	194	CL0377	FAH	FAH [d.177.1]	10-183	FAH [d.177]	d.177.1(12-182)	d.177.1(10-183)	d.177.1(17-182)	NO PREDICTION	d.177.1(12-181)	4	No Information	3.7.1.2| 4.2.1.80| 5.3.3.10	No information	hydrolase activity, acting on acid carbon-carbon bonds	No information	Bacteria, Archaea
31	PF14372	Domain of unknown function (DUF4413)	377	79	101	No Pfam Clan	No Pfam Clan	Ribonuclease H-like [c.55.3]	2-102	Ribonuclease H-like motif [c.55]	c.55.3(1-101)	c.55.3(1-100)	c.55.3(2-102)	NO PREDICTION	c.55.3(1-64)	4	No Information	3.1.11.1| 3.1.13.1| 3.1.13.4| 3.1.13.5| 3.1.22.4| 3.1.26.4	CCR4-NOT complex|DNA polymerase complex|cytoplasmic mRNA processing body|micro-ribonucleoprotein complex|nucleolus|ribonuclease H2 complex|ribonucleoprotein granule	DNA polymerase activity|DNA-directed DNA polymerase activity|endoribonuclease activity, producing 5'-phosphomonoesters|exonuclease activity|nuclease activity|ribonuclease H activity|transposase activity	DNA catabolic process|DNA replication|DNA replication, removal of RNA primer|DNA strand elongation|RNA 3'-end processing|RNA catabolic process|RNA phosphodiester bond hydrolysis|cytoplasmic mRNA processing body assembly|gene silencing|gene silencing by RNA|lagging strand elongation|mRNA 3'-end processing|mitochondrial genome maintenance|mitotic DNA integrity checkpoint|mitotic G2 DNA damage check…	Eukaryota, Bacteria
32	PF05677	Chlamydia CHLPS protein (DUF818)	50	5	365	CL0028	AB_hydrolase	alpha/beta-Hydrolases [c.69.1]	105-361	alpha/beta-Hydrolases [c.69]	NO PREDICTION	c.69.1(108-364)	c.69.1(157-297)	c.69.1(105-361)	c.69.1(102-232)	4	No Information	1.11.1.10| 1.13.11.47| 1.13.11.48| 1.13.12.5| 2.3.1.175| 2.3.1.31| 3.1.1.1| 3.1.1.2| 3.1.1.23| 3.1.1.24| 3.1.1.3| 3.1.1.43| 3.1.1.45| 3.1.1.47| 3.1.1.6| 3.1.1.7| 3.1.1.72| 3.1.1.73| 3.1.1.74| 3.1.1.75| 3.1.1.78| 3.1.1.8| 3.1.2.12| 3.1.2.2| 3.1.2.22| 3.3.2.10| 3.3.2.9| 3.4.11.5| 3.4.14.11| 3.4.14.12| 3.4.14.2| 3.4.14.5| 3.4.16.2| 3.4.16.5| 3.4.16.6| 3.4.19.1| 3.4.21.26| 3.4.21.83| 3.7.1.8| 3.7.1.9…	trans-Golgi network transport vesicle	CD4 receptor binding|acetylcholinesterase activity|acyl-CoA hydrolase activity|carboxylic ester hydrolase activity|epoxide hydrolase activity|homoserine O-acetyltransferase activity|hydrolase activity, acting on ether bonds|lipase activity|palmitoyl-(protein) hydrolase activity|protein phosphatase 2A binding|serine-type carboxypeptidase activity|serine-type exopeptidase activity	acyl-CoA metabolic process|acylglycerol catabolic process|chlorophyll catabolic process|formaldehyde metabolic process|glycerolipid catabolic process|grooming behavior|lipoprotein catabolic process|lipoprotein metabolic process|long term synaptic depression|lysosomal lumen acidification|lysosome organization|mast cell activation|membrane raft organization|negative regulation of Golgi to plasma me…	Eukaryota, Bacteria
33	PF08937	MTH538 TIR-like domain (DUF1863)	389	55	130	CL0173	STIR	Hypothetical protein MTH538|Toll/Interleukin receptor TIR domain [c.23.3|c.23.2]	66-168|3-120	Flavodoxin-like [c.23]	c.23.2(3-120)	c.23.2(1-111)	c.23.2(1-102)	NO PREDICTION	c.23.3(66-168)| c.23.2(1-113)	4	No Information	No information	No information	No information	No information	Bacteria, Viruses, Archaea
34	PF11251	Protein of unknown function (DUF3050)	145	32	232	CL0230	HO	Heme oxygenase-like [a.132.1]	1-232	Heme oxygenase-like [a.132]	a.132.1(1-232)	a.132.1(1-231)	a.132.1(3-229)	NO PREDICTION	a.132.1(2-230)	4	No Information	1.14.99.3| 1.3.3.11| 2.5.1.2| 3.5.99.2	No information	No information	heme metabolic process|pigment metabolic process|porphyrin-containing compound metabolic process|tetrapyrrole metabolic process	Eukaryota, Bacteria
35	PF11695	Domain of unknown function (DUF3291)	150	34	140	CL0032	Dim_A_B_barrel	Dimeric alpha+beta barrel [d.58.4]	2-107	Ferredoxin-like [d.58]	d.58.4(12-99)	d.58.4(2-107)	d.58.4(18-111)	NO PREDICTION	d.58.4(18-94)	4	No Information	1.13.11.49| 1.13.11.55| 1.14.99.3| 5.3.3.4| 5.4.99.14	No information	No information	No information	Bacteria
36	PF11274	Protein of unknown function (DUF3074)	152	28	184	CL0209	Bet_V_1_like	Bet v1-like [d.129.3]	1-183	TBP-like [d.129]	d.129.3(38-172)	d.129.3(1-183)	d.129.3(14-193)	NO PREDICTION	d.129.3(18-185)	4	No Information	1.14.12.12| 1.14.12.18| 1.14.13.61| 3.1.3.16| 4.2.1.78	intercellular canaliculus|microvillus	abscisic acid binding|alcohol binding|alcohol transmembrane transporter activity|anion transmembrane transporter activity|carboxylic acid binding|hormone binding|isoprenoid binding|lipid transporter activity|monocarboxylic acid binding|organic anion transmembrane transporter activity|organic cation transmembrane transporter activity|organic hydroxy compound transmembrane transporter activity|phos…	abscisic acid mediated signaling pathway|acid secretion|bile acid secretion|cellular response to abscisic acid stimulus|cellular response to alcohol|cellular response to hormone stimulus|cellular response to lipid|hormone-mediated signaling pathway|lipid localization|lipid transport|monocarboxylic acid transport|organic anion transport|organophosphate ester transport|phospholipid transport|positi…	Eukaryota
37	PF07845	Protein of unknown function (DUF1636)	189	52	116	No Pfam Clan	No Pfam Clan	Thioredoxin-like [c.47.1]	1-105	Thioredoxin fold [c.47]	c.47.1(1-84)	c.47.1(1-105)	c.47.1(2-102)	NO PREDICTION	c.47.1(1-82)	4	No Information	1.1.4.2| 1.11.1.12| 1.11.1.15| 1.11.1.7| 1.11.1.9| 1.20.4.1| 1.8.1.7| 1.8.1.8| 1.8.1.9| 1.8.4.2| 1.8.4.7| 1.8.4.8| 1.8.5.1| 2.5.1.18| 5.2.1.2| 5.3.4.1| 5.3.99.3	NADH dehydrogenase complex|chloroplast stroma|ferredoxin hydrogenase complex|formate dehydrogenase complex|myelin sheath|plastid stroma|respiratory chain complex I	antioxidant activity|arsenate reductase activity|disulfide oxidoreductase activity|electron carrier activity|formate dehydrogenase (NAD+) activity|glutathione binding|glutathione transferase activity|intramolecular oxidoreductase activity|intramolecular oxidoreductase activity, interconverting keto- and enol-groups|intramolecular oxidoreductase activity, transposing S-S bonds|oxidoreductase activ…	androecium development|anther development|cell redox homeostasis|cellular response to hydrogen peroxide|cellular response to oxidative stress|cellular response to reactive oxygen species|fatty acid derivative biosynthetic process|fatty acid derivative metabolic process|floral organ development|floral whorl development|flower development|formate metabolic process|hydrogen peroxide catabolic proces…	Bacteria
38	PF11854	Protein of unknown function (DUF3374)	127	30	637	CL0193	MBB	Porins [f.4.3]	14-636	Transmembrane beta-barrels [f.4]	NO PREDICTION	f.4.3(14-636)	f.4.3(343-564)| f.4.3(164-376)	f.4.3(51-599)	f.4.3(156-567)	4	No Information	No information	cell envelope|cell outer membrane|external encapsulating structure part|outer membrane	amide transmembrane transporter activity|macromolecule transmembrane transporter activity|porin activity|wide pore channel activity	fatty acid transport|lipid localization|long-chain fatty acid transport	Bacteria
39	PF12048	Protein of unknown function (DUF3530)	175	36	310	CL0028	AB_hydrolase	alpha/beta-Hydrolases [c.69.1]	61-309	alpha/beta-Hydrolases [c.69]	NO PREDICTION	c.69.1(61-309)	c.69.1(101-244)	c.69.1(64-302)	c.69.1(78-302)	4	No Information	1.11.1.10| 1.13.11.47| 1.13.11.48| 1.13.12.5| 2.3.1.175| 2.3.1.31| 3.1.1.1| 3.1.1.2| 3.1.1.23| 3.1.1.24| 3.1.1.3| 3.1.1.43| 3.1.1.45| 3.1.1.47| 3.1.1.6| 3.1.1.7| 3.1.1.72| 3.1.1.73| 3.1.1.74| 3.1.1.75| 3.1.1.78| 3.1.1.8| 3.1.2.12| 3.1.2.2| 3.1.2.22| 3.3.2.10| 3.3.2.9| 3.4.11.5| 3.4.14.11| 3.4.14.12| 3.4.14.2| 3.4.14.5| 3.4.16.2| 3.4.16.5| 3.4.16.6| 3.4.19.1| 3.4.21.26| 3.4.21.83| 3.7.1.8| 3.7.1.9…	trans-Golgi network transport vesicle	CD4 receptor binding|acetylcholinesterase activity|acyl-CoA hydrolase activity|carboxylic ester hydrolase activity|epoxide hydrolase activity|homoserine O-acetyltransferase activity|hydrolase activity, acting on ether bonds|lipase activity|palmitoyl-(protein) hydrolase activity|protein phosphatase 2A binding|serine-type carboxypeptidase activity|serine-type exopeptidase activity	acyl-CoA metabolic process|acylglycerol catabolic process|chlorophyll catabolic process|formaldehyde metabolic process|glycerolipid catabolic process|grooming behavior|lipoprotein catabolic process|lipoprotein metabolic process|long term synaptic depression|lysosomal lumen acidification|lysosome organization|mast cell activation|membrane raft organization|negative regulation of Golgi to plasma me…	Bacteria
40	PF09314	Domain of unknown function (DUF1972)	494	12	185	CL0113	GT-B	UDP-Glycosyltransferase/glycogen phosphorylase [c.87.1]	3-184	UDP-Glycosyltransferase/glycogen phosphorylase [c.87]	c.87.1(3-183)	c.87.1(3-184)	c.87.1(6-171)	NO PREDICTION	c.87.1(3-184)	4	No Information	2.4.1.1| 2.4.1.11| 2.4.1.115| 2.4.1.14| 2.4.1.141| 2.4.1.15| 2.4.1.152| 2.4.1.17| 2.4.1.21| 2.4.1.218| 2.4.1.227| 2.4.1.27| 2.4.1.57| 2.4.99.4| 2.7.8.12| 5.1.3.14	alpha,alpha-trehalose-phosphate synthase complex (UDP-forming)	UDP-N-acetylglucosamine 2-epimerase activity|UDP-glycosyltransferase activity|carboxylic acid binding|isoprenoid binding|monocarboxylic acid binding|retinoic acid binding|retinoid binding|transferase activity, transferring glycosyl groups|transferase activity, transferring hexosyl groups	L-fucose catabolic process|L-fucose metabolic process|N-acetylneuraminate metabolic process|anthocyanin-containing compound biosynthetic process|anthocyanin-containing compound metabolic process|cellular carbohydrate biosynthetic process|cellular hormone metabolic process|cellular oligosaccharide metabolic process|cellular polysaccharide biosynthetic process|cellular polysaccharide metabolic proc…	Bacteria, Archaea
41	PF14358	Domain of unknown function (DUF4405)	320	112	64	CL0328	2heme_cytochrom	Transmembrane di-heme cytochromes [f.21.1]	1-63	Heme-binding four-helical bundle [f.21]	f.21.1(7-64)	f.21.1(1-63)	f.21.1(8-61)	NO PREDICTION	f.21.1(4-61)	4	No Information	No information	No information	electron carrier activity	cellular respiration	Bacteria, Archaea
42	PF04937	Protein of unknown function (DUF 659)	467	15	153	No Pfam Clan	No Pfam Clan	Ribonuclease H-like [c.55.3]	5-153	Ribonuclease H-like motif [c.55]	c.55.3(5-153)	c.55.3(22-152)	c.55.3(26-138)	NO PREDICTION	c.55.3(23-163)	4	No Information	3.1.11.1| 3.1.13.1| 3.1.13.4| 3.1.13.5| 3.1.22.4| 3.1.26.4	CCR4-NOT complex|DNA polymerase complex|cytoplasmic mRNA processing body|micro-ribonucleoprotein complex|nucleolus|ribonuclease H2 complex|ribonucleoprotein granule	DNA polymerase activity|DNA-directed DNA polymerase activity|endoribonuclease activity, producing 5'-phosphomonoesters|exonuclease activity|nuclease activity|ribonuclease H activity|transposase activity	DNA catabolic process|DNA replication|DNA replication, removal of RNA primer|DNA strand elongation|RNA 3'-end processing|RNA catabolic process|RNA phosphodiester bond hydrolysis|cytoplasmic mRNA processing body assembly|gene silencing|gene silencing by RNA|lagging strand elongation|mRNA 3'-end processing|mitochondrial genome maintenance|mitotic DNA integrity checkpoint|mitotic G2 DNA damage check…	Eukaryota
43	PF05872	Bacterial protein of unknown function (DUF853)	1311	9	504	CL0023	P-loop_NTPase	P-loop containing nucleoside triphosphate hydrolases [c.37.1]	7-422	P-loop containing nucleoside triphosphate hydrolases [c.37]	c.37.1(7-422)	c.37.1(17-376)	c.37.1(9-379)	NO PREDICTION	c.37.1(12-321)	4	YES	1.18.6.1| 2.5.1.17| 2.5.1.27| 2.5.1.75| 2.7.1.113| 2.7.1.12| 2.7.1.145| 2.7.1.164| 2.7.1.19| 2.7.1.21| 2.7.1.24| 2.7.1.25| 2.7.1.33| 2.7.1.4| 2.7.1.48| 2.7.1.71| 2.7.1.74| 2.7.1.78| 2.7.10.2| 2.7.11.1| 2.7.4.10| 2.7.4.13| 2.7.4.14| 2.7.4.2| 2.7.4.3| 2.7.4.8| 2.7.4.9| 2.8.2.1| 2.8.2.14| 2.8.2.2| 2.8.2.23| 2.8.2.4| 2.8.2.8| 2.8.2.9| 3.1.11.5| 3.1.5.1| 3.6.1.14| 3.6.1.15| 3.6.1.3| 3.6.3.16| 3.6.3.19…	ATP-binding cassette (ABC) transporter complex|Cajal body|DNA recombinase mediator complex|Golgi apparatus|Rad51B-Rad51C-Rad51D-XRCC2 complex|axoneme|axoneme part|cell cortex|cell division site|cell division site part|cell plate|cell septum|cellular bud|cilium|cytoplasmic microtubule|endocytic vesicle|extrinsic to membrane|extrinsic to plasma membrane|host intracellular part|hyphal tip|incipient …	ADP dimethylallyltransferase activity|AMP dimethylallyltransferase activity|ATP dimethylallyltransferase activity|GDP binding|GTP binding|GTPase activating protein binding|GTPase activity|P-P-bond-hydrolysis-driven transmembrane transporter activity|active transmembrane transporter activity|adenylylsulfate kinase activity|branched-chain amino acid transmembrane transporter activity|cyclo-ligase a…	3'-phosphoadenosine 5'-phosphosulfate metabolic process|DNA recombination|GTP catabolic process|GTP metabolic process|Golgi to plasma membrane protein transport|Golgi to plasma membrane transport|Golgi vesicle transport|activation of phospholipase D activity|adhesion to other organism involved in symbiotic interaction|adhesion to symbiont|apical junction assembly|asexual reproduction|asymmetric n…	Eukaryota, Bacteria, Archaea
44	PF14237	Domain of unknown function (DUF4339)	701	59	45	No Pfam Clan	No Pfam Clan	GYF domain [d.76.1]	3-44	GYF/BRK domain-like [d.76]	d.76.1(2-38)	d.76.1(1-41)	d.76.1(3-44)	NO PREDICTION	d.76.1(2-40)	4	No Information	No information	No information	No information	No information	Eukaryota, Bacteria, Archaea
45	PF11997	Domain of unknown function (DUF3492)	322	39	268	CL0113	GT-B	UDP-Glycosyltransferase/glycogen phosphorylase [c.87.1]	INDIRECT	UDP-Glycosyltransferase/glycogen phosphorylase [c.87]	c.87.1(1-268)	c.87.1(INDIRECT)	c.87.1(3-89)| c.87.1(173-209)| c.87.1(237-280)	NO PREDICTION	c.87.1(1-43)	4	No Information	2.4.1.1| 2.4.1.11| 2.4.1.115| 2.4.1.14| 2.4.1.141| 2.4.1.15| 2.4.1.152| 2.4.1.17| 2.4.1.21| 2.4.1.218| 2.4.1.227| 2.4.1.27| 2.4.1.57| 2.4.99.4| 2.7.8.12| 5.1.3.14	alpha,alpha-trehalose-phosphate synthase complex (UDP-forming)	UDP-N-acetylglucosamine 2-epimerase activity|UDP-glycosyltransferase activity|carboxylic acid binding|isoprenoid binding|monocarboxylic acid binding|retinoic acid binding|retinoid binding|transferase activity, transferring glycosyl groups|transferase activity, transferring hexosyl groups	L-fucose catabolic process|L-fucose metabolic process|N-acetylneuraminate metabolic process|anthocyanin-containing compound biosynthetic process|anthocyanin-containing compound metabolic process|cellular carbohydrate biosynthetic process|cellular hormone metabolic process|cellular oligosaccharide metabolic process|cellular polysaccharide biosynthetic process|cellular polysaccharide metabolic proc…	Eukaryota, Bacteria, Viruses, Archaea
46	PF10698	Protein of unknown function (DUF2505)	427	34	159	CL0209	Bet_V_1_like	Bet v1-like [d.129.3]	1-162	TBP-like [d.129]	d.129.3(5-149)	d.129.3(1-158)	NO PREDICTION	d.129.3(1-162)	d.129.3(2-156)	4	No Information	1.14.12.12| 1.14.12.18| 1.14.13.61| 3.1.3.16| 4.2.1.78	intercellular canaliculus|microvillus	abscisic acid binding|alcohol binding|alcohol transmembrane transporter activity|anion transmembrane transporter activity|carboxylic acid binding|hormone binding|isoprenoid binding|lipid transporter activity|monocarboxylic acid binding|organic anion transmembrane transporter activity|organic cation transmembrane transporter activity|organic hydroxy compound transmembrane transporter activity|phos…	abscisic acid mediated signaling pathway|acid secretion|bile acid secretion|cellular response to abscisic acid stimulus|cellular response to alcohol|cellular response to hormone stimulus|cellular response to lipid|hormone-mediated signaling pathway|lipid localization|lipid transport|monocarboxylic acid transport|organic anion transport|organophosphate ester transport|phospholipid transport|positi…	Eukaryota, Bacteria, Viruses
47	PF13200	Putative glycosyl hydrolase domain	311	62	316	CL0058	Glyco_hydro_tim	(Trans)glycosidases [c.1.8]	1-321	TIM beta/alpha-barrel [c.1]	NO PREDICTION	c.1.8(14-314)	c.1.8(15-319)	c.1.8(1-321)	c.1.8(12-315)	4	No Information	2.4.1.18| 2.4.1.19| 2.4.1.25| 2.4.1.5| 2.4.1.7| 2.7.1.31| 2.7.7.43| 3.1.3.16| 3.1.3.18| 3.1.3.2| 3.1.3.23| 3.1.3.24| 3.1.3.29| 3.1.3.3| 3.1.3.41| 3.1.3.45| 3.1.3.48| 3.1.3.5| 3.1.3.70| 3.1.3.71| 3.1.3.74| 3.1.8.2| 3.11.1.1| 3.2.1.1| 3.2.1.10| 3.2.1.105| 3.2.1.123| 3.2.1.133| 3.2.1.135| 3.2.1.136| 3.2.1.139| 3.2.1.14| 3.2.1.141| 3.2.1.147| 3.2.1.151| 3.2.1.165| 3.2.1.17| 3.2.1.2| 3.2.1.20| 3.2.1.2…	anchored to membrane|anchored to plasma membrane|cell wall|fungal-type cell wall|hyaluranon cable|lysosome	beta-mannosidase activity|galactosidase activity|glucanosyltransferase activity|hyaluronan synthase activity|hydrolase activity, hydrolyzing O-glycosyl compounds|transferase activity, transferring glycosyl groups|virus receptor activity	aminoglycan biosynthetic process|aminoglycan catabolic process|aminoglycan metabolic process|autolysis|cartilage development|cell wall beta-glucan metabolic process|cell wall macromolecule catabolic process|cell wall macromolecule metabolic process|cell wall organization or biogenesis|cellular carbohydrate catabolic process|cellular polysaccharide catabolic process|cellular polysaccharide metabol…	Eukaryota, Bacteria, Archaea
48	PF09967	VWA-like domain (DUF2201)	512	16	126	CL0128	vWA-like	vWA-like [c.62.1]	1-125	vWA-like [c.62]	c.62.1(1-118)	c.62.1(1-125)	c.62.1(1-101)	NO PREDICTION	c.62.1(1-94)	4	No Information	No information	extracellular matrix	No information	DNA repair|double-strand break repair|double-strand break repair via nonhomologous end joining|non-recombinational repair|response to ionizing radiation	Eukaryota, Bacteria, Viruses, Archaea
49	PF11968	Putative methyltransferase (DUF3321)	219	25	220	CL0063	NADP_Rossmann	S-adenosyl-L-methionine-dependent methyltransferases [c.66.1]	4-216	S-adenosyl-L-methionine-dependent methyltransferases [c.66]	c.66.1(4-216)	c.66.1(1-197)	c.66.1(45-183)	NO PREDICTION	c.66.1(28-187)	4	No Information	2.1.1.1| 2.1.1.104| 2.1.1.113| 2.1.1.125| 2.1.1.132| 2.1.1.144| 2.1.1.145| 2.1.1.166| 2.1.1.171| 2.1.1.172| 2.1.1.182| 2.1.1.183| 2.1.1.184| 2.1.1.187| 2.1.1.190| 2.1.1.191| 2.1.1.199| 2.1.1.2| 2.1.1.20| 2.1.1.28| 2.1.1.32| 2.1.1.33| 2.1.1.35| 2.1.1.36| 2.1.1.37| 2.1.1.43| 2.1.1.46| 2.1.1.49| 2.1.1.56| 2.1.1.57| 2.1.1.6| 2.1.1.61| 2.1.1.67| 2.1.1.68| 2.1.1.72| 2.1.1.77| 2.1.1.79| 2.1.1.8| 2.1.1.8…	nuclear matrix	glycine binding|methyltransferase activity|spermidine synthase activity|transferase activity, transferring one-carbon groups	Actinobacterium-type cell wall biogenesis|DNA alkylation|DNA methylation involved in embryo development|N-terminal peptidyl-proline methylation|N-terminal peptidyl-serine methylation|N-terminal protein amino acid methylation|N-terminal protein amino acid modification|NADH dehydrogenase complex assembly|RNA capping|RNA modification|S-adenosylhomocysteine metabolic process|S-adenosylmethionine meta…	Eukaryota
50	PF11288	Protein of unknown function (DUF3089)	100	25	208	CL0028	AB_hydrolase	alpha/beta-Hydrolases [c.69.1]	2-197	alpha/beta-Hydrolases [c.69]	c.69.1(2-197)	c.69.1(1-139)	c.69.1(77-132)	NO PREDICTION	c.69.1(77-138)	4	No Information	1.11.1.10| 1.13.11.47| 1.13.11.48| 1.13.12.5| 2.3.1.175| 2.3.1.31| 3.1.1.1| 3.1.1.2| 3.1.1.23| 3.1.1.24| 3.1.1.3| 3.1.1.43| 3.1.1.45| 3.1.1.47| 3.1.1.6| 3.1.1.7| 3.1.1.72| 3.1.1.73| 3.1.1.74| 3.1.1.75| 3.1.1.78| 3.1.1.8| 3.1.2.12| 3.1.2.2| 3.1.2.22| 3.3.2.10| 3.3.2.9| 3.4.11.5| 3.4.14.11| 3.4.14.12| 3.4.14.2| 3.4.14.5| 3.4.16.2| 3.4.16.5| 3.4.16.6| 3.4.19.1| 3.4.21.26| 3.4.21.83| 3.7.1.8| 3.7.1.9…	trans-Golgi network transport vesicle	CD4 receptor binding|acetylcholinesterase activity|acyl-CoA hydrolase activity|carboxylic ester hydrolase activity|epoxide hydrolase activity|homoserine O-acetyltransferase activity|hydrolase activity, acting on ether bonds|lipase activity|palmitoyl-(protein) hydrolase activity|protein phosphatase 2A binding|serine-type carboxypeptidase activity|serine-type exopeptidase activity	acyl-CoA metabolic process|acylglycerol catabolic process|chlorophyll catabolic process|formaldehyde metabolic process|glycerolipid catabolic process|grooming behavior|lipoprotein catabolic process|lipoprotein metabolic process|long term synaptic depression|lysosomal lumen acidification|lysosome organization|mast cell activation|membrane raft organization|negative regulation of Golgi to plasma me…	Eukaryota, Bacteria, Archaea
51	PF10890	Protein of unknown function (DUF2741)	42	4	72	CL0429	UcrQ-like	Ubiquinone-binding protein QP-C of cytochrome bc1 complex (Ubiquinol-cytochrome c reductase) [f.23.13]	5-71	Single transmembrane helix [f.23]	f.23.13(7-71)	f.23.13(5-71)	f.23.13(10-66)	NO PREDICTION	f.23.13(10-62)	4	No Information	No information	No information	No information	No information	Eukaryota
52	PF11865	Domain of unknown function (DUF3385)	388	32	160	CL0020	TPR	ARM repeat [a.118.1]	1-160	alpha-alpha superhelix [a.118]	a.118.1(1-160)	a.118.1(6-159)	a.118.1(4-46)| a.118.1(80-159)	NO PREDICTION	a.118.1(2-160)	4	No Information	No information	anchoring junction|beta-catenin destruction complex|cell-cell adherens junction|lateral plasma membrane|microvillus membrane|mitotic spindle|nuclear pore|pore complex|proteasome accessory complex|protein phosphatase type 2A complex|protein serine/threonine phosphatase complex|spindle pole|spindle pole body|trans-Golgi network	alpha-catenin binding|cadherin binding|cell adhesion molecule binding|deoxyhypusine monooxygenase activity|nuclear localization sequence binding|phosphatase regulator activity|protein phosphatase regulator activity|protein phosphatase type 2A regulator activity|protein transporter activity|signal sequence binding	RNA catabolic process|T cell differentiation in thymus|bone resorption|cell fate commitment involved in formation of primary germ layer|central nervous system vasculogenesis|cerebral cortex radial glia guided migration|cerebral cortex radially oriented cell migration|ectodermal placode development|embryonic epithelial tube formation|embryonic foregut morphogenesis|embryonic forelimb morphogenesis…	Eukaryota
53	PF05988	Bacterial protein of unknown function (DUF899)	520	51	211	CL0172	Thioredoxin	Thioredoxin-like [c.47.1]	48-213	Thioredoxin fold [c.47]	c.47.1(42-174)	c.47.1(38-193)	c.47.1(58-152)	NO PREDICTION	c.47.1(48-213)	4	No Information	1.1.4.2| 1.11.1.12| 1.11.1.15| 1.11.1.7| 1.11.1.9| 1.20.4.1| 1.8.1.7| 1.8.1.8| 1.8.1.9| 1.8.4.2| 1.8.4.7| 1.8.4.8| 1.8.5.1| 2.5.1.18| 5.2.1.2| 5.3.4.1| 5.3.99.3	NADH dehydrogenase complex|chloroplast stroma|ferredoxin hydrogenase complex|formate dehydrogenase complex|myelin sheath|plastid stroma|respiratory chain complex I	antioxidant activity|arsenate reductase activity|disulfide oxidoreductase activity|electron carrier activity|formate dehydrogenase (NAD+) activity|glutathione binding|glutathione transferase activity|intramolecular oxidoreductase activity|intramolecular oxidoreductase activity, interconverting keto- and enol-groups|intramolecular oxidoreductase activity, transposing S-S bonds|oxidoreductase activ…	androecium development|anther development|cell redox homeostasis|cellular response to hydrogen peroxide|cellular response to oxidative stress|cellular response to reactive oxygen species|fatty acid derivative biosynthetic process|fatty acid derivative metabolic process|floral organ development|floral whorl development|flower development|formate metabolic process|hydrogen peroxide catabolic proces…	Eukaryota, Bacteria
54	PF05951	Bacterial protein of unknown function (DUF882)	1137	10	153	CL0170	Peptidase_MD	Hedgehog/DD-peptidase [d.65.1]	22-152	Hedgehog/DD-peptidase [d.65]	d.65.1(23-153)	d.65.1(22-152)	d.65.1(24-151)	NO PREDICTION	d.65.1(35-151)	4	YES	3.4.13.22| 3.4.17.14	No information	No information	No information	Eukaryota, Bacteria
55	PF10356	Protein of unknown function (DUF2034)	178	11	185	CL0236	PDDEXK	Restriction endonuclease-like [c.52.1]	INDIRECT	Restriction endonuclease-like [c.52]	c.52.1(9-154)	c.52.1(INDIRECT)	NO PREDICTION	NO PREDICTION	c.52.1(9-153)	3	No Information	3.1.11.3| 3.1.11.5| 3.1.21.2| 3.1.21.4| 3.1.22.4	No information	endonuclease activity|nuclease activity	DNA repair|nucleotide-excision repair	Eukaryota
56	PF12010	Domain of unknown function (DUF3502)	679	18	134	No Pfam Clan	No Pfam Clan	Periplasmic binding protein-like II [c.94.1]	1-135	Periplasmic binding protein-like II [c.94]	c.94.1(1-132)	NO PREDICTION	c.94.1(4-135)	NO PREDICTION	c.94.1(1-135)	3	No Information	1.16.1.2| 2.4.2.17| 2.5.1.2| 2.5.1.61| 3.13.1.3| 3.6.3.24| 4.2.1.51	ATP-binding cassette (ABC) transporter complex|cell envelope|coated pit|early endosome|external encapsulating structure part|periplasmic space|recycling endosome	ATPase activity|ATPase activity, coupled|ATPase activity, coupled to movement of substances|P-P-bond-hydrolysis-driven transmembrane transporter activity|amino acid transmembrane transporter activity|amino acid-transporting ATPase activity|anion transmembrane-transporting ATPase activity|hydrolase activity, acting on acid anhydrides, catalyzing transmembrane movement of substances|iron ion bindin…	SMAD protein signal transduction|iron ion transport|phosphate ion transport|polyamine transmembrane transport|polyamine transport|thiamine biosynthetic process|thiamine-containing compound biosynthetic process|thiamine-containing compound metabolic process|water-soluble vitamin biosynthetic process	Eukaryota, Bacteria
57	PF05973	Phage derived protein Gp49-like (DUF891)	2071	226	91	CL0136	Plasmid_toxin	RelE-like [d.298.1]	2-75	RelE-like [d.298]	d.298.1(2-75)	d.298.1(1-71)	NO PREDICTION	NO PREDICTION	d.298.1(3-66)	3	No Information	No information	No information	endonuclease activity|nuclease activity	RNA catabolic process|nucleic acid phosphodiester bond hydrolysis	Eukaryota, Bacteria, Viruses
58	PF11841	Domain of unknown function (DUF3361)	228	9	160	No Pfam Clan	No Pfam Clan	ARM repeat [a.118.1]	2-159	alpha-alpha superhelix [a.118]	a.118.1(7-145)	a.118.1(2-159)	a.118.1(8-140)	NO PREDICTION	NO PREDICTION	3	No Information	No information	anchoring junction|beta-catenin destruction complex|cell-cell adherens junction|lateral plasma membrane|microvillus membrane|mitotic spindle|nuclear pore|pore complex|proteasome accessory complex|protein phosphatase type 2A complex|protein serine/threonine phosphatase complex|spindle pole|spindle pole body|trans-Golgi network	alpha-catenin binding|cadherin binding|cell adhesion molecule binding|deoxyhypusine monooxygenase activity|nuclear localization sequence binding|phosphatase regulator activity|protein phosphatase regulator activity|protein phosphatase type 2A regulator activity|protein transporter activity|signal sequence binding	RNA catabolic process|T cell differentiation in thymus|bone resorption|cell fate commitment involved in formation of primary germ layer|central nervous system vasculogenesis|cerebral cortex radial glia guided migration|cerebral cortex radially oriented cell migration|ectodermal placode development|embryonic epithelial tube formation|embryonic foregut morphogenesis|embryonic forelimb morphogenesis…	Eukaryota
59	PF07394	Protein of unknown function (DUF1501)	1229	51	392	CL0088	Alk_phosphatase	Alkaline phosphatase-like [c.76.1]	1-391	Alkaline phosphatase-like [c.76]	NO PREDICTION	c.76.1(1-391)	c.76.1(243-405)	NO PREDICTION	c.76.1(259-394)	3	No Information	3.1.3.1| 3.1.6.1| 3.1.6.12| 3.1.6.2| 3.1.6.8| 3.11.1.2| 3.6.1.9| 5.4.2.1| 5.4.2.7	endoplasmic reticulum lumen|extracellular membrane-bounded organelle|extracellular organelle|lysosomal lumen|vacuolar lumen|vacuolar part	alkaline phosphatase activity|glycerophosphocholine cholinephosphodiesterase activity|phospholipase activity|phosphoric diester hydrolase activity|sulfuric ester hydrolase activity|zinc ion binding	aminoglycan catabolic process|aminoglycan metabolic process|bone development|bone morphogenesis|choline metabolic process|dephosphorylation|endochondral bone morphogenesis|endochondral ossification|ethanolamine-containing compound metabolic process|glycolipid metabolic process|glycoprotein metabolic process|glycosaminoglycan catabolic process|glycosaminoglycan metabolic process|heparan sulfate pr…	Eukaryota, Bacteria
60	PF11019	Protein of unknown function (DUF2608)	271	27	253	No Pfam Clan	No Pfam Clan	HAD-like [c.108.1]	17-240	HAD-like [c.108]	c.108.1(36-191)	c.108.1(17-240)	NO PREDICTION	NO PREDICTION	c.108.1(83-226)	3	No Information	2.7.7.43| 3.1.3.16| 3.1.3.18| 3.1.3.2| 3.1.3.23| 3.1.3.24| 3.1.3.29| 3.1.3.3| 3.1.3.41| 3.1.3.45| 3.1.3.48| 3.1.3.5| 3.1.3.70| 3.1.3.74| 3.1.8.2| 3.11.1.1| 3.6.1.1| 3.6.3.10| 3.6.3.4| 3.6.3.6| 3.6.3.8| 3.8.1.2| 5.4.2.6| 5.4.2.8	Nem1-Spo7 phosphatase complex|nuclear envelope|nuclear membrane|protein serine/threonine phosphatase complex	D,D-heptose 1,7-bisphosphate phosphatase activity|acireductone synthase activity|inorganic diphosphatase activity|intramolecular transferase activity|intramolecular transferase activity, phosphotransferases|magnesium ion binding|phosphatase activity	L-methionine biosynthetic process|L-methionine salvage|L-methionine salvage from methylthioadenosine|L-serine metabolic process|amino acid salvage|cellular carbohydrate biosynthetic process|cellular membrane organization|cellular metabolic compound salvage|cofactor catabolic process|deoxyribonucleotide catabolic process|dephosphorylation|lipopolysaccharide biosynthetic process|lipopolysaccharide …	Bacteria
61	PF06862	Protein of unknown function (DUF1253)	368	36	442	CL0023	P-loop_NTPase	P-loop containing nucleoside triphosphate hydrolases [c.37.1]	103-386	P-loop containing nucleoside triphosphate hydrolases [c.37]	c.37.1(103-386)	NO PREDICTION	NO PREDICTION	c.37.1(255-459)	c.37.1(135-241)	3	No Information	1.18.6.1| 2.5.1.17| 2.5.1.27| 2.5.1.75| 2.7.1.113| 2.7.1.12| 2.7.1.145| 2.7.1.164| 2.7.1.19| 2.7.1.21| 2.7.1.24| 2.7.1.25| 2.7.1.33| 2.7.1.4| 2.7.1.48| 2.7.1.71| 2.7.1.74| 2.7.1.78| 2.7.10.2| 2.7.11.1| 2.7.4.10| 2.7.4.13| 2.7.4.14| 2.7.4.2| 2.7.4.3| 2.7.4.8| 2.7.4.9| 2.8.2.1| 2.8.2.14| 2.8.2.2| 2.8.2.23| 2.8.2.4| 2.8.2.8| 2.8.2.9| 3.1.11.5| 3.1.5.1| 3.6.1.14| 3.6.1.15| 3.6.1.3| 3.6.3.16| 3.6.3.19…	ATP-binding cassette (ABC) transporter complex|Cajal body|DNA recombinase mediator complex|Golgi apparatus|Rad51B-Rad51C-Rad51D-XRCC2 complex|axoneme|axoneme part|cell cortex|cell division site|cell division site part|cell plate|cell septum|cellular bud|cilium|cytoplasmic microtubule|endocytic vesicle|extrinsic to membrane|extrinsic to plasma membrane|host intracellular part|hyphal tip|incipient …	ADP dimethylallyltransferase activity|AMP dimethylallyltransferase activity|ATP dimethylallyltransferase activity|GDP binding|GTP binding|GTPase activating protein binding|GTPase activity|P-P-bond-hydrolysis-driven transmembrane transporter activity|active transmembrane transporter activity|adenylylsulfate kinase activity|branched-chain amino acid transmembrane transporter activity|cyclo-ligase a…	3'-phosphoadenosine 5'-phosphosulfate metabolic process|DNA recombination|GTP catabolic process|GTP metabolic process|Golgi to plasma membrane protein transport|Golgi to plasma membrane transport|Golgi vesicle transport|activation of phospholipase D activity|adhesion to other organism involved in symbiotic interaction|adhesion to symbiont|apical junction assembly|asexual reproduction|asymmetric n…	Eukaryota
62	PF14371	Domain of unknown function (DUF4412)	199	91	89	No Pfam Clan	No Pfam Clan	Prokaryotic lipoproteins and lipoprotein localization factors [b.125.1]	2-89	LolA-like prokaryotic lipoproteins and lipoprotein localization factors [b.125]	b.125.1(2-89)	NO PREDICTION	b.125.1(8-81)	NO PREDICTION	b.125.1(2-50)	3	No Information	No information	No information	No information	No information	Eukaryota, Bacteria, Archaea
63	PF07642	Outer membrane protein family (DUF1597)	396	89	344	CL0193	MBB	Porins [f.4.3]	1-343	Transmembrane beta-barrels [f.4]	f.4.3(76-314)	f.4.3(1-343)	f.4.3(2-22)| f.4.3(50-298)| f.4.3(344-381)| f.4.3(414-469)	NO PREDICTION	NO PREDICTION	3	No Information	No information	cell envelope|cell outer membrane|external encapsulating structure part|outer membrane	amide transmembrane transporter activity|macromolecule transmembrane transporter activity|porin activity|wide pore channel activity	fatty acid transport|lipid localization|long-chain fatty acid transport	Eukaryota, Bacteria
64	PF12030	Domain of unknown function (DUF3517)	66	7	337	No Pfam Clan	No Pfam Clan	ARM repeat [a.118.1]	1-323	alpha-alpha superhelix [a.118]	a.118.1(10-322)	a.118.1(1-323)	a.118.1(124-272)	NO PREDICTION	NO PREDICTION	3	No Information	No information	anchoring junction|beta-catenin destruction complex|cell-cell adherens junction|lateral plasma membrane|microvillus membrane|mitotic spindle|nuclear pore|pore complex|proteasome accessory complex|protein phosphatase type 2A complex|protein serine/threonine phosphatase complex|spindle pole|spindle pole body|trans-Golgi network	alpha-catenin binding|cadherin binding|cell adhesion molecule binding|deoxyhypusine monooxygenase activity|nuclear localization sequence binding|phosphatase regulator activity|protein phosphatase regulator activity|protein phosphatase type 2A regulator activity|protein transporter activity|signal sequence binding	RNA catabolic process|T cell differentiation in thymus|bone resorption|cell fate commitment involved in formation of primary germ layer|central nervous system vasculogenesis|cerebral cortex radial glia guided migration|cerebral cortex radially oriented cell migration|ectodermal placode development|embryonic epithelial tube formation|embryonic foregut morphogenesis|embryonic forelimb morphogenesis…	Eukaryota
65	PF10302	DUF2407 ubiquitin-like domain	152	46	97	CL0072	Ubiquitin	Ubiquitin-like [d.15.1]	5-80	beta-Grasp (ubiquitin-like) [d.15]	d.15.1(5-80)	d.15.1(1-64)	NO PREDICTION	NO PREDICTION	d.15.1(3-68)	3	No Information	3.1.2.15| 3.1.4.11	autophagic vacuole|nuclear body	SUMO ligase activity|non-membrane spanning protein tyrosine phosphatase activity|phosphoprotein phosphatase activity|protein tag|protein tyrosine phosphatase activity|small conjugating protein ligase activity|small conjugating protein ligase binding	autophagy|catechol-containing compound metabolic process|catecholamine metabolic process|catecholamine transport|catecholamine uptake|catecholamine uptake involved in synaptic transmission|dopamine metabolic process|dopamine transport|dopamine uptake|dopamine uptake involved in synaptic transmission|monoamine transport|neurotransmitter uptake|norepinephrine metabolic process|peptidyl-tyrosine dep…	Eukaryota
66	PF10006	Uncharacterized conserved protein (DUF2249)	821	163	69	CL0397	TusA-like	SirA-like [d.68.3]	1-70	IF3-like [d.68]	d.68.3(1-69)	d.68.3(1-68)	NO PREDICTION	NO PREDICTION	d.68.3(1-70)	3	No Information	No information	No information	No information	No information	Eukaryota, Bacteria, Archaea
67	PF08843	Nucleotidyl transferase of unknown function (DUF1814)	2210	177	233	CL0260	NTP_transf	Nucleotidyltransferase [d.218.1]	1-170	Nucleotidyltransferase [d.218]	d.218.1(2-166)	d.218.1(1-170)	NO PREDICTION	NO PREDICTION	d.218.1(10-61)	3	No Information	2.7.6.5| 2.7.7.19| 2.7.7.31| 2.7.7.42| 2.7.7.52| 2.7.7.72	No information	adenylyltransferase activity|double-stranded RNA binding	No information	Eukaryota, Bacteria, Viruses, Archaea
68	PF12965	Domain of unknown function (DUF3854)	235	54	130	CL0413	Toprim-like	DNA primase core [e.13.1]	1-130	DNA primase core [e.13]	e.13.1(1-130)	e.13.1(10-125)	NO PREDICTION	NO PREDICTION	e.13.1(9-115)	3	No Information	No information	No information	No information	No information	Eukaryota, Bacteria, Viruses
69	PF14868	Domain of unknown function (DUF4487)	134	12	559	No Pfam Clan	No Pfam Clan	ARM repeat [a.118.1]	3-555	alpha-alpha superhelix [a.118]	NO PREDICTION	a.118.1(3-555)	a.118.1(142-210)| a.118.1(279-334)| a.118.1(397-541)	a.118.1(1-548)	NO PREDICTION	3	No Information	No information	anchoring junction|beta-catenin destruction complex|cell-cell adherens junction|lateral plasma membrane|microvillus membrane|mitotic spindle|nuclear pore|pore complex|proteasome accessory complex|protein phosphatase type 2A complex|protein serine/threonine phosphatase complex|spindle pole|spindle pole body|trans-Golgi network	alpha-catenin binding|cadherin binding|cell adhesion molecule binding|deoxyhypusine monooxygenase activity|nuclear localization sequence binding|phosphatase regulator activity|protein phosphatase regulator activity|protein phosphatase type 2A regulator activity|protein transporter activity|signal sequence binding	RNA catabolic process|T cell differentiation in thymus|bone resorption|cell fate commitment involved in formation of primary germ layer|central nervous system vasculogenesis|cerebral cortex radial glia guided migration|cerebral cortex radially oriented cell migration|ectodermal placode development|embryonic epithelial tube formation|embryonic foregut morphogenesis|embryonic forelimb morphogenesis…	Eukaryota
70	PF02721	Domain of unknown function DUF223	441	15	95	CL0021	OB	Nucleic acid-binding proteins [b.40.4]	2-83	OB-fold [b.40]	b.40.4(2-83)	NO PREDICTION	b.40.4(2-74)	NO PREDICTION	b.40.4(1-73)	3	No Information	3.1.13.1| 3.1.26.12	DNA replication factor A complex|DNA-directed RNA polymerase II, core complex|DNA-directed RNA polymerase II, holoenzyme|DNA-directed RNA polymerase complex|RNA polymerase complex|cytoplasmic exosome (RNase complex)|cytosolic small ribosomal subunit|exosome (RNase complex)|mitochondrial nucleoid|nuclear DNA-directed RNA polymerase complex|nucleoid|organellar ribosome|replisome	RNA polymerase activity|chromatin binding|ribonucleoprotein complex binding|single-stranded DNA binding|structure-specific DNA binding	regulation of DNA-dependent transcription, termination|regulation of RNA stability|regulation of mRNA stability|response to cold|ribonucleoprotein complex biogenesis|telomere maintenance|telomere organization|transcriptional attenuation|translational initiation	Eukaryota
71	PF12530	Protein of unknown function (DUF3730)	180	25	234	No Pfam Clan	No Pfam Clan	ARM repeat [a.118.1]	1-233	alpha-alpha superhelix [a.118]	a.118.1(1-161)	a.118.1(1-233)	a.118.1(3-192)	NO PREDICTION	NO PREDICTION	3	No Information	No information	anchoring junction|beta-catenin destruction complex|cell-cell adherens junction|lateral plasma membrane|microvillus membrane|mitotic spindle|nuclear pore|pore complex|proteasome accessory complex|protein phosphatase type 2A complex|protein serine/threonine phosphatase complex|spindle pole|spindle pole body|trans-Golgi network	alpha-catenin binding|cadherin binding|cell adhesion molecule binding|deoxyhypusine monooxygenase activity|nuclear localization sequence binding|phosphatase regulator activity|protein phosphatase regulator activity|protein phosphatase type 2A regulator activity|protein transporter activity|signal sequence binding	RNA catabolic process|T cell differentiation in thymus|bone resorption|cell fate commitment involved in formation of primary germ layer|central nervous system vasculogenesis|cerebral cortex radial glia guided migration|cerebral cortex radially oriented cell migration|ectodermal placode development|embryonic epithelial tube formation|embryonic foregut morphogenesis|embryonic forelimb morphogenesis…	Eukaryota
72	PF03445	Putative nucleotidyltransferase DUF294	1219	86	138	CL0260	NTP_transf	Nucleotidyltransferase [d.218.1]	5-140	Nucleotidyltransferase [d.218]	d.218.1(5-99)	d.218.1(1-103)	NO PREDICTION	NO PREDICTION	d.218.1(5-140)	3	No Information	2.7.6.5| 2.7.7.19| 2.7.7.31| 2.7.7.42| 2.7.7.52| 2.7.7.72	No information	adenylyltransferase activity|double-stranded RNA binding	No information	Eukaryota, Bacteria, Viruses, Archaea
73	PF12043	Domain of unknown function (DUF3527)	128	12	346	No Pfam Clan	No Pfam Clan	Tubby C-terminal domain-like [d.23.1]	1-261	Tubby C-terminal domain-like [d.23]	NO PREDICTION	NO PREDICTION	d.23.1(214-259)	d.23.1(1-261)	d.23.1(103-261)	3	No Information	No information	No information	G-protein coupled photoreceptor activity|G-protein coupled receptor activity|molecular transducer activity|photoreceptor activity|receptor activity|signaling receptor activity|transmembrane signaling receptor activity	detection of abiotic stimulus|detection of external stimulus|detection of light stimulus|detection of stimulus|detection of visible light|eye development|phototransduction|retina development in camera-type eye|sensory organ development	Eukaryota
74	PF09960	Uncharacterized protein conserved in bacteria (DUF2194)	111	8	585	No Pfam Clan	No Pfam Clan	Class I glutamine amidotransferase-like|Glycoside hydrolase/deacetylase [c.23.16|c.6.2]	52-261|251-534	Flavodoxin-like|7-stranded beta/alpha barrel [c.23|c.6]	NO PREDICTION	c.23.16(52-261)| c.6.2(251-534)	c.6.2(428-561)	NO PREDICTION	c.6.2(415-664)	3	No Information	2.3.1.46| 2.4.1.18| 2.4.1.211| 2.4.1.25| 3.1.1.72| 3.2.1.1| 3.2.1.114| 3.2.1.24| 3.4.13.21| 3.4.15.6| 3.4.17.13| 3.4.19.9| 3.5.1.33| 3.5.1.41| 3.5.2.5| 4.2.1.103| 6.3.5.5	No information	4-amino-4-deoxychorismate synthase activity|anthranilate synthase activity|antioxidant activity|carbon-carbon lyase activity|carbon-nitrogen ligase activity, with glutamine as amido-N-donor|deacetylase activity|glyoxalase III activity|oxidoreductase activity, acting on peroxide as acceptor|oxo-acid-lyase activity|peptidase activity|peroxidase activity|peroxiredoxin activity|transaminase activity|…	adult behavior|adult locomotory behavior|amine biosynthetic process|aromatic amino acid family biosynthetic process|aromatic amino acid family metabolic process|catecholamine transport|catecholamine uptake|catecholamine uptake involved in synaptic transmission|cellular biogenic amine biosynthetic process|cellular response to oxidative stress|cellular response to reactive oxygen species|dopamine t…	Bacteria, Archaea
75	PF10096	Uncharacterized protein conserved in bacteria (DUF2334)	444	40	243	CL0158	GH_CE	Glycoside hydrolase/deacetylase [c.6.2]	1-242	7-stranded beta/alpha barrel [c.6]	NO PREDICTION	c.6.2(1-242)	c.6.2(24-154)	NO PREDICTION	c.6.2(18-191)	3	No Information	2.4.1.18| 2.4.1.25| 3.1.1.72| 3.2.1.1| 3.2.1.114| 3.2.1.24| 3.5.1.33| 3.5.1.41| 3.5.2.5	No information	deacetylase activity	No information	Bacteria, Archaea
76	PF10923	P-loop Domain of unknown function (DUF2791)	286	28	417	CL0023	P-loop_NTPase	P-loop containing nucleoside triphosphate hydrolases [c.37.1]	25-397	P-loop containing nucleoside triphosphate hydrolases [c.37]	NO PREDICTION	c.37.1(25-397)	c.37.1(28-116)| c.37.1(233-357)	NO PREDICTION	c.37.1(26-362)	3	No Information	1.18.6.1| 2.5.1.17| 2.5.1.27| 2.5.1.75| 2.7.1.113| 2.7.1.12| 2.7.1.145| 2.7.1.164| 2.7.1.19| 2.7.1.21| 2.7.1.24| 2.7.1.25| 2.7.1.33| 2.7.1.4| 2.7.1.48| 2.7.1.71| 2.7.1.74| 2.7.1.78| 2.7.10.2| 2.7.11.1| 2.7.4.10| 2.7.4.13| 2.7.4.14| 2.7.4.2| 2.7.4.3| 2.7.4.8| 2.7.4.9| 2.8.2.1| 2.8.2.14| 2.8.2.2| 2.8.2.23| 2.8.2.4| 2.8.2.8| 2.8.2.9| 3.1.11.5| 3.1.5.1| 3.6.1.14| 3.6.1.15| 3.6.1.3| 3.6.3.16| 3.6.3.19…	ATP-binding cassette (ABC) transporter complex|Cajal body|DNA recombinase mediator complex|Golgi apparatus|Rad51B-Rad51C-Rad51D-XRCC2 complex|axoneme|axoneme part|cell cortex|cell division site|cell division site part|cell plate|cell septum|cellular bud|cilium|cytoplasmic microtubule|endocytic vesicle|extrinsic to membrane|extrinsic to plasma membrane|host intracellular part|hyphal tip|incipient …	ADP dimethylallyltransferase activity|AMP dimethylallyltransferase activity|ATP dimethylallyltransferase activity|GDP binding|GTP binding|GTPase activating protein binding|GTPase activity|P-P-bond-hydrolysis-driven transmembrane transporter activity|active transmembrane transporter activity|adenylylsulfate kinase activity|branched-chain amino acid transmembrane transporter activity|cyclo-ligase a…	3'-phosphoadenosine 5'-phosphosulfate metabolic process|DNA recombination|GTP catabolic process|GTP metabolic process|Golgi to plasma membrane protein transport|Golgi to plasma membrane transport|Golgi vesicle transport|activation of phospholipase D activity|adhesion to other organism involved in symbiotic interaction|adhesion to symbiont|apical junction assembly|asexual reproduction|asymmetric n…	Bacteria, Archaea
77	PF12074	Domain of unknown function (DUF3554)	248	30	339	No Pfam Clan	No Pfam Clan	ARM repeat [a.118.1]	1-338	alpha-alpha superhelix [a.118]	a.118.1(11-338)	a.118.1(1-338)	a.118.1(8-248)| a.118.1(276-320)	NO PREDICTION	NO PREDICTION	3	No Information	No information	anchoring junction|beta-catenin destruction complex|cell-cell adherens junction|lateral plasma membrane|microvillus membrane|mitotic spindle|nuclear pore|pore complex|proteasome accessory complex|protein phosphatase type 2A complex|protein serine/threonine phosphatase complex|spindle pole|spindle pole body|trans-Golgi network	alpha-catenin binding|cadherin binding|cell adhesion molecule binding|deoxyhypusine monooxygenase activity|nuclear localization sequence binding|phosphatase regulator activity|protein phosphatase regulator activity|protein phosphatase type 2A regulator activity|protein transporter activity|signal sequence binding	RNA catabolic process|T cell differentiation in thymus|bone resorption|cell fate commitment involved in formation of primary germ layer|central nervous system vasculogenesis|cerebral cortex radial glia guided migration|cerebral cortex radially oriented cell migration|ectodermal placode development|embryonic epithelial tube formation|embryonic foregut morphogenesis|embryonic forelimb morphogenesis…	Eukaryota
78	PF12340	Protein of unknown function (DUF3638)	218	26	229	No Pfam Clan	No Pfam Clan	P-loop containing nucleoside triphosphate hydrolases [c.37.1]	1-226	P-loop containing nucleoside triphosphate hydrolases [c.37]	NO PREDICTION	c.37.1(1-226)	c.37.1(18-189)	NO PREDICTION	c.37.1(3-187)	3	No Information	1.18.6.1| 2.5.1.17| 2.5.1.27| 2.5.1.75| 2.7.1.113| 2.7.1.12| 2.7.1.145| 2.7.1.164| 2.7.1.19| 2.7.1.21| 2.7.1.24| 2.7.1.25| 2.7.1.33| 2.7.1.4| 2.7.1.48| 2.7.1.71| 2.7.1.74| 2.7.1.78| 2.7.10.2| 2.7.11.1| 2.7.4.10| 2.7.4.13| 2.7.4.14| 2.7.4.2| 2.7.4.3| 2.7.4.8| 2.7.4.9| 2.8.2.1| 2.8.2.14| 2.8.2.2| 2.8.2.23| 2.8.2.4| 2.8.2.8| 2.8.2.9| 3.1.11.5| 3.1.5.1| 3.6.1.14| 3.6.1.15| 3.6.1.3| 3.6.3.16| 3.6.3.19…	ATP-binding cassette (ABC) transporter complex|Cajal body|DNA recombinase mediator complex|Golgi apparatus|Rad51B-Rad51C-Rad51D-XRCC2 complex|axoneme|axoneme part|cell cortex|cell division site|cell division site part|cell plate|cell septum|cellular bud|cilium|cytoplasmic microtubule|endocytic vesicle|extrinsic to membrane|extrinsic to plasma membrane|host intracellular part|hyphal tip|incipient …	ADP dimethylallyltransferase activity|AMP dimethylallyltransferase activity|ATP dimethylallyltransferase activity|GDP binding|GTP binding|GTPase activating protein binding|GTPase activity|P-P-bond-hydrolysis-driven transmembrane transporter activity|active transmembrane transporter activity|adenylylsulfate kinase activity|branched-chain amino acid transmembrane transporter activity|cyclo-ligase a…	3'-phosphoadenosine 5'-phosphosulfate metabolic process|DNA recombination|GTP catabolic process|GTP metabolic process|Golgi to plasma membrane protein transport|Golgi to plasma membrane transport|Golgi vesicle transport|activation of phospholipase D activity|adhesion to other organism involved in symbiotic interaction|adhesion to symbiont|apical junction assembly|asexual reproduction|asymmetric n…	Eukaryota, Bacteria
79	PF05152	Protein of unknown function (DUF705)	75	27	297	CL0137	HAD	HAD-like [c.108.1]	114-296	HAD-like [c.108]	NO PREDICTION	c.108.1(114-296)	c.108.1(125-200)	NO PREDICTION	c.108.1(121-200)	3	No Information	2.7.7.43| 3.1.3.16| 3.1.3.18| 3.1.3.2| 3.1.3.23| 3.1.3.24| 3.1.3.29| 3.1.3.3| 3.1.3.41| 3.1.3.45| 3.1.3.48| 3.1.3.5| 3.1.3.70| 3.1.3.74| 3.1.8.2| 3.11.1.1| 3.6.1.1| 3.6.3.10| 3.6.3.4| 3.6.3.6| 3.6.3.8| 3.8.1.2| 5.4.2.6| 5.4.2.8	Nem1-Spo7 phosphatase complex|nuclear envelope|nuclear membrane|protein serine/threonine phosphatase complex	D,D-heptose 1,7-bisphosphate phosphatase activity|acireductone synthase activity|inorganic diphosphatase activity|intramolecular transferase activity|intramolecular transferase activity, phosphotransferases|magnesium ion binding|phosphatase activity	L-methionine biosynthetic process|L-methionine salvage|L-methionine salvage from methylthioadenosine|L-serine metabolic process|amino acid salvage|cellular carbohydrate biosynthetic process|cellular membrane organization|cellular metabolic compound salvage|cofactor catabolic process|deoxyribonucleotide catabolic process|dephosphorylation|lipopolysaccharide biosynthetic process|lipopolysaccharide …	Eukaryota, Bacteria, Viruses
80	PF14908	Domain of unknown function (DUF4496)	151	29	140	No Pfam Clan	No Pfam Clan	IHF-like DNA-binding proteins [a.55.1]	3-134	IHF-like DNA-binding proteins [a.55]	a.55.1(3-134)	NO PREDICTION	a.55.1(4-67)	NO PREDICTION	a.55.1(2-70)	3	No Information	No information	No information	No information	DNA packaging	Eukaryota
81	PF11229	Protein of unknown function (DUF3028)	60	3	589	No Pfam Clan	No Pfam Clan	ARM repeat [a.118.1]	1-589	alpha-alpha superhelix [a.118]	NO PREDICTION	a.118.1(2-580)	a.118.1(10-358)	a.118.1(1-589)	NO PREDICTION	3	No Information	No information	anchoring junction|beta-catenin destruction complex|cell-cell adherens junction|lateral plasma membrane|microvillus membrane|mitotic spindle|nuclear pore|pore complex|proteasome accessory complex|protein phosphatase type 2A complex|protein serine/threonine phosphatase complex|spindle pole|spindle pole body|trans-Golgi network	alpha-catenin binding|cadherin binding|cell adhesion molecule binding|deoxyhypusine monooxygenase activity|nuclear localization sequence binding|phosphatase regulator activity|protein phosphatase regulator activity|protein phosphatase type 2A regulator activity|protein transporter activity|signal sequence binding	RNA catabolic process|T cell differentiation in thymus|bone resorption|cell fate commitment involved in formation of primary germ layer|central nervous system vasculogenesis|cerebral cortex radial glia guided migration|cerebral cortex radially oriented cell migration|ectodermal placode development|embryonic epithelial tube formation|embryonic foregut morphogenesis|embryonic forelimb morphogenesis…	Eukaryota
82	PF11918	Domain of unknown function (DUF3436)	2173	47	55	No Pfam Clan	No Pfam Clan	ClpP/crotonase [c.14.1]	1-55	ClpP/crotonase [c.14]	c.14.1(1-55)	NO PREDICTION	c.14.1(2-54)	NO PREDICTION	c.14.1(1-55)	3	No Information	2.1.3.1| 3.1.2.4| 3.4.21.92| 3.7.1.7| 3.8.1.7| 4.1.1.41| 4.1.1.70| 4.1.3.36| 4.2.1.101| 4.2.1.17| 4.2.1.18| 4.2.1.55| 5.3.3.8| 6.4.1.2	acetyl-CoA carboxylase complex|chloroplastic endopeptidase Clp complex|endopeptidase Clp complex|microbody|organelle subcompartment|plastid envelope	1,4-dihydroxy-2-naphthoyl-CoA synthase activity|enoyl-CoA hydratase activity|hydro-lyase activity|intramolecular oxidoreductase activity|intramolecular oxidoreductase activity, transposing C=C bonds|ligase activity, forming carbon-carbon bonds	RNA catabolic process|cellular lipid catabolic process|fatty acid catabolic process|fatty acid oxidation|ketone biosynthetic process|lipid modification|lipid oxidation|mRNA catabolic process|monocarboxylic acid catabolic process|nuclear-transcribed mRNA catabolic process, deadenylation-dependent decay|quinone biosynthetic process|quinone metabolic process	Eukaryota
83	PF10826	Protein of unknown function (DUF2551)	39	12	83	No Pfam Clan	No Pfam Clan	Winged helix DNA-binding domain [a.4.5]	6-82	DNA/RNA-binding 3-helical bundle [a.4]	a.4.5(22-75)	a.4.5(6-82)	NO PREDICTION	NO PREDICTION	a.4.5(11-75)	3	No Information	No information	cytosolic small ribosomal subunit|small ribosomal subunit	nucleic acid binding transcription factor activity|transcription regulatory region DNA binding	CD8-positive, alpha-beta T cell activation|CD8-positive, alpha-beta T cell differentiation|alpha-beta T cell activation|alpha-beta T cell differentiation|immune system development|positive regulation of interleukin-12 biosynthetic process|regulation of interleukin-12 production	Bacteria, Archaea
84	PF05277	Protein of unknown function (DUF726)	559	9	345	CL0028	AB_hydrolase	alpha/beta-Hydrolases [c.69.1]	12-343	alpha/beta-Hydrolases [c.69]	c.69.1(79-323)	c.69.1(12-343)	c.69.1(198-284)	NO PREDICTION	NO PREDICTION	3	No Information	1.11.1.10| 1.13.11.47| 1.13.11.48| 1.13.12.5| 2.3.1.175| 2.3.1.31| 3.1.1.1| 3.1.1.2| 3.1.1.23| 3.1.1.24| 3.1.1.3| 3.1.1.43| 3.1.1.45| 3.1.1.47| 3.1.1.6| 3.1.1.7| 3.1.1.72| 3.1.1.73| 3.1.1.74| 3.1.1.75| 3.1.1.78| 3.1.1.8| 3.1.2.12| 3.1.2.2| 3.1.2.22| 3.3.2.10| 3.3.2.9| 3.4.11.5| 3.4.14.11| 3.4.14.12| 3.4.14.2| 3.4.14.5| 3.4.16.2| 3.4.16.5| 3.4.16.6| 3.4.19.1| 3.4.21.26| 3.4.21.83| 3.7.1.8| 3.7.1.9…	trans-Golgi network transport vesicle	CD4 receptor binding|acetylcholinesterase activity|acyl-CoA hydrolase activity|carboxylic ester hydrolase activity|epoxide hydrolase activity|homoserine O-acetyltransferase activity|hydrolase activity, acting on ether bonds|lipase activity|palmitoyl-(protein) hydrolase activity|protein phosphatase 2A binding|serine-type carboxypeptidase activity|serine-type exopeptidase activity	acyl-CoA metabolic process|acylglycerol catabolic process|chlorophyll catabolic process|formaldehyde metabolic process|glycerolipid catabolic process|grooming behavior|lipoprotein catabolic process|lipoprotein metabolic process|long term synaptic depression|lysosomal lumen acidification|lysosome organization|mast cell activation|membrane raft organization|negative regulation of Golgi to plasma me…	Eukaryota, Bacteria, Archaea
85	PF14134	Domain of unknown function (DUF4301)	177	43	513	No Pfam Clan	No Pfam Clan	Nucleotide-diphospho-sugar transferases [c.68.1]	4-511	Nucleotide-diphospho-sugar transferases [c.68]	NO PREDICTION	c.68.1(4-511)	c.68.1(163-334)| c.68.1(384-504)	NO PREDICTION	c.68.1(157-504)	3	No Information	2.4.1.101| 2.4.1.131| 2.4.1.135| 2.4.1.186| 2.4.1.217| 2.4.1.222| 2.4.1.223| 2.4.1.37| 2.4.1.41| 2.4.1.44| 2.4.1.87| 2.7.7.13| 2.7.7.23| 2.7.7.24| 2.7.7.27| 2.7.7.33| 2.7.7.38| 2.7.7.43| 2.7.7.60| 2.7.7.64| 2.7.7.9	Golgi apparatus|Golgi apparatus part|Golgi membrane|cis-Golgi network|mannosyltransferase complex	UDP-glycosyltransferase activity|acetylgalactosaminyltransferase activity|ceramide glucosyltransferase activity|cytidylyltransferase activity|galactosyltransferase activity|glucose-1-phosphate thymidylyltransferase activity|guanylyltransferase activity|magnesium ion binding|transferase activity, transferring glycosyl groups|transferase activity, transferring hexosyl groups	aminoglycan biosynthetic process|aminoglycan metabolic process|cell wall biogenesis|cell wall mannoprotein biosynthetic process|cell wall organization or biogenesis|cellular carbohydrate biosynthetic process|cellular component macromolecule biosynthetic process|cellular polysaccharide biosynthetic process|cellular polysaccharide metabolic process|chondroitin sulfate biosynthetic process|chondroit…	Bacteria
86	PF09844	Uncharacterized conserved protein (COG2071)	298	36	217	CL0403	ADC-like	Acetoacetate decarboxylase-like [d.347.1]	1-214	Acetoacetate decarboxylase-like [d.347]	d.347.1(1-214)	NO PREDICTION	d.347.1(5-207)	NO PREDICTION	d.347.1(7-125)	3	No Information	4.1.1.4	No information	No information	No information	Bacteria, Archaea
87	PF11751	Protein of unknown function (DUF3308)	599	103	274	CL0193	MBB	Porins [f.4.3]	1-286	Transmembrane beta-barrels [f.4]	f.4.3(17-191)	f.4.3(14-273)	NO PREDICTION	f.4.3(1-286)	NO PREDICTION	3	No Information	No information	cell envelope|cell outer membrane|external encapsulating structure part|outer membrane	amide transmembrane transporter activity|macromolecule transmembrane transporter activity|porin activity|wide pore channel activity	fatty acid transport|lipid localization|long-chain fatty acid transport	Bacteria
88	PF11144	Protein of unknown function (DUF2920)	738	20	403	CL0028	AB_hydrolase	alpha/beta-Hydrolases [c.69.1]	10-367	alpha/beta-Hydrolases [c.69]	NO PREDICTION	c.69.1(10-367)	c.69.1(32-82)| c.69.1(151-229)| c.69.1(260-337)	NO PREDICTION	c.69.1(10-337)	3	No Information	1.11.1.10| 1.13.11.47| 1.13.11.48| 1.13.12.5| 2.3.1.175| 2.3.1.31| 3.1.1.1| 3.1.1.2| 3.1.1.23| 3.1.1.24| 3.1.1.3| 3.1.1.43| 3.1.1.45| 3.1.1.47| 3.1.1.6| 3.1.1.7| 3.1.1.72| 3.1.1.73| 3.1.1.74| 3.1.1.75| 3.1.1.78| 3.1.1.8| 3.1.2.12| 3.1.2.2| 3.1.2.22| 3.3.2.10| 3.3.2.9| 3.4.11.5| 3.4.14.11| 3.4.14.12| 3.4.14.2| 3.4.14.5| 3.4.16.2| 3.4.16.5| 3.4.16.6| 3.4.19.1| 3.4.21.26| 3.4.21.83| 3.7.1.8| 3.7.1.9…	trans-Golgi network transport vesicle	CD4 receptor binding|acetylcholinesterase activity|acyl-CoA hydrolase activity|carboxylic ester hydrolase activity|epoxide hydrolase activity|homoserine O-acetyltransferase activity|hydrolase activity, acting on ether bonds|lipase activity|palmitoyl-(protein) hydrolase activity|protein phosphatase 2A binding|serine-type carboxypeptidase activity|serine-type exopeptidase activity	acyl-CoA metabolic process|acylglycerol catabolic process|chlorophyll catabolic process|formaldehyde metabolic process|glycerolipid catabolic process|grooming behavior|lipoprotein catabolic process|lipoprotein metabolic process|long term synaptic depression|lysosomal lumen acidification|lysosome organization|mast cell activation|membrane raft organization|negative regulation of Golgi to plasma me…	Bacteria
89	PF04391	Protein of unknown function (DUF533)	974	61	189	CL0414	TerB	TerB-like [a.287.1]	64-207	TerB-like [a.287]	a.287.1(62-189)	NO PREDICTION	a.287.1(64-207)	NO PREDICTION	a.287.1(99-209)	3	YES	No information	No information	No information	No information	Bacteria, Viruses
90	PF13251	Domain of unknown function (DUF4042)	156	19	182	No Pfam Clan	No Pfam Clan	ARM repeat [a.118.1]	1-182	alpha-alpha superhelix [a.118]	a.118.1(1-182)	a.118.1(1-177)	a.118.1(1-175)	NO PREDICTION	NO PREDICTION	3	No Information	No information	anchoring junction|beta-catenin destruction complex|cell-cell adherens junction|lateral plasma membrane|microvillus membrane|mitotic spindle|nuclear pore|pore complex|proteasome accessory complex|protein phosphatase type 2A complex|protein serine/threonine phosphatase complex|spindle pole|spindle pole body|trans-Golgi network	alpha-catenin binding|cadherin binding|cell adhesion molecule binding|deoxyhypusine monooxygenase activity|nuclear localization sequence binding|phosphatase regulator activity|protein phosphatase regulator activity|protein phosphatase type 2A regulator activity|protein transporter activity|signal sequence binding	RNA catabolic process|T cell differentiation in thymus|bone resorption|cell fate commitment involved in formation of primary germ layer|central nervous system vasculogenesis|cerebral cortex radial glia guided migration|cerebral cortex radially oriented cell migration|ectodermal placode development|embryonic epithelial tube formation|embryonic foregut morphogenesis|embryonic forelimb morphogenesis…	Eukaryota
91	PF07381	Winged helix DNA-binding domain (DUF1495)	58	11	90	CL0123	HTH	Winged helix DNA-binding domain [a.4.5]	1-89	DNA/RNA-binding 3-helical bundle [a.4]	a.4.5(3-82)	a.4.5(1-89)	NO PREDICTION	NO PREDICTION	a.4.5(1-88)	3	No Information	No information	cytosolic small ribosomal subunit|small ribosomal subunit	nucleic acid binding transcription factor activity|transcription regulatory region DNA binding	CD8-positive, alpha-beta T cell activation|CD8-positive, alpha-beta T cell differentiation|alpha-beta T cell activation|alpha-beta T cell differentiation|immune system development|positive regulation of interleukin-12 biosynthetic process|regulation of interleukin-12 production	Archaea
92	PF11152	Protein of unknown function (DUF2930)	160	30	195	CL0161	GAF	GAF domain-like [d.110.2]	71-192	Profilin-like [d.110]	d.110.2(74-194)	d.110.2(74-194)	NO PREDICTION	NO PREDICTION	d.110.2(71-192)	3	No Information	1.8.4.14| 4.6.1.1	No information	No information	No information	Eukaryota, Bacteria
93	PF11313	Protein of unknown function (DUF3116)	124	6	85	CL0123	HTH	Winged helix DNA-binding domain [a.4.5]	3-84	DNA/RNA-binding 3-helical bundle [a.4]	a.4.5(7-83)	a.4.5(3-84)	NO PREDICTION	NO PREDICTION	a.4.5(5-84)	3	No Information	No information	cytosolic small ribosomal subunit|small ribosomal subunit	nucleic acid binding transcription factor activity|transcription regulatory region DNA binding	CD8-positive, alpha-beta T cell activation|CD8-positive, alpha-beta T cell differentiation|alpha-beta T cell activation|alpha-beta T cell differentiation|immune system development|positive regulation of interleukin-12 biosynthetic process|regulation of interleukin-12 production	Bacteria
94	PF12541	Protein of unknown function (DUF3737)	223	36	278	CL0268	Pec_lyase-like	Pectin lyase-like [b.80.1]	12-277	Single-stranded right-handed beta-helix [b.80]	NO PREDICTION	b.80.1(12-277)	b.80.1(87-258)	NO PREDICTION	b.80.1(49-229)	3	No Information	3.1.1.11| 3.2.1.11| 3.2.1.15| 3.2.1.157| 3.2.1.57| 3.2.1.58| 3.4.21.72| 4.2.2.10| 4.2.2.18| 4.2.2.19| 4.2.2.2| 4.2.2.7	anchored to membrane|plant-type cell wall	carbon-oxygen lyase activity, acting on polysaccharides|carboxylic ester hydrolase activity|galacturan 1,4-alpha-galacturonidase activity|pectinesterase activity|polygalacturonase activity	cell growth|cell wall organization or biogenesis|developmental cell growth|developmental growth|developmental growth involved in morphogenesis|external encapsulating structure organization|galacturonan metabolic process|pectin catabolic process|plant-type cell wall organization|plant-type cell wall organization or biogenesis|pollen tube development|pollen tube growth|pollination|polysaccharide ca…	Eukaryota, Bacteria, Archaea
95	PF14367	Domain of unknown function (DUF4411)	237	58	162	CL0280	PIN	PIN domain-like [c.120.1]	2-159	PIN domain-like [c.120]	c.120.1(1-138)	c.120.1(1-152)	NO PREDICTION	NO PREDICTION	c.120.1(2-159)	3	No Information	3.1.11.3| 3.1.26.4	No information	nuclease activity	RNA phosphodiester bond hydrolysis|interspecies interaction between organisms|negative regulation of growth|nucleic acid phosphodiester bond hydrolysis|posttranscriptional regulation of gene expression	Bacteria, Archaea
96	PF10711	Hypothetical protein (DUF2513)	250	27	102	No Pfam Clan	No Pfam Clan	Winged helix DNA-binding domain [a.4.5]	1-101	DNA/RNA-binding 3-helical bundle [a.4]	a.4.5(4-82)	a.4.5(1-101)	NO PREDICTION	NO PREDICTION	a.4.5(20-84)	3	No Information	No information	cytosolic small ribosomal subunit|small ribosomal subunit	nucleic acid binding transcription factor activity|transcription regulatory region DNA binding	CD8-positive, alpha-beta T cell activation|CD8-positive, alpha-beta T cell differentiation|alpha-beta T cell activation|alpha-beta T cell differentiation|immune system development|positive regulation of interleukin-12 biosynthetic process|regulation of interleukin-12 production	Eukaryota, Bacteria, Viruses
97	PF12128	Protein of unknown function (DUF3584)	142	10	1201	CL0023	P-loop_NTPase	Ribonuclease domain of colicin E3|P-loop containing nucleoside triphosphate hydrolases [b.101.1|c.37.1]	595-769|9-154	Ribonuclease domain of colicin E3|P-loop containing nucleoside triphosphate hydrolases [b.101|c.37]	NO PREDICTION	NO PREDICTION	c.37.1(9-81)	b.101.1(595-769)	c.37.1(9-154)	3	No Information	1.18.6.1| 2.5.1.17| 2.5.1.27| 2.5.1.75| 2.7.1.113| 2.7.1.12| 2.7.1.145| 2.7.1.164| 2.7.1.19| 2.7.1.21| 2.7.1.24| 2.7.1.25| 2.7.1.33| 2.7.1.4| 2.7.1.48| 2.7.1.71| 2.7.1.74| 2.7.1.78| 2.7.10.2| 2.7.11.1| 2.7.4.10| 2.7.4.13| 2.7.4.14| 2.7.4.2| 2.7.4.3| 2.7.4.8| 2.7.4.9| 2.8.2.1| 2.8.2.14| 2.8.2.2| 2.8.2.23| 2.8.2.4| 2.8.2.8| 2.8.2.9| 3.1.11.5| 3.1.5.1| 3.6.1.14| 3.6.1.15| 3.6.1.3| 3.6.3.16| 3.6.3.19…	ATP-binding cassette (ABC) transporter complex|Cajal body|DNA recombinase mediator complex|Golgi apparatus|Rad51B-Rad51C-Rad51D-XRCC2 complex|axoneme|axoneme part|cell cortex|cell division site|cell division site part|cell plate|cell septum|cellular bud|cilium|cytoplasmic microtubule|endocytic vesicle|extrinsic to membrane|extrinsic to plasma membrane|host intracellular part|hyphal tip|incipient …	ADP dimethylallyltransferase activity|AMP dimethylallyltransferase activity|ATP dimethylallyltransferase activity|GDP binding|GTP binding|GTPase activating protein binding|GTPase activity|P-P-bond-hydrolysis-driven transmembrane transporter activity|active transmembrane transporter activity|adenylylsulfate kinase activity|branched-chain amino acid transmembrane transporter activity|cyclo-ligase a…	3'-phosphoadenosine 5'-phosphosulfate metabolic process|DNA recombination|GTP catabolic process|GTP metabolic process|Golgi to plasma membrane protein transport|Golgi to plasma membrane transport|Golgi vesicle transport|activation of phospholipase D activity|adhesion to other organism involved in symbiotic interaction|adhesion to symbiont|apical junction assembly|asexual reproduction|asymmetric n…	Eukaryota, Bacteria, Viruses, Archaea
98	PF11339	Protein of unknown function (DUF3141)	171	28	581	CL0028	AB_hydrolase	alpha/beta-Hydrolases [c.69.1]	4-373	alpha/beta-Hydrolases [c.69]	NO PREDICTION	c.69.1(4-373)	c.69.1(30-352)	NO PREDICTION	c.69.1(59-173)	3	No Information	1.11.1.10| 1.13.11.47| 1.13.11.48| 1.13.12.5| 2.3.1.175| 2.3.1.31| 3.1.1.1| 3.1.1.2| 3.1.1.23| 3.1.1.24| 3.1.1.3| 3.1.1.43| 3.1.1.45| 3.1.1.47| 3.1.1.6| 3.1.1.7| 3.1.1.72| 3.1.1.73| 3.1.1.74| 3.1.1.75| 3.1.1.78| 3.1.1.8| 3.1.2.12| 3.1.2.2| 3.1.2.22| 3.3.2.10| 3.3.2.9| 3.4.11.5| 3.4.14.11| 3.4.14.12| 3.4.14.2| 3.4.14.5| 3.4.16.2| 3.4.16.5| 3.4.16.6| 3.4.19.1| 3.4.21.26| 3.4.21.83| 3.7.1.8| 3.7.1.9…	trans-Golgi network transport vesicle	CD4 receptor binding|acetylcholinesterase activity|acyl-CoA hydrolase activity|carboxylic ester hydrolase activity|epoxide hydrolase activity|homoserine O-acetyltransferase activity|hydrolase activity, acting on ether bonds|lipase activity|palmitoyl-(protein) hydrolase activity|protein phosphatase 2A binding|serine-type carboxypeptidase activity|serine-type exopeptidase activity	acyl-CoA metabolic process|acylglycerol catabolic process|chlorophyll catabolic process|formaldehyde metabolic process|glycerolipid catabolic process|grooming behavior|lipoprotein catabolic process|lipoprotein metabolic process|long term synaptic depression|lysosomal lumen acidification|lysosome organization|mast cell activation|membrane raft organization|negative regulation of Golgi to plasma me…	Eukaryota, Bacteria, Archaea
99	PF01796	DUF35 OB-fold domain	1861	157	68	CL0021	OB	Nucleic acid-binding proteins [b.40.4]	1-68	OB-fold [b.40]	b.40.4(1-68)	NO PREDICTION	b.40.4(1-65)	NO PREDICTION	b.40.4(1-65)	3	No Information	3.1.13.1| 3.1.26.12	DNA replication factor A complex|DNA-directed RNA polymerase II, core complex|DNA-directed RNA polymerase II, holoenzyme|DNA-directed RNA polymerase complex|RNA polymerase complex|cytoplasmic exosome (RNase complex)|cytosolic small ribosomal subunit|exosome (RNase complex)|mitochondrial nucleoid|nuclear DNA-directed RNA polymerase complex|nucleoid|organellar ribosome|replisome	RNA polymerase activity|chromatin binding|ribonucleoprotein complex binding|single-stranded DNA binding|structure-specific DNA binding	regulation of DNA-dependent transcription, termination|regulation of RNA stability|regulation of mRNA stability|response to cold|ribonucleoprotein complex biogenesis|telomere maintenance|telomere organization|transcriptional attenuation|translational initiation	Eukaryota, Bacteria, Archaea
100	PF11379	Protein of unknown function (DUF3182)	90	15	355	No Pfam Clan	No Pfam Clan	Glutathione synthetase ATP-binding domain-like [d.142.1]	17-312	ATP-grasp [d.142]	NO PREDICTION	d.142.1(17-312)	d.142.1(110-219)	NO PREDICTION	d.142.1(115-303)	3	No Information	4.1.1.21| 6.2.1.4| 6.2.1.5| 6.3.1.9| 6.3.2.23| 6.3.2.3| 6.3.2.4| 6.3.4.13| 6.3.4.14| 6.3.4.18	No information	glutathione synthase activity	microtubule-based process|response to cadmium ion	Eukaryota, Bacteria
101	PF09986	Uncharacterized protein conserved in bacteria (DUF2225)	252	23	214	CL0020	TPR	TPR-like [a.118.8]	37-196	alpha-alpha superhelix [a.118]	a.118.8(37-196)	NO PREDICTION	a.118.8(94-192)	NO PREDICTION	a.118.8(87-194)	3	No Information	No information	COPI-coated vesicle|ER membrane protein complex|Golgi-associated vesicle|SNARE complex|axoneme|axoneme part|integral to mitochondrial outer membrane|integral to organelle membrane|intraflagellar transport particle|intraflagellar transport particle B|intrinsic to organelle membrane|microtubule basal body|mitochondrial outer membrane|mitochondrial outer membrane translocase complex|organelle outer …	heat shock protein binding|macromolecule transmembrane transporter activity|soluble NSF attachment protein activity	SNARE complex disassembly|cell projection organization|cytoskeleton-dependent intracellular transport|intra-Golgi vesicle-mediated transport|negative regulation of cell morphogenesis involved in differentiation|negative regulation of neuron differentiation|organelle fission|peroxisome fission|peroxisome organization|pilus organization|positive regulation of mitochondrial fission|positive regulati…	Bacteria, Archaea
102	PF06537	Protein of unknown function (DUF1111)	817	6	499	CL0318	Cytochrome-c	Cytochrome c [a.3.1]	335-499	Cytochrome c [a.3]	NO PREDICTION	NO PREDICTION	a.3.1(350-499)	a.3.1(335-499)	a.3.1(359-499)	3	No Information	1.1.98.1| 1.11.1.5| 1.4.99.3| 1.7.99.7	periplasmic space	electron carrier activity|electron transporter, transferring electrons from CoQH2-cytochrome c reductase complex and cytochrom|heme binding|tetrapyrrole binding	DNA catabolic process|DNA catabolic process, endonucleolytic|apoptotic DNA fragmentation|apoptotic nuclear changes|apoptotic process|cellular component disassembly|cellular component disassembly involved in execution phase of apoptosis|cellular respiration|electron transport chain|execution phase of apoptosis|mitochondrial ATP synthesis coupled electron transport|mitochondrial electron transport,…	Bacteria, Viruses
103	PF10335	Putative nucleotidyltransferase substrate binding domain	1001	86	145	CL0291	KNTase_C	Nucleotidyltransferase substrate binding subunit/domain [a.24.16]	2-144	Four-helical up-and-down bundle [a.24]	a.24.16(36-124)	a.24.16(2-144)	NO PREDICTION	NO PREDICTION	a.24.16(36-102)	3	No Information	2.7.7.42	No information	No information	No information	Eukaryota, Bacteria, Archaea
104	PF14121	Domain of unknown function (DUF4289)	213	62	614	CL0193	MBB	Porins [f.4.3]	90-619	Transmembrane beta-barrels [f.4]	NO PREDICTION	f.4.3(83-611)	NO PREDICTION	f.4.3(90-619)	f.4.3(102-619)	3	YES	No information	cell envelope|cell outer membrane|external encapsulating structure part|outer membrane	amide transmembrane transporter activity|macromolecule transmembrane transporter activity|porin activity|wide pore channel activity	fatty acid transport|lipid localization|long-chain fatty acid transport	Bacteria
105	PF10521	Protein of unknown function (DUF2454)	199	29	282	No Pfam Clan	No Pfam Clan	ARM repeat [a.118.1]	1-277	alpha-alpha superhelix [a.118]	a.118.1(36-243)	a.118.1(1-277)	NO PREDICTION	NO PREDICTION	NO PREDICTION	2	No Information	No information	anchoring junction|beta-catenin destruction complex|cell-cell adherens junction|lateral plasma membrane|microvillus membrane|mitotic spindle|nuclear pore|pore complex|proteasome accessory complex|protein phosphatase type 2A complex|protein serine/threonine phosphatase complex|spindle pole|spindle pole body|trans-Golgi network	alpha-catenin binding|cadherin binding|cell adhesion molecule binding|deoxyhypusine monooxygenase activity|nuclear localization sequence binding|phosphatase regulator activity|protein phosphatase regulator activity|protein phosphatase type 2A regulator activity|protein transporter activity|signal sequence binding	RNA catabolic process|T cell differentiation in thymus|bone resorption|cell fate commitment involved in formation of primary germ layer|central nervous system vasculogenesis|cerebral cortex radial glia guided migration|cerebral cortex radially oriented cell migration|ectodermal placode development|embryonic epithelial tube formation|embryonic foregut morphogenesis|embryonic forelimb morphogenesis…	Eukaryota
106	PF11340	Protein of unknown function (DUF3142)	151	16	181	No Pfam Clan	No Pfam Clan	(Trans)glycosidases [c.1.8]	29-121	TIM beta/alpha-barrel [c.1]	NO PREDICTION	NO PREDICTION	c.1.8(29-121)	NO PREDICTION	c.1.8(22-110)	2	No Information	2.4.1.18| 2.4.1.19| 2.4.1.25| 2.4.1.5| 2.4.1.7| 2.7.1.31| 2.7.7.43| 3.1.3.16| 3.1.3.18| 3.1.3.2| 3.1.3.23| 3.1.3.24| 3.1.3.29| 3.1.3.3| 3.1.3.41| 3.1.3.45| 3.1.3.48| 3.1.3.5| 3.1.3.70| 3.1.3.71| 3.1.3.74| 3.1.8.2| 3.11.1.1| 3.2.1.1| 3.2.1.10| 3.2.1.105| 3.2.1.123| 3.2.1.133| 3.2.1.135| 3.2.1.136| 3.2.1.139| 3.2.1.14| 3.2.1.141| 3.2.1.147| 3.2.1.151| 3.2.1.165| 3.2.1.17| 3.2.1.2| 3.2.1.20| 3.2.1.2…	anchored to membrane|anchored to plasma membrane|cell wall|fungal-type cell wall|hyaluranon cable|lysosome	beta-mannosidase activity|galactosidase activity|glucanosyltransferase activity|hyaluronan synthase activity|hydrolase activity, hydrolyzing O-glycosyl compounds|transferase activity, transferring glycosyl groups|virus receptor activity	aminoglycan biosynthetic process|aminoglycan catabolic process|aminoglycan metabolic process|autolysis|cartilage development|cell wall beta-glucan metabolic process|cell wall macromolecule catabolic process|cell wall macromolecule metabolic process|cell wall organization or biogenesis|cellular carbohydrate catabolic process|cellular polysaccharide catabolic process|cellular polysaccharide metabol…	Bacteria
107	PF05331	Protein of unknown function (DUF742)	710	14	114	CL0123	HTH	Winged helix DNA-binding domain [a.4.5]	63-110	DNA/RNA-binding 3-helical bundle [a.4]	NO PREDICTION	NO PREDICTION	a.4.5(63-110)	NO PREDICTION	a.4.5(60-106)	2	No Information	No information	cytosolic small ribosomal subunit|small ribosomal subunit	nucleic acid binding transcription factor activity|transcription regulatory region DNA binding	CD8-positive, alpha-beta T cell activation|CD8-positive, alpha-beta T cell differentiation|alpha-beta T cell activation|alpha-beta T cell differentiation|immune system development|positive regulation of interleukin-12 biosynthetic process|regulation of interleukin-12 production	Bacteria, Archaea
108	PF11864	Domain of unknown function (DUF3384)	254	26	464	No Pfam Clan	No Pfam Clan	ARM repeat [a.118.1]	1-463	alpha-alpha superhelix [a.118]	a.118.1(11-464)	a.118.1(1-463)	NO PREDICTION	NO PREDICTION	NO PREDICTION	2	No Information	No information	anchoring junction|beta-catenin destruction complex|cell-cell adherens junction|lateral plasma membrane|microvillus membrane|mitotic spindle|nuclear pore|pore complex|proteasome accessory complex|protein phosphatase type 2A complex|protein serine/threonine phosphatase complex|spindle pole|spindle pole body|trans-Golgi network	alpha-catenin binding|cadherin binding|cell adhesion molecule binding|deoxyhypusine monooxygenase activity|nuclear localization sequence binding|phosphatase regulator activity|protein phosphatase regulator activity|protein phosphatase type 2A regulator activity|protein transporter activity|signal sequence binding	RNA catabolic process|T cell differentiation in thymus|bone resorption|cell fate commitment involved in formation of primary germ layer|central nervous system vasculogenesis|cerebral cortex radial glia guided migration|cerebral cortex radially oriented cell migration|ectodermal placode development|embryonic epithelial tube formation|embryonic foregut morphogenesis|embryonic forelimb morphogenesis…	Eukaryota
109	PF04510	Family of unknown function (DUF577)	53	17	174	No Pfam Clan	No Pfam Clan	ARM repeat [a.118.1]	3-156	alpha-alpha superhelix [a.118]	a.118.1(3-156)	NO PREDICTION	a.118.1(14-140)	NO PREDICTION	NO PREDICTION	2	No Information	No information	anchoring junction|beta-catenin destruction complex|cell-cell adherens junction|lateral plasma membrane|microvillus membrane|mitotic spindle|nuclear pore|pore complex|proteasome accessory complex|protein phosphatase type 2A complex|protein serine/threonine phosphatase complex|spindle pole|spindle pole body|trans-Golgi network	alpha-catenin binding|cadherin binding|cell adhesion molecule binding|deoxyhypusine monooxygenase activity|nuclear localization sequence binding|phosphatase regulator activity|protein phosphatase regulator activity|protein phosphatase type 2A regulator activity|protein transporter activity|signal sequence binding	RNA catabolic process|T cell differentiation in thymus|bone resorption|cell fate commitment involved in formation of primary germ layer|central nervous system vasculogenesis|cerebral cortex radial glia guided migration|cerebral cortex radially oriented cell migration|ectodermal placode development|embryonic epithelial tube formation|embryonic foregut morphogenesis|embryonic forelimb morphogenesis…	Eukaryota, Bacteria
110	PF13258	Domain of unknown function (DUF4049)	501	3	318	No Pfam Clan	No Pfam Clan	Metallo-dependent phosphatases [d.159.1]	16-225	Metallo-dependent phosphatases [d.159]	NO PREDICTION	d.159.1(16-225)	d.159.1(97-193)	NO PREDICTION	NO PREDICTION	2	No Information	3.1.3.16| 3.1.3.2| 3.1.3.3| 3.1.3.48| 3.1.3.5| 3.1.3.53| 3.1.4.17| 3.1.4.46| 3.6.1.41	cis-Golgi network|endoplasmic reticulum exit site|endoplasmic reticulum-Golgi intermediate compartment|protein serine/threonine phosphatase complex	GPI anchor binding|RNA lariat debranching enzyme activity|acid phosphatase activity|endonuclease activity|endonuclease activity, active with either ribo- or deoxyribonucleic acids and producing 5'-phosphomo|endoribonuclease activity|endoribonuclease activity, producing 5'-phosphomonoesters|ferric iron binding|glycolipid binding|manganese ion binding|phosphatidylinositol binding|phospholipid bindi…	ER to Golgi vesicle-mediated transport|GPI anchor biosynthetic process|GPI anchor metabolic process|Golgi vesicle transport|RNA phosphodiester bond hydrolysis, endonucleolytic|dephosphorylation|glycerolipid biosynthetic process|glycolipid biosynthetic process|glycolipid metabolic process|lipoprotein biosynthetic process|lipoprotein metabolic process|membrane lipid biosynthetic process|membrane li…	Bacteria
111	PF06382	Protein of unknown function (DUF1074)	76	3	183	CL0114	HMG-box	HMG-box [a.21.1]	24-69	HMG-box [a.21]	NO PREDICTION	NO PREDICTION	a.21.1(24-69)	NO PREDICTION	a.21.1(25-69)	2	No Information	No information	chromosomal part	DNA binding, bending|chromatin binding|nucleic acid binding transcription factor activity|sequence-specific DNA binding transcription factor activity|structural constituent of chromatin	chromatin organization|chromosome organization	Eukaryota
112	PF11287	Protein of unknown function (DUF3088)	111	19	112	No Pfam Clan	No Pfam Clan	Thioredoxin-like [c.47.1]	20-111	Thioredoxin fold [c.47]	NO PREDICTION	c.47.1(20-111)	NO PREDICTION	NO PREDICTION	c.47.1(20-107)	2	No Information	1.1.4.2| 1.11.1.12| 1.11.1.15| 1.11.1.7| 1.11.1.9| 1.20.4.1| 1.8.1.7| 1.8.1.8| 1.8.1.9| 1.8.4.2| 1.8.4.7| 1.8.4.8| 1.8.5.1| 2.5.1.18| 5.2.1.2| 5.3.4.1| 5.3.99.3	NADH dehydrogenase complex|chloroplast stroma|ferredoxin hydrogenase complex|formate dehydrogenase complex|myelin sheath|plastid stroma|respiratory chain complex I	antioxidant activity|arsenate reductase activity|disulfide oxidoreductase activity|electron carrier activity|formate dehydrogenase (NAD+) activity|glutathione binding|glutathione transferase activity|intramolecular oxidoreductase activity|intramolecular oxidoreductase activity, interconverting keto- and enol-groups|intramolecular oxidoreductase activity, transposing S-S bonds|oxidoreductase activ…	androecium development|anther development|cell redox homeostasis|cellular response to hydrogen peroxide|cellular response to oxidative stress|cellular response to reactive oxygen species|fatty acid derivative biosynthetic process|fatty acid derivative metabolic process|floral organ development|floral whorl development|flower development|formate metabolic process|hydrogen peroxide catabolic proces…	Eukaryota, Bacteria
113	PF12955	Domain of unknown function (DUF3844)	106	32	103	No Pfam Clan	No Pfam Clan	EGF/Laminin [g.3.11]	4-50	Knottins (small inhibitors, toxins, lectins) [g.3]	NO PREDICTION	NO PREDICTION	g.3.11(6-52)	NO PREDICTION	g.3.11(4-50)	2	No Information	3.4.21.68	No information	No information	No information	Eukaryota
114	PF04063	Domain of unknown function (DUF383)	308	31	192	No Pfam Clan	No Pfam Clan	ARM repeat [a.118.1]	11-191	alpha-alpha superhelix [a.118]	a.118.1(4-153)	a.118.1(11-191)	NO PREDICTION	NO PREDICTION	NO PREDICTION	2	No Information	No information	anchoring junction|beta-catenin destruction complex|cell-cell adherens junction|lateral plasma membrane|microvillus membrane|mitotic spindle|nuclear pore|pore complex|proteasome accessory complex|protein phosphatase type 2A complex|protein serine/threonine phosphatase complex|spindle pole|spindle pole body|trans-Golgi network	alpha-catenin binding|cadherin binding|cell adhesion molecule binding|deoxyhypusine monooxygenase activity|nuclear localization sequence binding|phosphatase regulator activity|protein phosphatase regulator activity|protein phosphatase type 2A regulator activity|protein transporter activity|signal sequence binding	RNA catabolic process|T cell differentiation in thymus|bone resorption|cell fate commitment involved in formation of primary germ layer|central nervous system vasculogenesis|cerebral cortex radial glia guided migration|cerebral cortex radially oriented cell migration|ectodermal placode development|embryonic epithelial tube formation|embryonic foregut morphogenesis|embryonic forelimb morphogenesis…	Eukaryota
115	PF14262	Domain of unknown function (DUF4353)	568	51	264	No Pfam Clan	No Pfam Clan	Pectin lyase-like [b.80.1]	2-263	Single-stranded right-handed beta-helix [b.80]	NO PREDICTION	b.80.1(2-263)	NO PREDICTION	b.80.1(6-266)	NO PREDICTION	2	No Information	3.1.1.11| 3.2.1.11| 3.2.1.15| 3.2.1.157| 3.2.1.57| 3.2.1.58| 3.4.21.72| 4.2.2.10| 4.2.2.18| 4.2.2.19| 4.2.2.2| 4.2.2.7	anchored to membrane|plant-type cell wall	carbon-oxygen lyase activity, acting on polysaccharides|carboxylic ester hydrolase activity|galacturan 1,4-alpha-galacturonidase activity|pectinesterase activity|polygalacturonase activity	cell growth|cell wall organization or biogenesis|developmental cell growth|developmental growth|developmental growth involved in morphogenesis|external encapsulating structure organization|galacturonan metabolic process|pectin catabolic process|plant-type cell wall organization|plant-type cell wall organization or biogenesis|pollen tube development|pollen tube growth|pollination|polysaccharide ca…	Bacteria, Archaea
116	PF11849	Domain of unknown function (DUF3369)	346	63	174	CL0161	GAF	GAF domain-like [d.110.2]	15-170	Profilin-like [d.110]	d.110.2(34-173)	d.110.2(15-170)	NO PREDICTION	NO PREDICTION	NO PREDICTION	2	No Information	1.8.4.14| 4.6.1.1	No information	No information	No information	Eukaryota, Bacteria
117	PF12416	Cep120 protein	109	16	340	No Pfam Clan	No Pfam Clan	C2 domain (Calcium/lipid-binding domain, CaLB) [b.7.1]	2-134	C2 domain-like [b.7]	NO PREDICTION	NO PREDICTION	b.7.1(2-134)	NO PREDICTION	b.7.1(2-125)	2	No Information	No information	No information	No information	No information	Eukaryota
118	PF15008	Domain of unknown function (DUF4518)	96	14	262	No Pfam Clan	No Pfam Clan	NTF2-like [d.17.4]	133-271	Cystatin-like [d.17]	NO PREDICTION	NO PREDICTION	d.17.4(135-270)	NO PREDICTION	d.17.4(133-271)	2	No Information	3.3.2.8| 4.2.1.94| 5.3.3.1	T-tubule|axon initial segment|axon part|cell-cell contact zone|main axon|neuromuscular junction|nuclear envelope|pore complex|sarcolemma	Ran GTPase binding	G1/S transition of mitotic cell cycle|RNA export from nucleus|RNA localization|antibiotic biosynthetic process|antibiotic metabolic process|blood circulation|calcium ion transport|cardiac muscle contraction|cell cycle phase|cell cycle phase transition|drug metabolic process|establishment of RNA localization|heart contraction|heart process|interphase|interphase of mitotic cell cycle|mitotic cell c…	Eukaryota
119	PF11946	Domain of unknown function (DUF3463)	326	67	138	No Pfam Clan	No Pfam Clan	Radical SAM enzymes [c.1.28]	4-118	TIM beta/alpha-barrel [c.1]	c.1.28(1-114)	NO PREDICTION	c.1.28(4-118)	NO PREDICTION	NO PREDICTION	2	No Information	1.3.99.22| 1.97.1.4| 2.8.1.6| 5.4.3.2	lipid particle	4 iron, 4 sulfur cluster binding|biotin synthase activity|intramolecular transferase activity|lipoate synthase activity|lipoate-protein ligase activity|metal cluster binding|oxidoreductase activity, acting on the CH-CH group of donors|protein self-association|radical SAM enzyme activity|sulfurtransferase activity|transferase activity, transferring sulfur-containing groups	CD4-positive, alpha-beta T cell activation|CD4-positive, alpha-beta T cell differentiation|T cell differentiation|alpha-beta T cell activation|alpha-beta T cell differentiation|defense response to virus|lipoate biosynthetic process|lipoate metabolic process|lymphocyte differentiation|molybdopterin cofactor biosynthetic process|molybdopterin cofactor metabolic process|monocarboxylic acid biosynthe…	Bacteria, Archaea
120	PF07611	Protein of unknown function (DUF1574)	48	4	345	No Pfam Clan	No Pfam Clan	SGNH hydrolase [c.23.10]	38-344	Flavodoxin-like [c.23]	NO PREDICTION	c.23.10(38-344)	NO PREDICTION	NO PREDICTION	c.23.10(256-348)	2	No Information	3.1.1.2| 3.1.1.47| 3.1.1.5| 3.1.1.53| 3.1.1.72| 3.2.1.4	No information	carboxylic ester hydrolase activity	sexual reproduction|spermatogenesis	Bacteria
121	PF06972	Protein of unknown function (DUF1296)	106	7	60	CL0214	UBA	UBA-like [a.5.2]	3-60	RuvA C-terminal domain-like [a.5]	NO PREDICTION	NO PREDICTION	a.5.2(3-60)	NO PREDICTION	a.5.2(4-55)	2	No Information	No information	No information	No information	No information	Eukaryota
122	PF12094	Protein of unknown function (DUF3570)	141	41	420	No Pfam Clan	No Pfam Clan	Porins [f.4.3]	1-406	Transmembrane beta-barrels [f.4]	NO PREDICTION	f.4.3(24-419)	NO PREDICTION	f.4.3(1-406)	NO PREDICTION	2	No Information	No information	cell envelope|cell outer membrane|external encapsulating structure part|outer membrane	amide transmembrane transporter activity|macromolecule transmembrane transporter activity|porin activity|wide pore channel activity	fatty acid transport|lipid localization|long-chain fatty acid transport	Bacteria, Viruses
123	PF10649	Protein of unknown function (DUF2478)	205	57	159	CL0023	P-loop_NTPase	P-loop containing nucleoside triphosphate hydrolases [c.37.1]	INDIRECT	P-loop containing nucleoside triphosphate hydrolases [c.37]	c.37.1(4-140)	c.37.1(INDIRECT)	NO PREDICTION	NO PREDICTION	NO PREDICTION	2	No Information	1.18.6.1| 2.5.1.17| 2.5.1.27| 2.5.1.75| 2.7.1.113| 2.7.1.12| 2.7.1.145| 2.7.1.164| 2.7.1.19| 2.7.1.21| 2.7.1.24| 2.7.1.25| 2.7.1.33| 2.7.1.4| 2.7.1.48| 2.7.1.71| 2.7.1.74| 2.7.1.78| 2.7.10.2| 2.7.11.1| 2.7.4.10| 2.7.4.13| 2.7.4.14| 2.7.4.2| 2.7.4.3| 2.7.4.8| 2.7.4.9| 2.8.2.1| 2.8.2.14| 2.8.2.2| 2.8.2.23| 2.8.2.4| 2.8.2.8| 2.8.2.9| 3.1.11.5| 3.1.5.1| 3.6.1.14| 3.6.1.15| 3.6.1.3| 3.6.3.16| 3.6.3.19…	ATP-binding cassette (ABC) transporter complex|Cajal body|DNA recombinase mediator complex|Golgi apparatus|Rad51B-Rad51C-Rad51D-XRCC2 complex|axoneme|axoneme part|cell cortex|cell division site|cell division site part|cell plate|cell septum|cellular bud|cilium|cytoplasmic microtubule|endocytic vesicle|extrinsic to membrane|extrinsic to plasma membrane|host intracellular part|hyphal tip|incipient …	ADP dimethylallyltransferase activity|AMP dimethylallyltransferase activity|ATP dimethylallyltransferase activity|GDP binding|GTP binding|GTPase activating protein binding|GTPase activity|P-P-bond-hydrolysis-driven transmembrane transporter activity|active transmembrane transporter activity|adenylylsulfate kinase activity|branched-chain amino acid transmembrane transporter activity|cyclo-ligase a…	3'-phosphoadenosine 5'-phosphosulfate metabolic process|DNA recombination|GTP catabolic process|GTP metabolic process|Golgi to plasma membrane protein transport|Golgi to plasma membrane transport|Golgi vesicle transport|activation of phospholipase D activity|adhesion to other organism involved in symbiotic interaction|adhesion to symbiont|apical junction assembly|asexual reproduction|asymmetric n…	Eukaryota, Bacteria
124	PF08873	Domain of unknown function (DUF1834)	142	15	188	No Pfam Clan	No Pfam Clan	Phage tail protein-like [d.323.1]	1-150	Phage tail protein-like [d.323]	NO PREDICTION	d.323.1(1-150)	NO PREDICTION	NO PREDICTION	d.323.1(4-150)	2	No Information	No information	No information	No information	No information	Bacteria, Viruses
125	PF11687	Domain of unknown function (DUF3284)	343	15	120	CL0209	Bet_V_1_like	Bet v1-like [d.129.3]	1-109	TBP-like [d.129]	NO PREDICTION	NO PREDICTION	d.129.3(6-110)	NO PREDICTION	d.129.3(1-109)	2	No Information	1.14.12.12| 1.14.12.18| 1.14.13.61| 3.1.3.16| 4.2.1.78	intercellular canaliculus|microvillus	abscisic acid binding|alcohol binding|alcohol transmembrane transporter activity|anion transmembrane transporter activity|carboxylic acid binding|hormone binding|isoprenoid binding|lipid transporter activity|monocarboxylic acid binding|organic anion transmembrane transporter activity|organic cation transmembrane transporter activity|organic hydroxy compound transmembrane transporter activity|phos…	abscisic acid mediated signaling pathway|acid secretion|bile acid secretion|cellular response to abscisic acid stimulus|cellular response to alcohol|cellular response to hormone stimulus|cellular response to lipid|hormone-mediated signaling pathway|lipid localization|lipid transport|monocarboxylic acid transport|organic anion transport|organophosphate ester transport|phospholipid transport|positi…	Bacteria
126	PF14247	Domain of unknown function (DUF4344)	149	33	220	No Pfam Clan	No Pfam Clan	Metalloproteases ("zincins"), catalytic domain [d.92.1]	9-149	Zincin-like [d.92]	NO PREDICTION	d.92.1(9-149)	d.92.1(12-68)| d.92.1(99-179)	NO PREDICTION	NO PREDICTION	2	No Information	3.3.2.6| 3.4.11.2| 3.4.15.1| 3.4.15.5| 3.4.17.19| 3.4.17.23| 3.4.24.11| 3.4.24.15| 3.4.24.16| 3.4.24.17| 3.4.24.19| 3.4.24.20| 3.4.24.21| 3.4.24.22| 3.4.24.23| 3.4.24.24| 3.4.24.25| 3.4.24.26| 3.4.24.27| 3.4.24.28| 3.4.24.29| 3.4.24.34| 3.4.24.35| 3.4.24.36| 3.4.24.39| 3.4.24.40| 3.4.24.42| 3.4.24.44| 3.4.24.46| 3.4.24.49| 3.4.24.53| 3.4.24.58| 3.4.24.65| 3.4.24.68| 3.4.24.69| 3.4.24.7| 3.4.24.71…	cortical granule	glutamic-type peptidase activity|metalloendopeptidase activity|metallopeptidase activity|peptidase activity	biological adhesion|cell adhesion|egg activation|fertilization|negative regulation of binding of sperm to zona pellucida|negative regulation of fertilization|negative regulation of reproductive process|positive regulation of protein processing|prevention of polyspermy|proteolysis|regulation of binding of sperm to zona pellucida|regulation of protein processing	Bacteria, Archaea
127	PF11443	Domain of unknown function (DUF2828)	303	19	534	No Pfam Clan	No Pfam Clan	vWA-like [c.62.1]	299-503	vWA-like [c.62]	NO PREDICTION	NO PREDICTION	c.62.1(301-408)	NO PREDICTION	c.62.1(299-503)	2	No Information	No information	extracellular matrix	No information	DNA repair|double-strand break repair|double-strand break repair via nonhomologous end joining|non-recombinational repair|response to ionizing radiation	Eukaryota, Bacteria, Viruses
128	PF07607	Protein of unknown function (DUF1570)	34	9	128	CL0126	Peptidase_MA	Metalloproteases ("zincins"), catalytic domain [d.92.1]	1-127	Zincin-like [d.92]	NO PREDICTION	d.92.1(1-127)	NO PREDICTION	NO PREDICTION	d.92.1(2-41)	2	No Information	3.3.2.6| 3.4.11.2| 3.4.15.1| 3.4.15.5| 3.4.17.19| 3.4.17.23| 3.4.24.11| 3.4.24.15| 3.4.24.16| 3.4.24.17| 3.4.24.19| 3.4.24.20| 3.4.24.21| 3.4.24.22| 3.4.24.23| 3.4.24.24| 3.4.24.25| 3.4.24.26| 3.4.24.27| 3.4.24.28| 3.4.24.29| 3.4.24.34| 3.4.24.35| 3.4.24.36| 3.4.24.39| 3.4.24.40| 3.4.24.42| 3.4.24.44| 3.4.24.46| 3.4.24.49| 3.4.24.53| 3.4.24.58| 3.4.24.65| 3.4.24.68| 3.4.24.69| 3.4.24.7| 3.4.24.71…	cortical granule	glutamic-type peptidase activity|metalloendopeptidase activity|metallopeptidase activity|peptidase activity	biological adhesion|cell adhesion|egg activation|fertilization|negative regulation of binding of sperm to zona pellucida|negative regulation of fertilization|negative regulation of reproductive process|positive regulation of protein processing|prevention of polyspermy|proteolysis|regulation of binding of sperm to zona pellucida|regulation of protein processing	Bacteria
129	PF09894	Uncharacterized protein conserved in archaea (DUF2121)	34	13	194	No Pfam Clan	No Pfam Clan	N-terminal nucleophile aminohydrolases (Ntn hydrolases) [d.153.1]	2-180	Ntn hydrolase-like [d.153]	NO PREDICTION	d.153.1(INDIRECT)	NO PREDICTION	NO PREDICTION	d.153.1(2-180)	2	No Information	2.3.2.2| 2.4.2.14| 2.6.1.16| 3.4.19.5| 3.4.25.1| 3.4.25.2| 3.5.1.11| 3.5.1.24| 3.5.1.26| 3.5.1.93	cytoplasmic mRNA processing body|cytosolic proteasome complex|proteasome complex|proteasome core complex|proteasome core complex, alpha-subunit complex|proteasome core complex, beta-subunit complex|ribonucleoprotein granule	N4-(beta-N-acetylglucosaminyl)-L-asparaginase activity|asparaginase activity|gamma-glutamyltransferase activity|hydrolase activity, acting on carbon-nitrogen (but not peptide) bonds, in linear amides|omega peptidase activity|peptidase activity|threonine-type endopeptidase activity|threonine-type peptidase activity|transferase activity, transferring amino-acyl groups	DNA damage checkpoint|DNA damage response, signal transduction by p53 class mediator|DNA damage response, signal transduction by p53 class mediator resulting in cell cycle arrest|DNA integrity checkpoint|G1 DNA damage checkpoint|G1/S transition of mitotic cell cycle|antigen processing and presentation|antigen processing and presentation of exogenous peptide antigen|antigen processing and presenta…	Archaea
130	PF09983	Uncharacterized protein conserved in bacteria C-term(DUF2220)	376	31	181	CL0413	Toprim-like	DNA topoisomerase IV, alpha subunit [e.12.1]	2-172	DNA topoisomerase IV, alpha subunit [e.12]	e.12.1(2-172)	NO PREDICTION	NO PREDICTION	NO PREDICTION	e.12.1(29-170)	2	No Information	No information	No information	No information	DNA recombination|cellular process involved in reproduction|chromosome organization|chromosome organization involved in meiosis|meiosis|meiosis I|meiotic cell cycle|reciprocal meiotic recombination	Eukaryota, Bacteria, Viruses
131	PF11001	Protein of unknown function (DUF2841)	181	34	126	No Pfam Clan	No Pfam Clan	DNA-binding domain of EIN3-like [a.140.5]	13-124	LEM/SAP HeH motif [a.140]	NO PREDICTION	a.140.5(13-124)	NO PREDICTION	NO PREDICTION	a.140.5(28-120)	2	No Information	No information	No information	No information	No information	Eukaryota
132	PF07510	Protein of unknown function (DUF1524)	2469	240	142	CL0263	His-Me_finger	His-Me finger endonucleases [d.4.1]	1-141	His-Me finger endonucleases [d.4]	d.4.1(17-103)	d.4.1(1-141)	NO PREDICTION	NO PREDICTION	NO PREDICTION	2	No Information	3.1.21.1| 3.1.22.4| 3.1.30.2	No information	No information	No information	Eukaryota, Bacteria, Viruses, Archaea
133	PF10288	Protein of unknown function (DUF2392)	268	35	107	No Pfam Clan	No Pfam Clan	Adenine nucleotide alpha hydrolases-like [c.26.2]	2-113	Adenine nucleotide alpha hydrolase-like [c.26]	c.26.2(2-105)	NO PREDICTION	NO PREDICTION	NO PREDICTION	c.26.2(2-113)	2	No Information	1.8.4.8| 2.1.1.61| 2.7.7.2| 6.3.1.5| 6.3.4.5| 6.3.5.1| 6.3.5.4	No information	electron carrier activity|oxidoreductase activity, acting on a sulfur group of donors|phosphoadenylyl-sulfate reductase (thioredoxin) activity	response to fungus|response to molecule of fungal origin|sulfate assimilation	Eukaryota
134	PF03314	Protein of unknown function, DUF273	87	12	222	CL0110	GT-A	Nucleotide-diphospho-sugar transferases [c.68.1]	2-201	Nucleotide-diphospho-sugar transferases [c.68]	NO PREDICTION	c.68.1(2-201)	c.68.1(6-128)	NO PREDICTION	NO PREDICTION	2	No Information	2.4.1.101| 2.4.1.131| 2.4.1.135| 2.4.1.186| 2.4.1.217| 2.4.1.222| 2.4.1.223| 2.4.1.37| 2.4.1.41| 2.4.1.44| 2.4.1.87| 2.7.7.13| 2.7.7.23| 2.7.7.24| 2.7.7.27| 2.7.7.33| 2.7.7.38| 2.7.7.43| 2.7.7.60| 2.7.7.64| 2.7.7.9	Golgi apparatus|Golgi apparatus part|Golgi membrane|cis-Golgi network|mannosyltransferase complex	UDP-glycosyltransferase activity|acetylgalactosaminyltransferase activity|ceramide glucosyltransferase activity|cytidylyltransferase activity|galactosyltransferase activity|glucose-1-phosphate thymidylyltransferase activity|guanylyltransferase activity|magnesium ion binding|transferase activity, transferring glycosyl groups|transferase activity, transferring hexosyl groups	aminoglycan biosynthetic process|aminoglycan metabolic process|cell wall biogenesis|cell wall mannoprotein biosynthetic process|cell wall organization or biogenesis|cellular carbohydrate biosynthetic process|cellular component macromolecule biosynthetic process|cellular polysaccharide biosynthetic process|cellular polysaccharide metabolic process|chondroitin sulfate biosynthetic process|chondroit…	Eukaryota
135	PF04317	YcjX-like family, DUF463	1031	51	443	CL0023	P-loop_NTPase	P-loop containing nucleoside triphosphate hydrolases [c.37.1]	2-134	P-loop containing nucleoside triphosphate hydrolases [c.37]	NO PREDICTION	NO PREDICTION	c.37.1(2-134)	NO PREDICTION	c.37.1(1-27)	2	YES	1.18.6.1| 2.5.1.17| 2.5.1.27| 2.5.1.75| 2.7.1.113| 2.7.1.12| 2.7.1.145| 2.7.1.164| 2.7.1.19| 2.7.1.21| 2.7.1.24| 2.7.1.25| 2.7.1.33| 2.7.1.4| 2.7.1.48| 2.7.1.71| 2.7.1.74| 2.7.1.78| 2.7.10.2| 2.7.11.1| 2.7.4.10| 2.7.4.13| 2.7.4.14| 2.7.4.2| 2.7.4.3| 2.7.4.8| 2.7.4.9| 2.8.2.1| 2.8.2.14| 2.8.2.2| 2.8.2.23| 2.8.2.4| 2.8.2.8| 2.8.2.9| 3.1.11.5| 3.1.5.1| 3.6.1.14| 3.6.1.15| 3.6.1.3| 3.6.3.16| 3.6.3.19…	ATP-binding cassette (ABC) transporter complex|Cajal body|DNA recombinase mediator complex|Golgi apparatus|Rad51B-Rad51C-Rad51D-XRCC2 complex|axoneme|axoneme part|cell cortex|cell division site|cell division site part|cell plate|cell septum|cellular bud|cilium|cytoplasmic microtubule|endocytic vesicle|extrinsic to membrane|extrinsic to plasma membrane|host intracellular part|hyphal tip|incipient …	ADP dimethylallyltransferase activity|AMP dimethylallyltransferase activity|ATP dimethylallyltransferase activity|GDP binding|GTP binding|GTPase activating protein binding|GTPase activity|P-P-bond-hydrolysis-driven transmembrane transporter activity|active transmembrane transporter activity|adenylylsulfate kinase activity|branched-chain amino acid transmembrane transporter activity|cyclo-ligase a…	3'-phosphoadenosine 5'-phosphosulfate metabolic process|DNA recombination|GTP catabolic process|GTP metabolic process|Golgi to plasma membrane protein transport|Golgi to plasma membrane transport|Golgi vesicle transport|activation of phospholipase D activity|adhesion to other organism involved in symbiotic interaction|adhesion to symbiont|apical junction assembly|asexual reproduction|asymmetric n…	Bacteria
136	PF14243	Domain of unknown function (DUF4343)	270	33	130	No Pfam Clan	No Pfam Clan	Glutathione synthetase ATP-binding domain-like [d.142.1]	1-122	ATP-grasp [d.142]	NO PREDICTION	d.142.1(1-122)	NO PREDICTION	NO PREDICTION	d.142.1(2-117)	2	No Information	4.1.1.21| 6.2.1.4| 6.2.1.5| 6.3.1.9| 6.3.2.23| 6.3.2.3| 6.3.2.4| 6.3.4.13| 6.3.4.14| 6.3.4.18	No information	glutathione synthase activity	microtubule-based process|response to cadmium ion	Eukaryota, Bacteria, Viruses
137	PF14213	Domain of unknown function (DUF4325)	205	60	74	No Pfam Clan	No Pfam Clan	SpoIIaa-like [c.13.2]	1-71	SpoIIaa-like [c.13]	NO PREDICTION	c.13.2(1-71)	c.13.2(6-65)	NO PREDICTION	NO PREDICTION	2	No Information	No information	No information	No information	No information	Eukaryota, Bacteria, Viruses, Archaea
138	PF10354	Domain of unknown function (DUF2431)	435	47	166	CL0063	NADP_Rossmann	S-adenosyl-L-methionine-dependent methyltransferases [c.66.1]	1-165	S-adenosyl-L-methionine-dependent methyltransferases [c.66]	c.66.1(1-130)	c.66.1(1-165)	NO PREDICTION	NO PREDICTION	NO PREDICTION	2	No Information	2.1.1.1| 2.1.1.104| 2.1.1.113| 2.1.1.125| 2.1.1.132| 2.1.1.144| 2.1.1.145| 2.1.1.166| 2.1.1.171| 2.1.1.172| 2.1.1.182| 2.1.1.183| 2.1.1.184| 2.1.1.187| 2.1.1.190| 2.1.1.191| 2.1.1.199| 2.1.1.2| 2.1.1.20| 2.1.1.28| 2.1.1.32| 2.1.1.33| 2.1.1.35| 2.1.1.36| 2.1.1.37| 2.1.1.43| 2.1.1.46| 2.1.1.49| 2.1.1.56| 2.1.1.57| 2.1.1.6| 2.1.1.61| 2.1.1.67| 2.1.1.68| 2.1.1.72| 2.1.1.77| 2.1.1.79| 2.1.1.8| 2.1.1.8…	nuclear matrix	glycine binding|methyltransferase activity|spermidine synthase activity|transferase activity, transferring one-carbon groups	Actinobacterium-type cell wall biogenesis|DNA alkylation|DNA methylation involved in embryo development|N-terminal peptidyl-proline methylation|N-terminal peptidyl-serine methylation|N-terminal protein amino acid methylation|N-terminal protein amino acid modification|NADH dehydrogenase complex assembly|RNA capping|RNA modification|S-adenosylhomocysteine metabolic process|S-adenosylmethionine meta…	Eukaryota, Bacteria
139	PF09994	Uncharacterized alpha/beta hydrolase domain (DUF2235)	1245	90	277	CL0028	AB_hydrolase	alpha/beta-Hydrolases [c.69.1]	1-276	alpha/beta-Hydrolases [c.69]	NO PREDICTION	c.69.1(1-276)	c.69.1(32-189)	NO PREDICTION	NO PREDICTION	2	No Information	1.11.1.10| 1.13.11.47| 1.13.11.48| 1.13.12.5| 2.3.1.175| 2.3.1.31| 3.1.1.1| 3.1.1.2| 3.1.1.23| 3.1.1.24| 3.1.1.3| 3.1.1.43| 3.1.1.45| 3.1.1.47| 3.1.1.6| 3.1.1.7| 3.1.1.72| 3.1.1.73| 3.1.1.74| 3.1.1.75| 3.1.1.78| 3.1.1.8| 3.1.2.12| 3.1.2.2| 3.1.2.22| 3.3.2.10| 3.3.2.9| 3.4.11.5| 3.4.14.11| 3.4.14.12| 3.4.14.2| 3.4.14.5| 3.4.16.2| 3.4.16.5| 3.4.16.6| 3.4.19.1| 3.4.21.26| 3.4.21.83| 3.7.1.8| 3.7.1.9…	trans-Golgi network transport vesicle	CD4 receptor binding|acetylcholinesterase activity|acyl-CoA hydrolase activity|carboxylic ester hydrolase activity|epoxide hydrolase activity|homoserine O-acetyltransferase activity|hydrolase activity, acting on ether bonds|lipase activity|palmitoyl-(protein) hydrolase activity|protein phosphatase 2A binding|serine-type carboxypeptidase activity|serine-type exopeptidase activity	acyl-CoA metabolic process|acylglycerol catabolic process|chlorophyll catabolic process|formaldehyde metabolic process|glycerolipid catabolic process|grooming behavior|lipoprotein catabolic process|lipoprotein metabolic process|long term synaptic depression|lysosomal lumen acidification|lysosome organization|mast cell activation|membrane raft organization|negative regulation of Golgi to plasma me…	Eukaryota, Bacteria, Viruses
140	PF11959	Domain of unknown function (DUF3473)	224	51	134	No Pfam Clan	No Pfam Clan	Glycoside hydrolase/deacetylase [c.6.2]	1-132	7-stranded beta/alpha barrel [c.6]	c.6.2(1-132)	NO PREDICTION	c.6.2(16-108)	NO PREDICTION	NO PREDICTION	2	No Information	2.4.1.18| 2.4.1.25| 3.1.1.72| 3.2.1.1| 3.2.1.114| 3.2.1.24| 3.5.1.33| 3.5.1.41| 3.5.2.5	No information	deacetylase activity	No information	Bacteria, Viruses, Archaea
141	PF12054	Domain of unknown function (DUF3535)	289	32	441	No Pfam Clan	No Pfam Clan	ARM repeat [a.118.1]	1-441	alpha-alpha superhelix [a.118]	a.118.1(1-441)	a.118.1(1-440)	NO PREDICTION	NO PREDICTION	NO PREDICTION	2	No Information	No information	anchoring junction|beta-catenin destruction complex|cell-cell adherens junction|lateral plasma membrane|microvillus membrane|mitotic spindle|nuclear pore|pore complex|proteasome accessory complex|protein phosphatase type 2A complex|protein serine/threonine phosphatase complex|spindle pole|spindle pole body|trans-Golgi network	alpha-catenin binding|cadherin binding|cell adhesion molecule binding|deoxyhypusine monooxygenase activity|nuclear localization sequence binding|phosphatase regulator activity|protein phosphatase regulator activity|protein phosphatase type 2A regulator activity|protein transporter activity|signal sequence binding	RNA catabolic process|T cell differentiation in thymus|bone resorption|cell fate commitment involved in formation of primary germ layer|central nervous system vasculogenesis|cerebral cortex radial glia guided migration|cerebral cortex radially oriented cell migration|ectodermal placode development|embryonic epithelial tube formation|embryonic foregut morphogenesis|embryonic forelimb morphogenesis…	Eukaryota
142	PF10962	Protein of unknown function (DUF2764)	168	10	271	No Pfam Clan	No Pfam Clan	V-type ATP synthase subunit C [f.40.1]	8-266	V-type ATP synthase subunit C [f.40]	NO PREDICTION	f.40.1(8-266)	NO PREDICTION	NO PREDICTION	f.40.1(31-276)	2	No Information	No information	apical part of cell|apical plasma membrane|vacuolar membrane|vacuolar part	No information	No information	Bacteria
143	PF07223	Protein of unknown function (DUF1421)	104	9	358	No Pfam Clan	No Pfam Clan	ssDNA viruses|UBA-like [b.121.5|a.5.2]	1-262|259-285	RuvA C-terminal domain-like|Nucleoplasmin-like/VP (viral coat and capsid proteins) [a.5|b.121]	NO PREDICTION	NO PREDICTION	NO PREDICTION	b.121.5(1-262)	a.5.2(259-285)	2	No Information	No information	No information	No information	No information	Eukaryota
144	PF11059	Protein of unknown function (DUF2860)	262	29	297	CL0193	MBB	Porins [f.4.3]	1-296	Transmembrane beta-barrels [f.4]	NO PREDICTION	f.4.3(1-296)	f.4.3(2-80)| f.4.3(111-149)| f.4.3(191-261)	NO PREDICTION	NO PREDICTION	2	No Information	No information	cell envelope|cell outer membrane|external encapsulating structure part|outer membrane	amide transmembrane transporter activity|macromolecule transmembrane transporter activity|porin activity|wide pore channel activity	fatty acid transport|lipid localization|long-chain fatty acid transport	Bacteria
145	PF15390	Domain of unknown function (DUF4613)	69	23	671	No Pfam Clan	No Pfam Clan	3-carboxy-cis,cis-mucoante lactonizing enzyme|WD40 repeat-like [b.69.10|b.69.4]	315-400|26-221	7-bladed beta-propeller [b.69]	NO PREDICTION	NO PREDICTION	b.69.4(26-221)| b.69.10(315-400)	NO PREDICTION	b.69.4(20-185)	2	No Information	5.5.1.5	Arp2/3 protein complex|CIA complex|Cdc73/Paf1 complex|Cul4-RING ubiquitin ligase complex|ER to Golgi transport vesicle|SMN complex|SMN-Sm protein complex|Ski complex|THO complex|TORC1 complex|chromosome, centromeric region|cullin-RING ubiquitin ligase complex|eukaryotic translation initiation factor 3 complex|extrinsic to internal side of plasma membrane|extrinsic to membrane|extrinsic to plasma …	G-protein gamma-subunit binding|histone binding|peroxisome targeting sequence binding|phosphatidylinositol binding|phosphatidylinositol-3,5-bisphosphate binding|phosphatidylinositol-3-phosphate binding|phosphatidylinositol-5-phosphate binding|signal sequence binding|translation initiation factor activity	RNA splicing, via transesterification reactions with bulged adenosine as nucleophile|T cell homeostasis|TOR signaling cascade|attachment of spindle microtubules to kinetochore|attachment of spindle microtubules to kinetochore involved in mitotic sister chromatid segregation|autophagy|cellular response to starvation|chromosome segregation|embryonic digit morphogenesis|establishment of RNA localiza…	Eukaryota
146	PF06727	Protein of unknown function (DUF1207)	77	8	338	No Pfam Clan	No Pfam Clan	OMPA-like [f.4.1]	138-297	Transmembrane beta-barrels [f.4]	NO PREDICTION	f.4.1(138-297)	f.4.1(155-262)| f.4.1(292-350)	NO PREDICTION	NO PREDICTION	2	No Information	No information	cell envelope|cell outer membrane|external encapsulating structure part|outer membrane	O-acyltransferase activity|O-palmitoyltransferase activity|palmitoyltransferase activity|transferase activity, transferring acyl groups other than amino-acyl groups	glycolipid biosynthetic process|glycolipid metabolic process|lipid A biosynthetic process|lipid A metabolic process|lipooligosaccharide biosynthetic process|lipooligosaccharide metabolic process|membrane lipid biosynthetic process|membrane lipid metabolic process|oligosaccharide biosynthetic process|oligosaccharide metabolic process|phospholipid biosynthetic process|phospholipid metabolic process	Bacteria
147	PF13154	Protein of unknown function (DUF3991)	763	113	77	No Pfam Clan	No Pfam Clan	DNA primase core [e.13.1]	1-77	DNA primase core [e.13]	e.13.1(1-77)	NO PREDICTION	NO PREDICTION	NO PREDICTION	e.13.1(1-70)	2	No Information	No information	No information	No information	No information	Bacteria
148	PF13635	Domain of unknown function (DUF4143)	2818	579	90	CL0236	PDDEXK	Restriction endonuclease-like [c.52.1]	1-89	Restriction endonuclease-like [c.52]	c.52.1(36-90)	c.52.1(1-89)	NO PREDICTION	NO PREDICTION	NO PREDICTION	2	No Information	3.1.11.3| 3.1.11.5| 3.1.21.2| 3.1.21.4| 3.1.22.4	No information	endonuclease activity|nuclease activity	DNA repair|nucleotide-excision repair	Eukaryota, Bacteria, Viruses, Archaea
149	PF06852	Protein of unknown function (DUF1248)	63	10	181	CL0257	Acetyltrans	Acyl-CoA N-acyltransferases (Nat) [d.108.1]	28-181	Acyl-CoA N-acyltransferases (Nat) [d.108]	d.108.1(28-181)	NO PREDICTION	NO PREDICTION	NO PREDICTION	d.108.1(29-137)	2	No Information	2.3.1.1| 2.3.1.128| 2.3.1.178| 2.3.1.4| 2.3.1.48| 2.3.1.57| 2.3.1.82| 2.3.1.87| 2.3.1.88| 2.3.1.97| 2.3.2.10| 2.3.2.6	N-terminal protein acetyltransferase complex|perinuclear region of cytoplasm|protein acetyltransferase complex	N-acetyltransferase activity|N-acyltransferase activity|acetyltransferase activity|ornithine decarboxylase inhibitor activity|ornithine decarboxylase regulator activity|transferase activity, transferring acyl groups other than amino-acyl groups	DNA packaging|N-terminal protein amino acid acetylation|N-terminal protein amino acid modification|UDP-N-acetylglucosamine biosynthetic process|UDP-N-acetylglucosamine metabolic process|amide biosynthetic process|amino sugar biosynthetic process|amino sugar metabolic process|cellular hormone metabolic process|cellular response to cAMP|cellular response to nitrogen compound|cellular response to or…	Eukaryota
150	PF10105	Uncharacterized protein conserved in bacteria (DUF2344)	639	74	187	No Pfam Clan	No Pfam Clan	Pseudouridine synthase [d.265.1]	19-141	Pseudouridine synthase [d.265]	d.265.1(54-169)	NO PREDICTION	NO PREDICTION	NO PREDICTION	d.265.1(19-141)	2	No Information	4.2.1.70| 5.4.99.12	nucleolus	hydro-lyase activity|intramolecular transferase activity|pseudouridine synthase activity|pseudouridylate synthase activity|ribonucleoprotein complex binding|snoRNP binding	RNA modification|ncRNA processing|rRNA modification|ribonucleoprotein complex biogenesis|ribosome biogenesis|tRNA pseudouridine synthesis	Eukaryota, Bacteria
151	PF09366	Protein of unknown function (DUF1997)	280	34	159	No Pfam Clan	No Pfam Clan	Bet v1-like [d.129.3]	3-149	TBP-like [d.129]	NO PREDICTION	d.129.3(1-147)	NO PREDICTION	NO PREDICTION	d.129.3(3-149)	2	No Information	1.14.12.12| 1.14.12.18| 1.14.13.61| 3.1.3.16| 4.2.1.78	intercellular canaliculus|microvillus	abscisic acid binding|alcohol binding|alcohol transmembrane transporter activity|anion transmembrane transporter activity|carboxylic acid binding|hormone binding|isoprenoid binding|lipid transporter activity|monocarboxylic acid binding|organic anion transmembrane transporter activity|organic cation transmembrane transporter activity|organic hydroxy compound transmembrane transporter activity|phos…	abscisic acid mediated signaling pathway|acid secretion|bile acid secretion|cellular response to abscisic acid stimulus|cellular response to alcohol|cellular response to hormone stimulus|cellular response to lipid|hormone-mediated signaling pathway|lipid localization|lipid transport|monocarboxylic acid transport|organic anion transport|organophosphate ester transport|phospholipid transport|positi…	Eukaryota, Bacteria
152	PF10013	Uncharacterized protein conserved in bacteria (DUF2256)	341	71	42	CL0175	TRASH	Glucocorticoid receptor-like (DNA-binding domain) [g.39.1]	7-41	Glucocorticoid receptor-like (DNA-binding domain) [g.39]	NO PREDICTION	g.39.1(7-41)	NO PREDICTION	NO PREDICTION	g.39.1(7-40)	2	YES	2.7.1.21| 4.2.99.18	No information	No information	No information	Eukaryota, Bacteria, Viruses
153	PF07855	Protein of unknown function (DUF1649)	256	11	163	No Pfam Clan	No Pfam Clan	The spindle assembly checkpoint protein mad2 [d.135.1]	6-150	The spindle assembly checkpoint protein mad2 [d.135]	NO PREDICTION	d.135.1(6-150)	NO PREDICTION	NO PREDICTION	d.135.1(8-149)	2	No Information	No information	DNA polymerase complex|anaphase-promoting complex|chromosomal part|chromosome, centromeric region|cullin-RING ubiquitin ligase complex|kinetochore|nuclear ubiquitin ligase complex|spindle|ubiquitin ligase complex|zeta DNA polymerase complex	No information	DNA damage response, signal transduction resulting in transcription|chromosome organization|chromosome segregation|mitotic sister chromatid segregation|mitotic spindle assembly checkpoint|mitotic spindle checkpoint|negative regulation of catabolic process|negative regulation of cell cycle|negative regulation of cell cycle phase transition|negative regulation of cell cycle process|negative regulat…	Eukaryota
154	PF03269	Caenorhabditis protein of unknown function, DUF268	72	6	177	CL0063	NADP_Rossmann	S-adenosyl-L-methionine-dependent methyltransferases [c.66.1]	1-146	S-adenosyl-L-methionine-dependent methyltransferases [c.66]	NO PREDICTION	c.66.1(1-146)	c.66.1(41-108)	NO PREDICTION	NO PREDICTION	2	No Information	2.1.1.1| 2.1.1.104| 2.1.1.113| 2.1.1.125| 2.1.1.132| 2.1.1.144| 2.1.1.145| 2.1.1.166| 2.1.1.171| 2.1.1.172| 2.1.1.182| 2.1.1.183| 2.1.1.184| 2.1.1.187| 2.1.1.190| 2.1.1.191| 2.1.1.199| 2.1.1.2| 2.1.1.20| 2.1.1.28| 2.1.1.32| 2.1.1.33| 2.1.1.35| 2.1.1.36| 2.1.1.37| 2.1.1.43| 2.1.1.46| 2.1.1.49| 2.1.1.56| 2.1.1.57| 2.1.1.6| 2.1.1.61| 2.1.1.67| 2.1.1.68| 2.1.1.72| 2.1.1.77| 2.1.1.79| 2.1.1.8| 2.1.1.8…	nuclear matrix	glycine binding|methyltransferase activity|spermidine synthase activity|transferase activity, transferring one-carbon groups	Actinobacterium-type cell wall biogenesis|DNA alkylation|DNA methylation involved in embryo development|N-terminal peptidyl-proline methylation|N-terminal peptidyl-serine methylation|N-terminal protein amino acid methylation|N-terminal protein amino acid modification|NADH dehydrogenase complex assembly|RNA capping|RNA modification|S-adenosylhomocysteine metabolic process|S-adenosylmethionine meta…	Eukaryota, Bacteria, Archaea
155	PF12345	Protein of unknown function (DUF3641)	232	83	134	No Pfam Clan	No Pfam Clan	Radical SAM enzymes [c.1.28]	1-127	TIM beta/alpha-barrel [c.1]	c.1.28(1-127)	NO PREDICTION	c.1.28(11-132)	NO PREDICTION	NO PREDICTION	2	No Information	1.3.99.22| 1.97.1.4| 2.8.1.6| 5.4.3.2	lipid particle	4 iron, 4 sulfur cluster binding|biotin synthase activity|intramolecular transferase activity|lipoate synthase activity|lipoate-protein ligase activity|metal cluster binding|oxidoreductase activity, acting on the CH-CH group of donors|protein self-association|radical SAM enzyme activity|sulfurtransferase activity|transferase activity, transferring sulfur-containing groups	CD4-positive, alpha-beta T cell activation|CD4-positive, alpha-beta T cell differentiation|T cell differentiation|alpha-beta T cell activation|alpha-beta T cell differentiation|defense response to virus|lipoate biosynthetic process|lipoate metabolic process|lymphocyte differentiation|molybdopterin cofactor biosynthetic process|molybdopterin cofactor metabolic process|monocarboxylic acid biosynthe…	Eukaryota, Bacteria
156	PF12916	Protein of unknown function (DUF3834)	19	10	201	CL0177	PBP	Periplasmic binding protein-like II [c.94.1]	7-198	Periplasmic binding protein-like II [c.94]	NO PREDICTION	NO PREDICTION	c.94.1(74-140)	NO PREDICTION	c.94.1(7-198)	2	No Information	1.16.1.2| 2.4.2.17| 2.5.1.2| 2.5.1.61| 3.13.1.3| 3.6.3.24| 4.2.1.51	ATP-binding cassette (ABC) transporter complex|cell envelope|coated pit|early endosome|external encapsulating structure part|periplasmic space|recycling endosome	ATPase activity|ATPase activity, coupled|ATPase activity, coupled to movement of substances|P-P-bond-hydrolysis-driven transmembrane transporter activity|amino acid transmembrane transporter activity|amino acid-transporting ATPase activity|anion transmembrane-transporting ATPase activity|hydrolase activity, acting on acid anhydrides, catalyzing transmembrane movement of substances|iron ion bindin…	SMAD protein signal transduction|iron ion transport|phosphate ion transport|polyamine transmembrane transport|polyamine transport|thiamine biosynthetic process|thiamine-containing compound biosynthetic process|thiamine-containing compound metabolic process|water-soluble vitamin biosynthetic process	Eukaryota, Bacteria, Archaea
157	PF07318	Protein of unknown function (DUF1464)	65	11	343	CL0108	Actin_ATPase	Actin-like ATPase domain [c.55.1]	1-320	Ribonuclease H-like motif [c.55]	NO PREDICTION	c.55.1(1-320)	NO PREDICTION	NO PREDICTION	c.55.1(150-288)	2	No Information	2.7.1.1| 2.7.1.12| 2.7.1.16| 2.7.1.17| 2.7.1.2| 2.7.1.30| 2.7.1.33| 2.7.1.4| 2.7.1.5| 2.7.1.55| 2.7.1.59| 2.7.1.60| 2.7.1.63| 2.7.2.1| 2.7.2.15| 2.7.2.7| 3.4.24.57| 3.6.1.11| 3.6.1.3	cell cortex|cell cortex part|cilium part|contractile fiber part|cortical cytoskeleton|motile cilium|sperm flagellum|sperm part|sperm principal piece	carbohydrate kinase activity|hexokinase activity|phosphotransferase activity, alcohol group as acceptor|unfolded protein binding	'de novo' protein folding|ATP catabolic process|actomyosin structure organization|carbohydrate phosphorylation|chaperone mediated protein folding requiring cofactor|glucose 6-phosphate metabolic process|glycolysis|myofibril assembly|nucleoside monophosphate catabolic process|protein folding|purine nucleoside monophosphate catabolic process|purine nucleoside monophosphate metabolic process|purine …	Bacteria, Archaea
158	PF09892	Uncharacterized protein conserved in archaea (DUF2119)	27	10	193	No Pfam Clan	No Pfam Clan	Zn-dependent exopeptidases [c.56.5]	2-192	Phosphorylase/hydrolase-like [c.56]	NO PREDICTION	c.56.5(2-192)	NO PREDICTION	NO PREDICTION	c.56.5(8-93)	2	No Information	2.3.2.5| 3.4.11.1| 3.4.11.10| 3.4.11.21| 3.4.11.24| 3.4.11.4| 3.4.11.7| 3.4.13.18| 3.4.13.20| 3.4.13.3| 3.4.17.1| 3.4.17.11| 3.4.17.12| 3.4.17.15| 3.4.17.18| 3.4.17.2| 3.4.17.21| 3.4.17.3| 3.5.1.14| 3.5.1.15| 3.5.1.16| 3.5.1.18| 3.5.1.28| 3.5.1.6| 3.5.1.96	No information	aminoacylase activity|exopeptidase activity|glutaminyl-peptide cyclotransferase activity|hydrolase activity, acting on carbon-nitrogen (but not peptide) bonds, in linear amides|transferase activity, transferring amino-acyl groups	arginine metabolic process|peptidyl-glutamine modification	Archaea
159	PF09324	Domain of unknown function (DUF1981)	681	41	86	No Pfam Clan	No Pfam Clan	ARM repeat [a.118.1]	13-87	alpha-alpha superhelix [a.118]	a.118.1(23-84)	NO PREDICTION	a.118.1(13-87)	NO PREDICTION	NO PREDICTION	2	No Information	No information	anchoring junction|beta-catenin destruction complex|cell-cell adherens junction|lateral plasma membrane|microvillus membrane|mitotic spindle|nuclear pore|pore complex|proteasome accessory complex|protein phosphatase type 2A complex|protein serine/threonine phosphatase complex|spindle pole|spindle pole body|trans-Golgi network	alpha-catenin binding|cadherin binding|cell adhesion molecule binding|deoxyhypusine monooxygenase activity|nuclear localization sequence binding|phosphatase regulator activity|protein phosphatase regulator activity|protein phosphatase type 2A regulator activity|protein transporter activity|signal sequence binding	RNA catabolic process|T cell differentiation in thymus|bone resorption|cell fate commitment involved in formation of primary germ layer|central nervous system vasculogenesis|cerebral cortex radial glia guided migration|cerebral cortex radially oriented cell migration|ectodermal placode development|embryonic epithelial tube formation|embryonic foregut morphogenesis|embryonic forelimb morphogenesis…	Eukaryota
160	PF11684	Protein of unknown function (DUF2380)	121	26	140	No Pfam Clan	No Pfam Clan	TolB, N-terminal domain [c.51.2]	2-145	Anticodon-binding domain-like [c.51]	NO PREDICTION	c.51.2(1-139)	NO PREDICTION	NO PREDICTION	c.51.2(2-145)	2	No Information	No information	No information	No information	No information	Bacteria
161	PF08961	Domain of unknown function (DUF1875)	73	3	243	No Pfam Clan	No Pfam Clan	MIT domain-like [a.7.16]	1-42	Spectrin repeat-like [a.7]	NO PREDICTION	NO PREDICTION	a.7.16(1-40)	NO PREDICTION	a.7.16(1-42)	2	No Information	No information	No information	No information	No information	Eukaryota, Bacteria
162	PF10677	Protein of unknown function (DUF2490)	262	62	194	CL0193	MBB	Porins [f.4.3]	1-193	Transmembrane beta-barrels [f.4]	f.4.3(40-181)	f.4.3(1-193)	NO PREDICTION	NO PREDICTION	NO PREDICTION	2	YES	No information	cell envelope|cell outer membrane|external encapsulating structure part|outer membrane	amide transmembrane transporter activity|macromolecule transmembrane transporter activity|porin activity|wide pore channel activity	fatty acid transport|lipid localization|long-chain fatty acid transport	Bacteria
163	PF07632	Protein of unknown function (DUF1593)	158	29	260	No Pfam Clan	No Pfam Clan	Nucleoside hydrolase [c.70.1]	1-260	Nucleoside hydrolase [c.70]	c.70.1(1-260)	NO PREDICTION	NO PREDICTION	NO PREDICTION	c.70.1(1-189)	2	No Information	3.2.2.1| 3.2.2.8	No information	hydrolase activity, hydrolyzing N-glycosyl compounds|ribosylpyrimidine nucleosidase activity	cellular metabolic compound salvage|glycosyl compound catabolic process|pyrimidine nucleoside catabolic process|pyrimidine nucleoside metabolic process|pyrimidine ribonucleoside catabolic process|pyrimidine ribonucleoside metabolic process|pyrimidine-containing compound catabolic process|pyrimidine-containing compound metabolic process	Eukaryota, Bacteria
164	PF07279	Protein of unknown function (DUF1442)	79	4	218	CL0063	NADP_Rossmann	S-adenosyl-L-methionine-dependent methyltransferases [c.66.1]	27-187	S-adenosyl-L-methionine-dependent methyltransferases [c.66]	c.66.1(26-185)	NO PREDICTION	NO PREDICTION	NO PREDICTION	c.66.1(27-187)	2	No Information	2.1.1.1| 2.1.1.104| 2.1.1.113| 2.1.1.125| 2.1.1.132| 2.1.1.144| 2.1.1.145| 2.1.1.166| 2.1.1.171| 2.1.1.172| 2.1.1.182| 2.1.1.183| 2.1.1.184| 2.1.1.187| 2.1.1.190| 2.1.1.191| 2.1.1.199| 2.1.1.2| 2.1.1.20| 2.1.1.28| 2.1.1.32| 2.1.1.33| 2.1.1.35| 2.1.1.36| 2.1.1.37| 2.1.1.43| 2.1.1.46| 2.1.1.49| 2.1.1.56| 2.1.1.57| 2.1.1.6| 2.1.1.61| 2.1.1.67| 2.1.1.68| 2.1.1.72| 2.1.1.77| 2.1.1.79| 2.1.1.8| 2.1.1.8…	nuclear matrix	glycine binding|methyltransferase activity|spermidine synthase activity|transferase activity, transferring one-carbon groups	Actinobacterium-type cell wall biogenesis|DNA alkylation|DNA methylation involved in embryo development|N-terminal peptidyl-proline methylation|N-terminal peptidyl-serine methylation|N-terminal protein amino acid methylation|N-terminal protein amino acid modification|NADH dehydrogenase complex assembly|RNA capping|RNA modification|S-adenosylhomocysteine metabolic process|S-adenosylmethionine meta…	Eukaryota, Bacteria
165	PF06672	Protein of unknown function (DUF1175)	358	13	217	CL0125	Peptidase_CA	Cysteine proteinases [d.3.1]	27-215	Cysteine proteinases [d.3]	NO PREDICTION	d.3.1(27-215)	NO PREDICTION	NO PREDICTION	d.3.1(21-201)	2	No Information	2.3.1.118| 2.3.1.5| 2.3.2.13| 2.3.2.15| 3.1.1.4| 3.4.14.1| 3.4.18.1| 3.4.22.1| 3.4.22.10| 3.4.22.14| 3.4.22.15| 3.4.22.16| 3.4.22.2| 3.4.22.25| 3.4.22.27| 3.4.22.30| 3.4.22.38| 3.4.22.39| 3.4.22.40| 3.4.22.41| 3.4.22.43| 3.4.22.48| 3.4.22.51| 3.4.22.52| 3.4.22.53| 3.4.22.6| 3.4.22.65| 3.4.22.68| 3.5.1.52| 6.3.1.9	alveolar lamellar body|endosome lumen|lamellar body|lytic vacuole|vacuolar lumen	MHC class I receptor activity|N-acyltransferase activity|acetyltransferase activity|arylamine N-acetyltransferase activity|cysteine-type carboxypeptidase activity|cysteine-type endopeptidase activity|cysteine-type endopeptidase regulator activity involved in apoptotic process|cysteine-type peptidase activity|hormone binding|peptidase activator activity|peptidase activator activity involved in apo…	ERK1 and ERK2 cascade|T cell mediated cytotoxicity|T cell mediated immunity|adaptive immune response|anatomical structure maturation|bradykinin catabolic process|catagen|cell killing|cellular response to thyroid hormone stimulus|chemical homeostasis within a tissue|collagen metabolic process|decidualization|dichotomous subdivision of an epithelial terminal unit|dichotomous subdivision of terminal…	Bacteria
166	PF10934	Protein of unknown function (DUF2634)	250	26	112	No Pfam Clan	No Pfam Clan	gpW/gp25-like [d.373.1]	19-107	gpW/gp25-like [d.373]	d.373.1(19-107)	NO PREDICTION	NO PREDICTION	NO PREDICTION	d.373.1(10-96)	2	No Information	No information	No information	No information	No information	Bacteria, Viruses
167	PF13826	Domain of unknown function (DUF4188)	173	48	117	CL0032	Dim_A_B_barrel	Dimeric alpha+beta barrel [d.58.4]	1-102	Ferredoxin-like [d.58]	NO PREDICTION	d.58.4(1-102)	NO PREDICTION	NO PREDICTION	d.58.4(22-117)	2	No Information	1.13.11.49| 1.13.11.55| 1.14.99.3| 5.3.3.4| 5.4.99.14	No information	No information	No information	Eukaryota, Bacteria, Archaea
168	PF04412	Protein of unknown function (DUF521)	289	42	400	No Pfam Clan	No Pfam Clan	Aconitase iron-sulfur domain [c.83.1]	280-379	Aconitase iron-sulfur domain [c.83]	NO PREDICTION	c.83.1(INDIRECT)	NO PREDICTION	NO PREDICTION	c.83.1(280-379)	2	No Information	4.2.1.3	No information	hydro-lyase activity	No information	Eukaryota, Bacteria, Archaea
169	PF11903	Protein of unknown function (DUF3423)	485	57	73	CL0057	Met_repress	Ribbon-helix-helix [a.43.1]	1-59	Ribbon-helix-helix [a.43]	NO PREDICTION	a.43.1(1-59)	NO PREDICTION	NO PREDICTION	a.43.1(3-52)	2	No Information	No information	No information	No information	positive regulation of growth	Eukaryota, Bacteria
170	PF10908	Protein of unknown function (DUF2778)	375	28	120	No Pfam Clan	No Pfam Clan	L,D-transpeptidase catalytic domain-like [b.160.1]	22-118	L,D-transpeptidase catalytic domain-like [b.160]	NO PREDICTION	b.160.1(22-118)	NO PREDICTION	NO PREDICTION	b.160.1(26-104)	2	No Information	No information	No information	No information	No information	Eukaryota, Bacteria
171	PF11925	Protein of unknown function (DUF3443)	153	24	371	No Pfam Clan	No Pfam Clan	Acid proteases [b.50.1]	23-370	Acid proteases [b.50]	NO PREDICTION	b.50.1(23-370)	NO PREDICTION	NO PREDICTION	b.50.1(29-370)	2	No Information	3.4.23.1| 3.4.23.15| 3.4.23.16| 3.4.23.18| 3.4.23.20| 3.4.23.21| 3.4.23.22| 3.4.23.23| 3.4.23.24| 3.4.23.25| 3.4.23.29| 3.4.23.3| 3.4.23.34| 3.4.23.39| 3.4.23.4| 3.4.23.40| 3.4.23.45| 3.4.23.46| 3.4.23.5	alveolar lamellar body|lamellar body|lytic vacuole	aspartic-type endopeptidase activity|aspartic-type peptidase activity|endopeptidase activity|peptidase activity	anatomical structure homeostasis|antigen processing and presentation|antigen processing and presentation of exogenous antigen|antigen processing and presentation of exogenous peptide antigen|antigen processing and presentation of exogenous peptide antigen via MHC class II|antigen processing and presentation of peptide antigen|antigen processing and presentation of peptide antigen via MHC class II…	Bacteria
172	PF06940	Domain of unknown function (DUF1287)	504	25	164	CL0125	Peptidase_CA	Cysteine proteinases [d.3.1]	35-155	Cysteine proteinases [d.3]	NO PREDICTION	d.3.1(INDIRECT)	NO PREDICTION	NO PREDICTION	d.3.1(35-155)	2	No Information	2.3.1.118| 2.3.1.5| 2.3.2.13| 2.3.2.15| 3.1.1.4| 3.4.14.1| 3.4.18.1| 3.4.22.1| 3.4.22.10| 3.4.22.14| 3.4.22.15| 3.4.22.16| 3.4.22.2| 3.4.22.25| 3.4.22.27| 3.4.22.30| 3.4.22.38| 3.4.22.39| 3.4.22.40| 3.4.22.41| 3.4.22.43| 3.4.22.48| 3.4.22.51| 3.4.22.52| 3.4.22.53| 3.4.22.6| 3.4.22.65| 3.4.22.68| 3.5.1.52| 6.3.1.9	alveolar lamellar body|endosome lumen|lamellar body|lytic vacuole|vacuolar lumen	MHC class I receptor activity|N-acyltransferase activity|acetyltransferase activity|arylamine N-acetyltransferase activity|cysteine-type carboxypeptidase activity|cysteine-type endopeptidase activity|cysteine-type endopeptidase regulator activity involved in apoptotic process|cysteine-type peptidase activity|hormone binding|peptidase activator activity|peptidase activator activity involved in apo…	ERK1 and ERK2 cascade|T cell mediated cytotoxicity|T cell mediated immunity|adaptive immune response|anatomical structure maturation|bradykinin catabolic process|catagen|cell killing|cellular response to thyroid hormone stimulus|chemical homeostasis within a tissue|collagen metabolic process|decidualization|dichotomous subdivision of an epithelial terminal unit|dichotomous subdivision of terminal…	Bacteria
173	PF10026	Predicted Zn-dependent protease (DUF2268)	528	29	195	CL0126	Peptidase_MA	Metalloproteases ("zincins"), catalytic domain [d.92.1]	1-194	Zincin-like [d.92]	d.92.1(7-146)	d.92.1(1-194)	NO PREDICTION	NO PREDICTION	NO PREDICTION	2	No Information	3.3.2.6| 3.4.11.2| 3.4.15.1| 3.4.15.5| 3.4.17.19| 3.4.17.23| 3.4.24.11| 3.4.24.15| 3.4.24.16| 3.4.24.17| 3.4.24.19| 3.4.24.20| 3.4.24.21| 3.4.24.22| 3.4.24.23| 3.4.24.24| 3.4.24.25| 3.4.24.26| 3.4.24.27| 3.4.24.28| 3.4.24.29| 3.4.24.34| 3.4.24.35| 3.4.24.36| 3.4.24.39| 3.4.24.40| 3.4.24.42| 3.4.24.44| 3.4.24.46| 3.4.24.49| 3.4.24.53| 3.4.24.58| 3.4.24.65| 3.4.24.68| 3.4.24.69| 3.4.24.7| 3.4.24.71…	cortical granule	glutamic-type peptidase activity|metalloendopeptidase activity|metallopeptidase activity|peptidase activity	biological adhesion|cell adhesion|egg activation|fertilization|negative regulation of binding of sperm to zona pellucida|negative regulation of fertilization|negative regulation of reproductive process|positive regulation of protein processing|prevention of polyspermy|proteolysis|regulation of binding of sperm to zona pellucida|regulation of protein processing	Bacteria, Archaea
174	PF09807	Uncharacterized conserved protein (DUF2348)	176	5	249	No Pfam Clan	No Pfam Clan	P-loop containing nucleoside triphosphate hydrolases [c.37.1]	1-213	P-loop containing nucleoside triphosphate hydrolases [c.37]	NO PREDICTION	c.37.1(1-213)	NO PREDICTION	NO PREDICTION	c.37.1(2-211)	2	No Information	1.18.6.1| 2.5.1.17| 2.5.1.27| 2.5.1.75| 2.7.1.113| 2.7.1.12| 2.7.1.145| 2.7.1.164| 2.7.1.19| 2.7.1.21| 2.7.1.24| 2.7.1.25| 2.7.1.33| 2.7.1.4| 2.7.1.48| 2.7.1.71| 2.7.1.74| 2.7.1.78| 2.7.10.2| 2.7.11.1| 2.7.4.10| 2.7.4.13| 2.7.4.14| 2.7.4.2| 2.7.4.3| 2.7.4.8| 2.7.4.9| 2.8.2.1| 2.8.2.14| 2.8.2.2| 2.8.2.23| 2.8.2.4| 2.8.2.8| 2.8.2.9| 3.1.11.5| 3.1.5.1| 3.6.1.14| 3.6.1.15| 3.6.1.3| 3.6.3.16| 3.6.3.19…	ATP-binding cassette (ABC) transporter complex|Cajal body|DNA recombinase mediator complex|Golgi apparatus|Rad51B-Rad51C-Rad51D-XRCC2 complex|axoneme|axoneme part|cell cortex|cell division site|cell division site part|cell plate|cell septum|cellular bud|cilium|cytoplasmic microtubule|endocytic vesicle|extrinsic to membrane|extrinsic to plasma membrane|host intracellular part|hyphal tip|incipient …	ADP dimethylallyltransferase activity|AMP dimethylallyltransferase activity|ATP dimethylallyltransferase activity|GDP binding|GTP binding|GTPase activating protein binding|GTPase activity|P-P-bond-hydrolysis-driven transmembrane transporter activity|active transmembrane transporter activity|adenylylsulfate kinase activity|branched-chain amino acid transmembrane transporter activity|cyclo-ligase a…	3'-phosphoadenosine 5'-phosphosulfate metabolic process|DNA recombination|GTP catabolic process|GTP metabolic process|Golgi to plasma membrane protein transport|Golgi to plasma membrane transport|Golgi vesicle transport|activation of phospholipase D activity|adhesion to other organism involved in symbiotic interaction|adhesion to symbiont|apical junction assembly|asexual reproduction|asymmetric n…	Eukaryota
175	PF06245	Protein of unknown function (DUF1015)	830	97	416	No Pfam Clan	No Pfam Clan	ParB/Sulfiredoxin [d.268.1]	102-404	ParB/Sulfiredoxin [d.268]	NO PREDICTION	d.268.1(102-404)	NO PREDICTION	NO PREDICTION	d.268.1(199-435)	2	YES	1.8.98.2	No information	No information	No information	Eukaryota, Bacteria, Archaea
176	PF04781	Protein of unknown function (DUF627)	70	17	112	No Pfam Clan	No Pfam Clan	TPR-like [a.118.8]	2-109	alpha-alpha superhelix [a.118]	a.118.8(2-107)	NO PREDICTION	NO PREDICTION	NO PREDICTION	a.118.8(2-109)	2	No Information	No information	COPI-coated vesicle|ER membrane protein complex|Golgi-associated vesicle|SNARE complex|axoneme|axoneme part|integral to mitochondrial outer membrane|integral to organelle membrane|intraflagellar transport particle|intraflagellar transport particle B|intrinsic to organelle membrane|microtubule basal body|mitochondrial outer membrane|mitochondrial outer membrane translocase complex|organelle outer …	heat shock protein binding|macromolecule transmembrane transporter activity|soluble NSF attachment protein activity	SNARE complex disassembly|cell projection organization|cytoskeleton-dependent intracellular transport|intra-Golgi vesicle-mediated transport|negative regulation of cell morphogenesis involved in differentiation|negative regulation of neuron differentiation|organelle fission|peroxisome fission|peroxisome organization|pilus organization|positive regulation of mitochondrial fission|positive regulati…	Eukaryota
177	PF12099	Protein of unknown function (DUF3575)	605	39	189	CL0193	MBB	Autotransporter [f.4.5]	23-188	Transmembrane beta-barrels [f.4]	NO PREDICTION	f.4.5(23-188)	f.4.5(88-181)	NO PREDICTION	NO PREDICTION	2	YES	No information	No information	No information	No information	Bacteria
178	PF13020	Domain of unknown function (DUF3883)	729	140	91	CL0236	PDDEXK	Restriction endonuclease-like [c.52.1]	1-90	Restriction endonuclease-like [c.52]	NO PREDICTION	c.52.1(1-90)	NO PREDICTION	NO PREDICTION	c.52.1(36-80)	2	No Information	3.1.11.3| 3.1.11.5| 3.1.21.2| 3.1.21.4| 3.1.22.4	No information	endonuclease activity|nuclease activity	DNA repair|nucleotide-excision repair	Eukaryota, Bacteria, Archaea
179	PF11929	Domain of unknown function (DUF3447)	1243	607	76	CL0465	Ank	Ankyrin repeat [d.211.1]	1-76	beta-hairpin-alpha-hairpin repeat [d.211]	d.211.1(1-76)	NO PREDICTION	d.211.1(3-62)	NO PREDICTION	NO PREDICTION	2	No Information	No information	intercellular bridge	NF-kappaB binding|cyclin-dependent protein serine/threonine kinase inhibitor activity|cyclin-dependent protein serine/threonine kinase regulator activity|enzyme binding|histone deacetylase binding|kinase inhibitor activity|kinase regulator activity|protein kinase inhibitor activity|protein kinase regulator activity|protein serine/threonine kinase inhibitor activity	cell cycle arrest|cytoplasmic sequestering of protein|cytoplasmic sequestering of transcription factor|interphase|maintenance of location|maintenance of location in cell|maintenance of protein location|maintenance of protein location in cell|mitotic cell cycle phase transition|negative regulation of NF-kappaB transcription factor activity|negative regulation of cell cycle|negative regulation of i…	Eukaryota
180	PF11897	Protein of unknown function (DUF3417)	640	79	119	No Pfam Clan	No Pfam Clan	UDP-Glycosyltransferase/glycogen phosphorylase [c.87.1]	3-119	UDP-Glycosyltransferase/glycogen phosphorylase [c.87]	c.87.1(3-119)	NO PREDICTION	c.87.1(21-119)	NO PREDICTION	NO PREDICTION	2	No Information	2.4.1.1| 2.4.1.11| 2.4.1.115| 2.4.1.14| 2.4.1.141| 2.4.1.15| 2.4.1.152| 2.4.1.17| 2.4.1.21| 2.4.1.218| 2.4.1.227| 2.4.1.27| 2.4.1.57| 2.4.99.4| 2.7.8.12| 5.1.3.14	alpha,alpha-trehalose-phosphate synthase complex (UDP-forming)	UDP-N-acetylglucosamine 2-epimerase activity|UDP-glycosyltransferase activity|carboxylic acid binding|isoprenoid binding|monocarboxylic acid binding|retinoic acid binding|retinoid binding|transferase activity, transferring glycosyl groups|transferase activity, transferring hexosyl groups	L-fucose catabolic process|L-fucose metabolic process|N-acetylneuraminate metabolic process|anthocyanin-containing compound biosynthetic process|anthocyanin-containing compound metabolic process|cellular carbohydrate biosynthetic process|cellular hormone metabolic process|cellular oligosaccharide metabolic process|cellular polysaccharide biosynthetic process|cellular polysaccharide metabolic proc…	Bacteria, Viruses, Archaea
181	PF04285	Protein of unknown function (DUF444)	1564	8	421	CL0128	vWA-like	vWA-like [c.62.1]	252-418	vWA-like [c.62]	NO PREDICTION	NO PREDICTION	c.62.1(252-418)	NO PREDICTION	c.62.1(246-352)	2	No Information	No information	extracellular matrix	No information	DNA repair|double-strand break repair|double-strand break repair via nonhomologous end joining|non-recombinational repair|response to ionizing radiation	Bacteria, Viruses, Archaea
182	PF04789	Protein of unknown function (DUF621)	52	14	306	CL0192	GPCR_A	Family A G protein-coupled receptor-like [f.13.1]	12-296	Family A G protein-coupled receptor-like [f.13]	NO PREDICTION	f.13.1(12-296)	NO PREDICTION	NO PREDICTION	f.13.1(49-297)	2	No Information	No information	cilium|cilium membrane|cilium part|early endosome|integral to plasma membrane|intrinsic to plasma membrane|photoreceptor inner segment|photoreceptor inner segment membrane|photoreceptor outer segment|photoreceptor outer segment membrane|primary cilium	G-protein coupled receptor activity|amide binding|catecholamine binding|chemokine receptor activity|molecular transducer activity|neuropeptide binding|odorant binding|peptide binding|pheromone binding|receptor activity|retinal binding|signaling receptor activity	G-protein coupled receptor signaling pathway|calcium ion homeostasis|cellular calcium ion homeostasis|cellular divalent inorganic cation homeostasis|cellular response to cytokine stimulus|cellular response to disaccharide stimulus|cellular response to sucrose stimulus|chemokine-mediated signaling pathway|complement receptor mediated signaling pathway|detection of chemical stimulus|detection of ch…	Eukaryota
183	PF14394	Domain of unknown function (DUF4423)	72	52	171	No Pfam Clan	No Pfam Clan	Winged helix DNA-binding domain [a.4.5]	20-146	DNA/RNA-binding 3-helical bundle [a.4]	NO PREDICTION	a.4.5(20-146)	NO PREDICTION	NO PREDICTION	a.4.5(22-87)	2	No Information	No information	cytosolic small ribosomal subunit|small ribosomal subunit	nucleic acid binding transcription factor activity|transcription regulatory region DNA binding	CD8-positive, alpha-beta T cell activation|CD8-positive, alpha-beta T cell differentiation|alpha-beta T cell activation|alpha-beta T cell differentiation|immune system development|positive regulation of interleukin-12 biosynthetic process|regulation of interleukin-12 production	Bacteria
184	PF10082	Uncharacterized protein conserved in bacteria (DUF2320)	519	39	381	CL0193	MBB	Porins [f.4.3]	6-380	Transmembrane beta-barrels [f.4]	NO PREDICTION	f.4.3(6-380)	NO PREDICTION	f.4.3(1-373)	NO PREDICTION	2	No Information	No information	cell envelope|cell outer membrane|external encapsulating structure part|outer membrane	amide transmembrane transporter activity|macromolecule transmembrane transporter activity|porin activity|wide pore channel activity	fatty acid transport|lipid localization|long-chain fatty acid transport	Eukaryota, Bacteria
185	PF11312	Protein of unknown function (DUF3115)	129	20	315	No Pfam Clan	No Pfam Clan	S-adenosyl-L-methionine-dependent methyltransferases [c.66.1]	22-307	S-adenosyl-L-methionine-dependent methyltransferases [c.66]	NO PREDICTION	c.66.1(22-307)	NO PREDICTION	NO PREDICTION	c.66.1(107-253)	2	No Information	2.1.1.1| 2.1.1.104| 2.1.1.113| 2.1.1.125| 2.1.1.132| 2.1.1.144| 2.1.1.145| 2.1.1.166| 2.1.1.171| 2.1.1.172| 2.1.1.182| 2.1.1.183| 2.1.1.184| 2.1.1.187| 2.1.1.190| 2.1.1.191| 2.1.1.199| 2.1.1.2| 2.1.1.20| 2.1.1.28| 2.1.1.32| 2.1.1.33| 2.1.1.35| 2.1.1.36| 2.1.1.37| 2.1.1.43| 2.1.1.46| 2.1.1.49| 2.1.1.56| 2.1.1.57| 2.1.1.6| 2.1.1.61| 2.1.1.67| 2.1.1.68| 2.1.1.72| 2.1.1.77| 2.1.1.79| 2.1.1.8| 2.1.1.8…	nuclear matrix	glycine binding|methyltransferase activity|spermidine synthase activity|transferase activity, transferring one-carbon groups	Actinobacterium-type cell wall biogenesis|DNA alkylation|DNA methylation involved in embryo development|N-terminal peptidyl-proline methylation|N-terminal peptidyl-serine methylation|N-terminal protein amino acid methylation|N-terminal protein amino acid modification|NADH dehydrogenase complex assembly|RNA capping|RNA modification|S-adenosylhomocysteine metabolic process|S-adenosylmethionine meta…	Eukaryota
186	PF05911	Plant protein of unknown function (DUF869)	276	12	769	No Pfam Clan	No Pfam Clan	C-terminal domain of PLC-beta|Tropomyosin [h.4.10|h.1.5]	66-333|648-815	Parallel coiled-coil|Antiparallel coiled-coil [h.1|h.4]	NO PREDICTION	NO PREDICTION	h.1.5(648-815)	h.4.10(66-333)	NO PREDICTION	2	No Information	3.1.4.11	actin filament|cell cortex|cell cortex part|cell division site|cell division site part|contractile fiber|contractile fiber part|contractile ring|dendritic spine head|filamentous actin|growth cone|muscle thin filament tropomyosin|myofilament|neuronal postsynaptic density|podosome|site of polarized growth|striated muscle thin filament|synapse part	structural constituent of cytoskeleton	G-protein coupled glutamate receptor signaling pathway|actin filament-based movement|actin-myosin filament sliding|behavioral response to cocaine|chemical homeostasis within a tissue|chordate embryonic development|glutamate receptor signaling pathway|in utero embryonic development|multicellular organismal movement|muscle cell development|muscle cell differentiation|muscle contraction|muscle organ…	Eukaryota
187	PF10023	Predicted aminopeptidase (DUF2265)	162	26	338	No Pfam Clan	No Pfam Clan	Metalloproteases ("zincins"), catalytic domain [d.92.1]	49-337	Zincin-like [d.92]	NO PREDICTION	d.92.1(49-337)	NO PREDICTION	NO PREDICTION	d.92.1(163-202)	2	No Information	3.3.2.6| 3.4.11.2| 3.4.15.1| 3.4.15.5| 3.4.17.19| 3.4.17.23| 3.4.24.11| 3.4.24.15| 3.4.24.16| 3.4.24.17| 3.4.24.19| 3.4.24.20| 3.4.24.21| 3.4.24.22| 3.4.24.23| 3.4.24.24| 3.4.24.25| 3.4.24.26| 3.4.24.27| 3.4.24.28| 3.4.24.29| 3.4.24.34| 3.4.24.35| 3.4.24.36| 3.4.24.39| 3.4.24.40| 3.4.24.42| 3.4.24.44| 3.4.24.46| 3.4.24.49| 3.4.24.53| 3.4.24.58| 3.4.24.65| 3.4.24.68| 3.4.24.69| 3.4.24.7| 3.4.24.71…	cortical granule	glutamic-type peptidase activity|metalloendopeptidase activity|metallopeptidase activity|peptidase activity	biological adhesion|cell adhesion|egg activation|fertilization|negative regulation of binding of sperm to zona pellucida|negative regulation of fertilization|negative regulation of reproductive process|positive regulation of protein processing|prevention of polyspermy|proteolysis|regulation of binding of sperm to zona pellucida|regulation of protein processing	Bacteria, Viruses
188	PF09664	Protein of unknown function C-terminus (DUF2399)	184	17	152	CL0413	Toprim-like	DNA topoisomerase IV, alpha subunit [e.12.1]	5-144	DNA topoisomerase IV, alpha subunit [e.12]	e.12.1(5-144)	NO PREDICTION	NO PREDICTION	NO PREDICTION	e.12.1(24-148)	2	No Information	No information	No information	No information	DNA recombination|cellular process involved in reproduction|chromosome organization|chromosome organization involved in meiosis|meiosis|meiosis I|meiotic cell cycle|reciprocal meiotic recombination	Eukaryota, Bacteria, Archaea
189	PF02694	Uncharacterised BCR, YnfA/UPF0060 family	1396	4	107	CL0184	DMT	Multidrug resistance efflux transporter EmrE [f.39.1]	6-106	Multidrug resistance efflux transporter EmrE [f.39]	NO PREDICTION	f.39.1(6-106)	f.39.1(7-106)	NO PREDICTION	NO PREDICTION	2	No Information	No information	No information	No information	No information	Eukaryota, Bacteria, Archaea
190	PF04570	Protein of unknown function (DUF581)	427	42	59	CL0175	TRASH	Glucocorticoid receptor-like (DNA-binding domain) [g.39.1]	16-53	Glucocorticoid receptor-like (DNA-binding domain) [g.39]	g.39.1(19-55)	g.39.1(16-53)	NO PREDICTION	NO PREDICTION	NO PREDICTION	2	No Information	2.7.1.21| 4.2.99.18	No information	No information	No information	Eukaryota
191	PF11142	Protein of unknown function (DUF2917)	253	40	63	No Pfam Clan	No Pfam Clan	RmlC-like cupins [b.82.1]	1-61	Double-stranded beta-helix [b.82]	b.82.1(2-53)	b.82.1(1-61)	NO PREDICTION	NO PREDICTION	NO PREDICTION	2	No Information	1.13.11.20| 1.13.11.24| 1.13.11.4| 1.13.11.5| 1.13.11.50| 1.13.11.53| 1.13.11.6| 1.2.3.4| 3.5.3.19| 4.1.1.2| 5.1.3.13| 5.3.1.15| 5.3.1.17| 5.3.1.8| 5.3.1.9	No information	3-hydroxyanthranilate 3,4-dioxygenase activity|auxin binding|dTDP-4-dehydrorhamnose 3,5-epimerase activity|dioxygenase activity|hormone binding|oxidoreductase activity, acting on single donors with incorporation of molecular oxygen|oxidoreductase activity, acting on single donors with incorporation of molecular oxygen, incorporati|racemase and epimerase activity, acting on carbohydrates and deriv…	L-methionine salvage|L-methionine salvage from methylthioadenosine|amino acid salvage|aspartate family amino acid biosynthetic process|cellular carbohydrate biosynthetic process|cellular metabolic compound salvage|cellular polysaccharide biosynthetic process|cellular polysaccharide metabolic process|extracellular polysaccharide biosynthetic process|extracellular polysaccharide metabolic process|l…	Bacteria
192	PF07800	Protein of unknown function (DUF1644)	198	18	162	No Pfam Clan	No Pfam Clan	RING/U-box|beta-beta-alpha zinc fingers [g.44.1|g.37.1]	1-103|87-110	beta-beta-alpha zinc fingers|RING/U-box [g.37|g.44]	NO PREDICTION	g.44.1(1-103)	NO PREDICTION	NO PREDICTION	g.44.1(1-82)| g.37.1(87-110)	2	No Information	No information	nuclear body|nuclear ubiquitin ligase complex|ubiquitin ligase complex	acid-amino acid ligase activity|chromatin binding|small conjugating protein ligase activity	activation of cysteine-type endopeptidase activity|anatomical structure homeostasis|inflammatory response to antigenic stimulus|intrinsic apoptotic signaling pathway in response to oxidative stress|mesenchyme development|modification-dependent macromolecule catabolic process|modification-dependent protein catabolic process|negative regulation of T-helper 2 cell differentiation|negative regulation…	Eukaryota
193	PF12031	Domain of unknown function (DUF3518)	191	6	257	No Pfam Clan	No Pfam Clan	ARM repeat [a.118.1]	3-244	alpha-alpha superhelix [a.118]	NO PREDICTION	a.118.1(3-244)	a.118.1(13-49)| a.118.1(82-231)	NO PREDICTION	NO PREDICTION	2	No Information	No information	anchoring junction|beta-catenin destruction complex|cell-cell adherens junction|lateral plasma membrane|microvillus membrane|mitotic spindle|nuclear pore|pore complex|proteasome accessory complex|protein phosphatase type 2A complex|protein serine/threonine phosphatase complex|spindle pole|spindle pole body|trans-Golgi network	alpha-catenin binding|cadherin binding|cell adhesion molecule binding|deoxyhypusine monooxygenase activity|nuclear localization sequence binding|phosphatase regulator activity|protein phosphatase regulator activity|protein phosphatase type 2A regulator activity|protein transporter activity|signal sequence binding	RNA catabolic process|T cell differentiation in thymus|bone resorption|cell fate commitment involved in formation of primary germ layer|central nervous system vasculogenesis|cerebral cortex radial glia guided migration|cerebral cortex radially oriented cell migration|ectodermal placode development|embryonic epithelial tube formation|embryonic foregut morphogenesis|embryonic forelimb morphogenesis…	Eukaryota
194	PF04842	Plant protein of unknown function (DUF639)	126	4	683	No Pfam Clan	No Pfam Clan	ARM repeat [a.118.1]	18-670	alpha-alpha superhelix [a.118]	NO PREDICTION	a.118.1(18-670)	NO PREDICTION	NO PREDICTION	NO PREDICTION	1	No Information	No information	anchoring junction|beta-catenin destruction complex|cell-cell adherens junction|lateral plasma membrane|microvillus membrane|mitotic spindle|nuclear pore|pore complex|proteasome accessory complex|protein phosphatase type 2A complex|protein serine/threonine phosphatase complex|spindle pole|spindle pole body|trans-Golgi network	alpha-catenin binding|cadherin binding|cell adhesion molecule binding|deoxyhypusine monooxygenase activity|nuclear localization sequence binding|phosphatase regulator activity|protein phosphatase regulator activity|protein phosphatase type 2A regulator activity|protein transporter activity|signal sequence binding	RNA catabolic process|T cell differentiation in thymus|bone resorption|cell fate commitment involved in formation of primary germ layer|central nervous system vasculogenesis|cerebral cortex radial glia guided migration|cerebral cortex radially oriented cell migration|ectodermal placode development|embryonic epithelial tube formation|embryonic foregut morphogenesis|embryonic forelimb morphogenesis…	Eukaryota
195	PF06250	Protein of unknown function (DUF1016)	1895	7	320	CL0236	PDDEXK	Restriction endonuclease-like [c.52.1]	1-319	Restriction endonuclease-like [c.52]	NO PREDICTION	c.52.1(1-319)	NO PREDICTION	NO PREDICTION	NO PREDICTION	1	No Information	3.1.11.3| 3.1.11.5| 3.1.21.2| 3.1.21.4| 3.1.22.4	No information	endonuclease activity|nuclease activity	DNA repair|nucleotide-excision repair	Eukaryota, Bacteria, Archaea
196	PF11460	Protein of unknown function (DUF3007)	109	30	104	No Pfam Clan	No Pfam Clan	MFS general substrate transporter [f.38.1]	7-84	MFS general substrate transporter [f.38]	NO PREDICTION	NO PREDICTION	f.38.1(7-84)	NO PREDICTION	NO PREDICTION	1	No Information	No information	acrosomal membrane|brush border|brush border membrane|clathrin-coated vesicle|coated vesicle|cytoplasmic vesicle membrane|cytoplasmic vesicle part|female pronucleus|insulin-responsive compartment|intrinsic to organelle membrane|intrinsic to plasma membrane|pronucleus|synapse part|vacuolar membrane|vacuolar part|vesicle membrane	calcium-dependent protein binding|carbohydrate derivative transporter activity|carbohydrate transmembrane transporter activity|carbohydrate transporter activity|drug transmembrane transporter activity|drug transporter activity|glucose binding|monocarboxylic acid transmembrane transporter activity|salt transmembrane transporter activity|secondary active transmembrane transporter activity|sodium io…	amyloid precursor protein catabolic process|amyloid precursor protein metabolic process|arginine transport|autophagic vacuole fusion|carbohydrate derivative transport|carbohydrate transport|disaccharide transport|drug transmembrane transport|drug transport|folic acid transport|galactolipid metabolic process|galactosylceramide metabolic process|globoside metabolic process|glucosylceramide metaboli…	Eukaryota, Bacteria
197	PF09895	RecB-family nuclease (DUF2122)	59	18	106	CL0098	SPOUT	alpha/beta knot [c.116.1]	9-104	alpha/beta knot [c.116]	NO PREDICTION	NO PREDICTION	NO PREDICTION	NO PREDICTION	c.116.1(9-104)	1	No Information	2.1.1.31| 2.1.1.34| 2.1.1.66	No information	RNA methyltransferase activity|methyltransferase activity|rRNA (pseudouridine) methyltransferase activity|rRNA methyltransferase activity|transferase activity, transferring one-carbon groups	RNA methylation|RNA modification|macromolecule methylation|methylation|ncRNA processing|rRNA modification|ribonucleoprotein complex biogenesis|ribosome biogenesis	Archaea
198	PF02720	Domain of unknown function (DUF222)	2037	29	301	No Pfam Clan	No Pfam Clan	Bacterial muramidases [a.118.5]	67-198	alpha-alpha superhelix [a.118]	NO PREDICTION	NO PREDICTION	a.118.5(67-198)	NO PREDICTION	NO PREDICTION	1	YES	No information	No information	No information	No information	Bacteria
199	PF11271	Protein of unknown function (DUF3068)	301	22	301	No Pfam Clan	No Pfam Clan	C-terminal (heme d1) domain of cytochrome cd1-nitrite reductase [b.70.2]	INDIRECT	8-bladed beta-propeller [b.70]	NO PREDICTION	b.70.2(INDIRECT)	NO PREDICTION	NO PREDICTION	NO PREDICTION	1	YES	No information	No information	No information	No information	Bacteria, Archaea
200	PF05689	Salmonella repeat of unknown function (DUF823)	1826	30	184	No Pfam Clan	No Pfam Clan	Fibronectin type III [b.1.2]	10-176	Immunoglobulin-like beta-sandwich [b.1]	b.1.2(10-176)	NO PREDICTION	NO PREDICTION	NO PREDICTION	NO PREDICTION	1	No Information	2.1.1.191| 2.1.1.43| 3.5.1.23	No information	cytokine receptor activity|molecular transducer activity|receptor activity|signaling receptor activity|transmembrane signaling receptor activity	JAK-STAT cascade|cellular response to cytokine stimulus|cytokine-mediated signaling pathway|developmental growth|growth|intracellular protein kinase cascade|lactation|mammary gland alveolus development|mammary gland epithelial cell differentiation|mammary gland epithelium development|mammary gland lobule development|prolactin signaling pathway|prostate gland development|regulation of body fluid l…	Bacteria
201	PF08578	Protein of unknown function (DUF1765)	180	31	126	No Pfam Clan	No Pfam Clan	Hypothetical protein ST1625 [a.118.20]	4-100	alpha-alpha superhelix [a.118]	a.118.20(4-100)	NO PREDICTION	NO PREDICTION	NO PREDICTION	NO PREDICTION	1	No Information	No information	No information	No information	No information	Eukaryota
202	PF11259	Protein of unknown function (DUF3060)	317	29	61	No Pfam Clan	No Pfam Clan	beta-Roll [b.80.7]	16-61	Single-stranded right-handed beta-helix [b.80]	b.80.7(16-61)	NO PREDICTION	NO PREDICTION	NO PREDICTION	NO PREDICTION	1	No Information	No information	No information	No information	No information	Eukaryota, Bacteria, Archaea
203	PF07374	Protein of unknown function (DUF1492)	341	6	100	CL0123	HTH	Homeodomain-like [a.4.1]	66-100	DNA/RNA-binding 3-helical bundle [a.4]	NO PREDICTION	NO PREDICTION	NO PREDICTION	NO PREDICTION	a.4.1(66-100)	1	No Information	No information	transcription factor complex	chromatin binding|nucleic acid binding transcription factor activity|transposase activity	activin receptor signaling pathway|cell fate commitment|cell fate specification|chordate embryonic development|diencephalon development|embryonic morphogenesis|endoderm development|eye photoreceptor cell differentiation|negative regulation of developmental process|neural tube development|neuron fate commitment|nodal signaling pathway|pancreas development|pattern specification process|positive reg…	Bacteria, Viruses
204	PF06197	Protein of unknown function (DUF998)	925	111	184	CL0412	Frag1-like	MFS general substrate transporter [f.38.1]	1-183	MFS general substrate transporter [f.38]	NO PREDICTION	f.38.1(1-183)	NO PREDICTION	NO PREDICTION	NO PREDICTION	1	No Information	No information	acrosomal membrane|brush border|brush border membrane|clathrin-coated vesicle|coated vesicle|cytoplasmic vesicle membrane|cytoplasmic vesicle part|female pronucleus|insulin-responsive compartment|intrinsic to organelle membrane|intrinsic to plasma membrane|pronucleus|synapse part|vacuolar membrane|vacuolar part|vesicle membrane	calcium-dependent protein binding|carbohydrate derivative transporter activity|carbohydrate transmembrane transporter activity|carbohydrate transporter activity|drug transmembrane transporter activity|drug transporter activity|glucose binding|monocarboxylic acid transmembrane transporter activity|salt transmembrane transporter activity|secondary active transmembrane transporter activity|sodium io…	amyloid precursor protein catabolic process|amyloid precursor protein metabolic process|arginine transport|autophagic vacuole fusion|carbohydrate derivative transport|carbohydrate transport|disaccharide transport|drug transmembrane transport|drug transport|folic acid transport|galactolipid metabolic process|galactosylceramide metabolic process|globoside metabolic process|glucosylceramide metaboli…	Eukaryota, Bacteria, Archaea
205	PF11847	Domain of unknown function (DUF3367)	220	14	680	No Pfam Clan	No Pfam Clan	MFS general substrate transporter [f.38.1]	INDIRECT	MFS general substrate transporter [f.38]	NO PREDICTION	f.38.1(INDIRECT)	NO PREDICTION	NO PREDICTION	NO PREDICTION	1	No Information	No information	acrosomal membrane|brush border|brush border membrane|clathrin-coated vesicle|coated vesicle|cytoplasmic vesicle membrane|cytoplasmic vesicle part|female pronucleus|insulin-responsive compartment|intrinsic to organelle membrane|intrinsic to plasma membrane|pronucleus|synapse part|vacuolar membrane|vacuolar part|vesicle membrane	calcium-dependent protein binding|carbohydrate derivative transporter activity|carbohydrate transmembrane transporter activity|carbohydrate transporter activity|drug transmembrane transporter activity|drug transporter activity|glucose binding|monocarboxylic acid transmembrane transporter activity|salt transmembrane transporter activity|secondary active transmembrane transporter activity|sodium io…	amyloid precursor protein catabolic process|amyloid precursor protein metabolic process|arginine transport|autophagic vacuole fusion|carbohydrate derivative transport|carbohydrate transport|disaccharide transport|drug transmembrane transport|drug transport|folic acid transport|galactolipid metabolic process|galactosylceramide metabolic process|globoside metabolic process|glucosylceramide metaboli…	Bacteria, Archaea
206	PF13904	Domain of unknown function (DUF4207)	192	19	264	No Pfam Clan	No Pfam Clan	MW0975(SA0943)-like [a.24.27]	68-237	Four-helical up-and-down bundle [a.24]	NO PREDICTION	a.24.27(68-237)	NO PREDICTION	NO PREDICTION	NO PREDICTION	1	No Information	No information	No information	No information	No information	Eukaryota, Bacteria
207	PF03690	Uncharacterised protein family (UPF0160)	570	69	318	No Pfam Clan	No Pfam Clan	DHH phosphoesterases [c.107.1]	1-317	DHH phosphoesterases [c.107]	NO PREDICTION	c.107.1(1-317)	NO PREDICTION	NO PREDICTION	NO PREDICTION	1	No Information	3.6.1.1| 3.6.1.11	No information	No information	No information	Eukaryota, Bacteria
208	PF04028	Domain of unknown function (DUF374)	649	79	74	CL0228	Acyltransferase	YVTN repeat-like/Quinoprotein amine dehydrogenase [b.69.2]	21-70	7-bladed beta-propeller [b.69]	b.69.2(21-70)	NO PREDICTION	NO PREDICTION	NO PREDICTION	NO PREDICTION	1	YES	2.3.2.5	No information	No information	No information	Eukaryota, Bacteria
209	PF05212	Protein of unknown function (DUF707)	266	9	294	No Pfam Clan	No Pfam Clan	Nucleotide-diphospho-sugar transferases [c.68.1]	40-290	Nucleotide-diphospho-sugar transferases [c.68]	NO PREDICTION	c.68.1(40-290)	NO PREDICTION	NO PREDICTION	NO PREDICTION	1	No Information	2.4.1.101| 2.4.1.131| 2.4.1.135| 2.4.1.186| 2.4.1.217| 2.4.1.222| 2.4.1.223| 2.4.1.37| 2.4.1.41| 2.4.1.44| 2.4.1.87| 2.7.7.13| 2.7.7.23| 2.7.7.24| 2.7.7.27| 2.7.7.33| 2.7.7.38| 2.7.7.43| 2.7.7.60| 2.7.7.64| 2.7.7.9	Golgi apparatus|Golgi apparatus part|Golgi membrane|cis-Golgi network|mannosyltransferase complex	UDP-glycosyltransferase activity|acetylgalactosaminyltransferase activity|ceramide glucosyltransferase activity|cytidylyltransferase activity|galactosyltransferase activity|glucose-1-phosphate thymidylyltransferase activity|guanylyltransferase activity|magnesium ion binding|transferase activity, transferring glycosyl groups|transferase activity, transferring hexosyl groups	aminoglycan biosynthetic process|aminoglycan metabolic process|cell wall biogenesis|cell wall mannoprotein biosynthetic process|cell wall organization or biogenesis|cellular carbohydrate biosynthetic process|cellular component macromolecule biosynthetic process|cellular polysaccharide biosynthetic process|cellular polysaccharide metabolic process|chondroitin sulfate biosynthetic process|chondroit…	Eukaryota, Bacteria
210	PF09980	Predicted membrane protein (DUF2214)	200	26	150	No Pfam Clan	No Pfam Clan	Transmembrane di-heme cytochromes [f.21.1]	3-149	Heme-binding four-helical bundle [f.21]	NO PREDICTION	f.21.1(3-149)	NO PREDICTION	NO PREDICTION	NO PREDICTION	1	No Information	No information	No information	electron carrier activity	cellular respiration	Eukaryota, Bacteria
211	PF07878	Protein of unknown function (DUF1662)	70	27	55	CL0057	Met_repress	Ribbon-helix-helix [a.43.1]	5-45	Ribbon-helix-helix [a.43]	NO PREDICTION	NO PREDICTION	a.43.1(5-45)	NO PREDICTION	NO PREDICTION	1	No Information	No information	No information	No information	positive regulation of growth	Bacteria
212	PF11145	Protein of unknown function (DUF2921)	137	7	909	No Pfam Clan	No Pfam Clan	Anthrax protective antigen|Soluble quinoprotein glucose dehydrogenase [f.11.1|b.68.2]	INDIRECT|INDIRECT	6-bladed beta-propeller|Anthrax protective antigen [b.68|f.11]	NO PREDICTION	f.11.1(INDIRECT)| b.68.2(INDIRECT)	NO PREDICTION	NO PREDICTION	NO PREDICTION	1	No Information	1.1.5.2	No information	No information	No information	Eukaryota
213	PF14265	Domain of unknown function (DUF4355)	633	85	125	No Pfam Clan	No Pfam Clan	MW0975(SA0943)-like [a.24.27]	1-124	Four-helical up-and-down bundle [a.24]	NO PREDICTION	a.24.27(1-124)	NO PREDICTION	NO PREDICTION	NO PREDICTION	1	No Information	No information	No information	No information	No information	Bacteria, Viruses
214	PF10060	Uncharacterized membrane protein (DUF2298)	117	18	473	No Pfam Clan	No Pfam Clan	Respiratory nitrate reductase 1 gamma chain [f.21.3]	131-338	Heme-binding four-helical bundle [f.21]	NO PREDICTION	f.21.3(131-338)	NO PREDICTION	NO PREDICTION	NO PREDICTION	1	No Information	No information	No information	No information	No information	Bacteria, Archaea
215	PF12072	Domain of unknown function (DUF3552)	2218	58	201	No Pfam Clan	No Pfam Clan	MW0975(SA0943)-like [a.24.27]	23-200	Four-helical up-and-down bundle [a.24]	NO PREDICTION	a.24.27(23-200)	NO PREDICTION	NO PREDICTION	NO PREDICTION	1	No Information	No information	No information	No information	No information	Eukaryota, Bacteria, Archaea
216	PF10086	Putative membrane peptidase family (DUF2324)	607	28	223	CL0472	Peptidase_U	MFS general substrate transporter [f.38.1]	1-222	MFS general substrate transporter [f.38]	NO PREDICTION	f.38.1(1-222)	NO PREDICTION	NO PREDICTION	NO PREDICTION	1	No Information	No information	acrosomal membrane|brush border|brush border membrane|clathrin-coated vesicle|coated vesicle|cytoplasmic vesicle membrane|cytoplasmic vesicle part|female pronucleus|insulin-responsive compartment|intrinsic to organelle membrane|intrinsic to plasma membrane|pronucleus|synapse part|vacuolar membrane|vacuolar part|vesicle membrane	calcium-dependent protein binding|carbohydrate derivative transporter activity|carbohydrate transmembrane transporter activity|carbohydrate transporter activity|drug transmembrane transporter activity|drug transporter activity|glucose binding|monocarboxylic acid transmembrane transporter activity|salt transmembrane transporter activity|secondary active transmembrane transporter activity|sodium io…	amyloid precursor protein catabolic process|amyloid precursor protein metabolic process|arginine transport|autophagic vacuole fusion|carbohydrate derivative transport|carbohydrate transport|disaccharide transport|drug transmembrane transport|drug transport|folic acid transport|galactolipid metabolic process|galactosylceramide metabolic process|globoside metabolic process|glucosylceramide metaboli…	Bacteria, Archaea
217	PF10909	Protein of unknown function (DUF2682)	13	7	77	No Pfam Clan	No Pfam Clan	BAG domain [a.7.7]	3-70	Spectrin repeat-like [a.7]	a.7.7(3-70)	NO PREDICTION	NO PREDICTION	NO PREDICTION	NO PREDICTION	1	No Information	No information	No information	No information	No information	Viruses
218	PF10030	Uncharacterized protein conserved in bacteria (DUF2272)	136	13	183	CL0125	Peptidase_CA	Cysteine proteinases [d.3.1]	5-170	Cysteine proteinases [d.3]	NO PREDICTION	d.3.1(5-170)	NO PREDICTION	NO PREDICTION	NO PREDICTION	1	No Information	2.3.1.118| 2.3.1.5| 2.3.2.13| 2.3.2.15| 3.1.1.4| 3.4.14.1| 3.4.18.1| 3.4.22.1| 3.4.22.10| 3.4.22.14| 3.4.22.15| 3.4.22.16| 3.4.22.2| 3.4.22.25| 3.4.22.27| 3.4.22.30| 3.4.22.38| 3.4.22.39| 3.4.22.40| 3.4.22.41| 3.4.22.43| 3.4.22.48| 3.4.22.51| 3.4.22.52| 3.4.22.53| 3.4.22.6| 3.4.22.65| 3.4.22.68| 3.5.1.52| 6.3.1.9	alveolar lamellar body|endosome lumen|lamellar body|lytic vacuole|vacuolar lumen	MHC class I receptor activity|N-acyltransferase activity|acetyltransferase activity|arylamine N-acetyltransferase activity|cysteine-type carboxypeptidase activity|cysteine-type endopeptidase activity|cysteine-type endopeptidase regulator activity involved in apoptotic process|cysteine-type peptidase activity|hormone binding|peptidase activator activity|peptidase activator activity involved in apo…	ERK1 and ERK2 cascade|T cell mediated cytotoxicity|T cell mediated immunity|adaptive immune response|anatomical structure maturation|bradykinin catabolic process|catagen|cell killing|cellular response to thyroid hormone stimulus|chemical homeostasis within a tissue|collagen metabolic process|decidualization|dichotomous subdivision of an epithelial terminal unit|dichotomous subdivision of terminal…	Bacteria, Viruses
219	PF14988	Domain of unknown function (DUF4515)	151	11	206	No Pfam Clan	No Pfam Clan	MW0975(SA0943)-like [a.24.27]	2-189	Four-helical up-and-down bundle [a.24]	NO PREDICTION	a.24.27(2-189)	NO PREDICTION	NO PREDICTION	NO PREDICTION	1	No Information	No information	No information	No information	No information	Eukaryota, Bacteria
220	PF04465	Protein of unknown function (DUF499)	220	5	1036	No Pfam Clan	No Pfam Clan	ARM repeat [a.118.1]	1-989	alpha-alpha superhelix [a.118]	NO PREDICTION	a.118.1(1-989)	NO PREDICTION	NO PREDICTION	NO PREDICTION	1	No Information	No information	anchoring junction|beta-catenin destruction complex|cell-cell adherens junction|lateral plasma membrane|microvillus membrane|mitotic spindle|nuclear pore|pore complex|proteasome accessory complex|protein phosphatase type 2A complex|protein serine/threonine phosphatase complex|spindle pole|spindle pole body|trans-Golgi network	alpha-catenin binding|cadherin binding|cell adhesion molecule binding|deoxyhypusine monooxygenase activity|nuclear localization sequence binding|phosphatase regulator activity|protein phosphatase regulator activity|protein phosphatase type 2A regulator activity|protein transporter activity|signal sequence binding	RNA catabolic process|T cell differentiation in thymus|bone resorption|cell fate commitment involved in formation of primary germ layer|central nervous system vasculogenesis|cerebral cortex radial glia guided migration|cerebral cortex radially oriented cell migration|ectodermal placode development|embryonic epithelial tube formation|embryonic foregut morphogenesis|embryonic forelimb morphogenesis…	Eukaryota, Bacteria, Archaea
221	PF06532	Protein of unknown function (DUF1109)	293	54	204	No Pfam Clan	No Pfam Clan	Acid phosphatase/Vanadium-dependent haloperoxidase [a.111.1]	9-170	Acid phosphatase/Vanadium-dependent haloperoxidase [a.111]	NO PREDICTION	a.111.1(9-170)	NO PREDICTION	NO PREDICTION	NO PREDICTION	1	No Information	1.11.1.10| 1.11.1.18| 3.1.3.2	intrinsic to organelle membrane	inositol phosphoceramide synthase activity|lipid phosphatase activity|phosphatase activity|phosphatidate phosphatase activity|sphingosine-1-phosphate phosphatase activity|sugar-phosphatase activity|sugar-terminal-phosphatase activity	dephosphorylation|germ cell migration|membrane lipid biosynthetic process|membrane lipid metabolic process|phospholipid metabolic process|sphingolipid biosynthetic process|sphingolipid metabolic process	Eukaryota, Bacteria
222	PF04240	Protein of unknown function (DUF422)	245	13	215	No Pfam Clan	No Pfam Clan	Family A G protein-coupled receptor-like [f.13.1]	INDIRECT	Family A G protein-coupled receptor-like [f.13]	NO PREDICTION	f.13.1(INDIRECT)	NO PREDICTION	NO PREDICTION	NO PREDICTION	1	No Information	No information	cilium|cilium membrane|cilium part|early endosome|integral to plasma membrane|intrinsic to plasma membrane|photoreceptor inner segment|photoreceptor inner segment membrane|photoreceptor outer segment|photoreceptor outer segment membrane|primary cilium	G-protein coupled receptor activity|amide binding|catecholamine binding|chemokine receptor activity|molecular transducer activity|neuropeptide binding|odorant binding|peptide binding|pheromone binding|receptor activity|retinal binding|signaling receptor activity	G-protein coupled receptor signaling pathway|calcium ion homeostasis|cellular calcium ion homeostasis|cellular divalent inorganic cation homeostasis|cellular response to cytokine stimulus|cellular response to disaccharide stimulus|cellular response to sucrose stimulus|chemokine-mediated signaling pathway|complement receptor mediated signaling pathway|detection of chemical stimulus|detection of ch…	Bacteria, Archaea
223	PF13252	Protein of unknown function (DUF4043)	188	33	341	No Pfam Clan	No Pfam Clan	Major capsid protein gp5 [d.183.1]	INDIRECT	Major capsid protein gp5 [d.183]	NO PREDICTION	d.183.1(INDIRECT)	NO PREDICTION	NO PREDICTION	NO PREDICTION	1	No Information	No information	No information	No information	No information	Bacteria, Viruses
224	PF10097	Predicted membrane protein (DUF2335)	168	15	50	No Pfam Clan	No Pfam Clan	TPR-like [a.118.8]	19-50	alpha-alpha superhelix [a.118]	a.118.8(19-50)	NO PREDICTION	NO PREDICTION	NO PREDICTION	NO PREDICTION	1	No Information	No information	COPI-coated vesicle|ER membrane protein complex|Golgi-associated vesicle|SNARE complex|axoneme|axoneme part|integral to mitochondrial outer membrane|integral to organelle membrane|intraflagellar transport particle|intraflagellar transport particle B|intrinsic to organelle membrane|microtubule basal body|mitochondrial outer membrane|mitochondrial outer membrane translocase complex|organelle outer …	heat shock protein binding|macromolecule transmembrane transporter activity|soluble NSF attachment protein activity	SNARE complex disassembly|cell projection organization|cytoskeleton-dependent intracellular transport|intra-Golgi vesicle-mediated transport|negative regulation of cell morphogenesis involved in differentiation|negative regulation of neuron differentiation|organelle fission|peroxisome fission|peroxisome organization|pilus organization|positive regulation of mitochondrial fission|positive regulati…	Bacteria, Viruses
225	PF07037	Putative transcription regulator (DUF1323)	925	10	122	CL0123	HTH	Putative DNA-binding domain [a.6.1]	1-45	Putative DNA-binding domain [a.6]	NO PREDICTION	NO PREDICTION	a.6.1(1-45)	NO PREDICTION	NO PREDICTION	1	No Information	No information	No information	nucleic acid binding transcription factor activity|sequence-specific DNA binding transcription factor activity	No information	Bacteria
226	PF13312	Domain of unknown function (DUF4081)	307	49	107	No Pfam Clan	No Pfam Clan	Acyl-CoA N-acyltransferases (Nat) [d.108.1]	1-107	Acyl-CoA N-acyltransferases (Nat) [d.108]	d.108.1(1-107)	NO PREDICTION	NO PREDICTION	NO PREDICTION	NO PREDICTION	1	No Information	2.3.1.1| 2.3.1.128| 2.3.1.178| 2.3.1.4| 2.3.1.48| 2.3.1.57| 2.3.1.82| 2.3.1.87| 2.3.1.88| 2.3.1.97| 2.3.2.10| 2.3.2.6	N-terminal protein acetyltransferase complex|perinuclear region of cytoplasm|protein acetyltransferase complex	N-acetyltransferase activity|N-acyltransferase activity|acetyltransferase activity|ornithine decarboxylase inhibitor activity|ornithine decarboxylase regulator activity|transferase activity, transferring acyl groups other than amino-acyl groups	DNA packaging|N-terminal protein amino acid acetylation|N-terminal protein amino acid modification|UDP-N-acetylglucosamine biosynthetic process|UDP-N-acetylglucosamine metabolic process|amide biosynthetic process|amino sugar biosynthetic process|amino sugar metabolic process|cellular hormone metabolic process|cellular response to cAMP|cellular response to nitrogen compound|cellular response to or…	Bacteria
227	PF05284	Protein of unknown function (DUF736)	445	66	107	No Pfam Clan	No Pfam Clan	TPR-like [a.118.8]	2-101	alpha-alpha superhelix [a.118]	a.118.8(2-101)	NO PREDICTION	NO PREDICTION	NO PREDICTION	NO PREDICTION	1	No Information	No information	COPI-coated vesicle|ER membrane protein complex|Golgi-associated vesicle|SNARE complex|axoneme|axoneme part|integral to mitochondrial outer membrane|integral to organelle membrane|intraflagellar transport particle|intraflagellar transport particle B|intrinsic to organelle membrane|microtubule basal body|mitochondrial outer membrane|mitochondrial outer membrane translocase complex|organelle outer …	heat shock protein binding|macromolecule transmembrane transporter activity|soluble NSF attachment protein activity	SNARE complex disassembly|cell projection organization|cytoskeleton-dependent intracellular transport|intra-Golgi vesicle-mediated transport|negative regulation of cell morphogenesis involved in differentiation|negative regulation of neuron differentiation|organelle fission|peroxisome fission|peroxisome organization|pilus organization|positive regulation of mitochondrial fission|positive regulati…	Eukaryota, Bacteria, Archaea
228	PF10884	Protein of unknown function (DUF2683)	17	7	80	No Pfam Clan	No Pfam Clan	TPR-like [a.118.8]	3-57	alpha-alpha superhelix [a.118]	a.118.8(3-57)	NO PREDICTION	NO PREDICTION	NO PREDICTION	NO PREDICTION	1	No Information	No information	COPI-coated vesicle|ER membrane protein complex|Golgi-associated vesicle|SNARE complex|axoneme|axoneme part|integral to mitochondrial outer membrane|integral to organelle membrane|intraflagellar transport particle|intraflagellar transport particle B|intrinsic to organelle membrane|microtubule basal body|mitochondrial outer membrane|mitochondrial outer membrane translocase complex|organelle outer …	heat shock protein binding|macromolecule transmembrane transporter activity|soluble NSF attachment protein activity	SNARE complex disassembly|cell projection organization|cytoskeleton-dependent intracellular transport|intra-Golgi vesicle-mediated transport|negative regulation of cell morphogenesis involved in differentiation|negative regulation of neuron differentiation|organelle fission|peroxisome fission|peroxisome organization|pilus organization|positive regulation of mitochondrial fission|positive regulati…	Bacteria, Archaea
229	PF10022	Uncharacterized protein conserved in bacteria (DUF2264)	781	52	361	No Pfam Clan	No Pfam Clan	Chondroitin AC/alginate lyase [a.102.3]	41-304	alpha/alpha toroid [a.102]	NO PREDICTION	a.102.3(41-304)	NO PREDICTION	NO PREDICTION	NO PREDICTION	1	No Information	4.2.2.1| 4.2.2.12| 4.2.2.20| 4.2.2.21| 4.2.2.3| 4.2.2.5	No information	No information	No information	Eukaryota, Bacteria, Archaea
230	PF15090	Domain of unknown function (DUF4553)	61	7	463	No Pfam Clan	No Pfam Clan	Rap30/74 interaction domains|"Winged helix" DNA-binding domain [b.65.1|a.4.5]	INDIRECT|INDIRECT	DNA/RNA-binding 3-helical bundle|triple barrel [a.4|b.65]	NO PREDICTION	b.65.1(INDIRECT)| a.4.5(INDIRECT)	NO PREDICTION	NO PREDICTION	NO PREDICTION	1	No Information	No information	cytosolic small ribosomal subunit|small ribosomal subunit	nucleic acid binding transcription factor activity|transcription regulatory region DNA binding	CD8-positive, alpha-beta T cell activation|CD8-positive, alpha-beta T cell differentiation|alpha-beta T cell activation|alpha-beta T cell differentiation|immune system development|positive regulation of interleukin-12 biosynthetic process|regulation of interleukin-12 production	Eukaryota
231	PF06786	Uncharacterised protein family (UPF0253)	619	8	66	No Pfam Clan	No Pfam Clan	ARM repeat [a.118.1]	4-66	alpha-alpha superhelix [a.118]	a.118.1(4-66)	NO PREDICTION	NO PREDICTION	NO PREDICTION	NO PREDICTION	1	No Information	No information	anchoring junction|beta-catenin destruction complex|cell-cell adherens junction|lateral plasma membrane|microvillus membrane|mitotic spindle|nuclear pore|pore complex|proteasome accessory complex|protein phosphatase type 2A complex|protein serine/threonine phosphatase complex|spindle pole|spindle pole body|trans-Golgi network	alpha-catenin binding|cadherin binding|cell adhesion molecule binding|deoxyhypusine monooxygenase activity|nuclear localization sequence binding|phosphatase regulator activity|protein phosphatase regulator activity|protein phosphatase type 2A regulator activity|protein transporter activity|signal sequence binding	RNA catabolic process|T cell differentiation in thymus|bone resorption|cell fate commitment involved in formation of primary germ layer|central nervous system vasculogenesis|cerebral cortex radial glia guided migration|cerebral cortex radially oriented cell migration|ectodermal placode development|embryonic epithelial tube formation|embryonic foregut morphogenesis|embryonic forelimb morphogenesis…	Bacteria
232	PF14133	Domain of unknown function (DUF4300)	333	36	250	No Pfam Clan	No Pfam Clan	Cysteine proteinases [d.3.1]	1-248	Cysteine proteinases [d.3]	NO PREDICTION	d.3.1(1-248)	NO PREDICTION	NO PREDICTION	NO PREDICTION	1	No Information	2.3.1.118| 2.3.1.5| 2.3.2.13| 2.3.2.15| 3.1.1.4| 3.4.14.1| 3.4.18.1| 3.4.22.1| 3.4.22.10| 3.4.22.14| 3.4.22.15| 3.4.22.16| 3.4.22.2| 3.4.22.25| 3.4.22.27| 3.4.22.30| 3.4.22.38| 3.4.22.39| 3.4.22.40| 3.4.22.41| 3.4.22.43| 3.4.22.48| 3.4.22.51| 3.4.22.52| 3.4.22.53| 3.4.22.6| 3.4.22.65| 3.4.22.68| 3.5.1.52| 6.3.1.9	alveolar lamellar body|endosome lumen|lamellar body|lytic vacuole|vacuolar lumen	MHC class I receptor activity|N-acyltransferase activity|acetyltransferase activity|arylamine N-acetyltransferase activity|cysteine-type carboxypeptidase activity|cysteine-type endopeptidase activity|cysteine-type endopeptidase regulator activity involved in apoptotic process|cysteine-type peptidase activity|hormone binding|peptidase activator activity|peptidase activator activity involved in apo…	ERK1 and ERK2 cascade|T cell mediated cytotoxicity|T cell mediated immunity|adaptive immune response|anatomical structure maturation|bradykinin catabolic process|catagen|cell killing|cellular response to thyroid hormone stimulus|chemical homeostasis within a tissue|collagen metabolic process|decidualization|dichotomous subdivision of an epithelial terminal unit|dichotomous subdivision of terminal…	Bacteria
233	PF05895	Siphovirus protein of unknown function (DUF859)	110	11	624	No Pfam Clan	No Pfam Clan	Porins [f.4.3]	30-628	Transmembrane beta-barrels [f.4]	NO PREDICTION	NO PREDICTION	NO PREDICTION	f.4.3(30-628)	NO PREDICTION	1	No Information	No information	cell envelope|cell outer membrane|external encapsulating structure part|outer membrane	amide transmembrane transporter activity|macromolecule transmembrane transporter activity|porin activity|wide pore channel activity	fatty acid transport|lipid localization|long-chain fatty acid transport	Eukaryota, Bacteria, Viruses
234	PF06181	Protein of unknown function (DUF989)	485	60	301	No Pfam Clan	No Pfam Clan	MFS general substrate transporter [f.38.1]	1-282	MFS general substrate transporter [f.38]	NO PREDICTION	f.38.1(1-282)	NO PREDICTION	NO PREDICTION	NO PREDICTION	1	No Information	No information	acrosomal membrane|brush border|brush border membrane|clathrin-coated vesicle|coated vesicle|cytoplasmic vesicle membrane|cytoplasmic vesicle part|female pronucleus|insulin-responsive compartment|intrinsic to organelle membrane|intrinsic to plasma membrane|pronucleus|synapse part|vacuolar membrane|vacuolar part|vesicle membrane	calcium-dependent protein binding|carbohydrate derivative transporter activity|carbohydrate transmembrane transporter activity|carbohydrate transporter activity|drug transmembrane transporter activity|drug transporter activity|glucose binding|monocarboxylic acid transmembrane transporter activity|salt transmembrane transporter activity|secondary active transmembrane transporter activity|sodium io…	amyloid precursor protein catabolic process|amyloid precursor protein metabolic process|arginine transport|autophagic vacuole fusion|carbohydrate derivative transport|carbohydrate transport|disaccharide transport|drug transmembrane transport|drug transport|folic acid transport|galactolipid metabolic process|galactosylceramide metabolic process|globoside metabolic process|glucosylceramide metaboli…	Eukaryota, Bacteria
235	PF09878	Predicted membrane protein (DUF2105)	32	10	212	No Pfam Clan	No Pfam Clan	Multidrug efflux transporter AcrB transmembrane domain [f.35.1]	3-192	Multidrug efflux transporter AcrB transmembrane domain [f.35]	NO PREDICTION	f.35.1(3-192)	NO PREDICTION	NO PREDICTION	NO PREDICTION	1	No Information	No information	No information	No information	No information	Archaea
236	PF11154	Protein of unknown function (DUF2934)	414	64	40	No Pfam Clan	No Pfam Clan	HSP20-like chaperones [b.15.1]	1-38	HSP20-like chaperones [b.15]	b.15.1(1-38)	NO PREDICTION	NO PREDICTION	NO PREDICTION	NO PREDICTION	1	No Information	No information	contractile fiber|contractile fiber part	unfolded protein binding	protein folding|response to endoplasmic reticulum stress|response to heat|response to high light intensity|response to hydrogen peroxide|response to light intensity|response to reactive oxygen species|response to temperature stimulus	Eukaryota, Bacteria, Viruses
237	PF10100	Uncharacterized protein conserved in bacteria (DUF2338)	271	6	429	No Pfam Clan	No Pfam Clan	NAD(P)-binding Rossmann-fold domains|6-phosphogluconate dehydrogenase C-terminal domain-like [c.2.1|a.100.1]	1-199|207-395	6-phosphogluconate dehydrogenase C-terminal domain-like|NAD(P)-binding Rossmann-fold domains [a.100|c.2]	NO PREDICTION	NO PREDICTION	NO PREDICTION	NO PREDICTION	c.2.1(1-199)| a.100.1(207-395)	1	No Information	1.1.1.1| 1.1.1.10| 1.1.1.100| 1.1.1.103| 1.1.1.118| 1.1.1.12| 1.1.1.125| 1.1.1.126| 1.1.1.132| 1.1.1.133| 1.1.1.138| 1.1.1.14| 1.1.1.141| 1.1.1.146| 1.1.1.153| 1.1.1.157| 1.1.1.159| 1.1.1.16| 1.1.1.169| 1.1.1.17| 1.1.1.18| 1.1.1.184| 1.1.1.195| 1.1.1.2| 1.1.1.206| 1.1.1.219| 1.1.1.22| 1.1.1.234| 1.1.1.236| 1.1.1.237| 1.1.1.24| 1.1.1.248| 1.1.1.25| 1.1.1.252| 1.1.1.26| 1.1.1.268| 1.1.1.27| 1.1.1.2…	microbody	NAD binding|NAD+ binding|NADH binding|NADP binding|NADPH binding|UDP-glucose 4-epimerase activity|coenzyme binding|cofactor binding|dTDP-glucose 4,6-dehydratase activity|fatty acid synthase activity|icosanoid receptor activity|long-chain-fatty-acyl-CoA reductase activity|oxidoreductase activity, acting on CH-OH group of donors|oxidoreductase activity, acting on the CH-CH group of donors|oxidoredu…	amide biosynthetic process|cellular hormone metabolic process|cellular ketone metabolic process|cellular polysaccharide biosynthetic process|cellular polysaccharide metabolic process|diterpenoid metabolic process|drug metabolic process|ductus arteriosus closure|estrogen biosynthetic process|extracellular polysaccharide biosynthetic process|extracellular polysaccharide metabolic process|fatty acid…	Bacteria
238	PF10871	Protein of unknown function (DUF2748)	44	2	447	No Pfam Clan	No Pfam Clan	ARM repeat [a.118.1]	1-443	alpha-alpha superhelix [a.118]	NO PREDICTION	a.118.1(1-443)	NO PREDICTION	NO PREDICTION	NO PREDICTION	1	No Information	No information	anchoring junction|beta-catenin destruction complex|cell-cell adherens junction|lateral plasma membrane|microvillus membrane|mitotic spindle|nuclear pore|pore complex|proteasome accessory complex|protein phosphatase type 2A complex|protein serine/threonine phosphatase complex|spindle pole|spindle pole body|trans-Golgi network	alpha-catenin binding|cadherin binding|cell adhesion molecule binding|deoxyhypusine monooxygenase activity|nuclear localization sequence binding|phosphatase regulator activity|protein phosphatase regulator activity|protein phosphatase type 2A regulator activity|protein transporter activity|signal sequence binding	RNA catabolic process|T cell differentiation in thymus|bone resorption|cell fate commitment involved in formation of primary germ layer|central nervous system vasculogenesis|cerebral cortex radial glia guided migration|cerebral cortex radially oriented cell migration|ectodermal placode development|embryonic epithelial tube formation|embryonic foregut morphogenesis|embryonic forelimb morphogenesis…	Bacteria
239	PF06533	Protein of unknown function (DUF1110)	38	6	188	No Pfam Clan	No Pfam Clan	Quinoprotein alcohol dehydrogenase-like [b.70.1]	4-100	8-bladed beta-propeller [b.70]	b.70.1(4-100)	NO PREDICTION	NO PREDICTION	NO PREDICTION	NO PREDICTION	1	No Information	1.1.2.7| 1.1.98.1	No information	endonuclease activity|endoribonuclease activity|nuclease activity|ribonuclease activity	ER-nucleus signaling pathway|RNA phosphodiester bond hydrolysis|RNA phosphodiester bond hydrolysis, endonucleolytic|cellular response to topologically incorrect protein|cellular response to unfolded protein|cilium assembly|cilium organization|intrinsic apoptotic signaling pathway in response to endoplasmic reticulum stress|response to endoplasmic reticulum stress|response to topologically incorre…	Eukaryota
240	PF10670	Domain of unknown function (DUF4198)	1021	108	215	No Pfam Clan	No Pfam Clan	Cna protein B-type domain [b.3.5]	152-213	Prealbumin-like [b.3]	NO PREDICTION	NO PREDICTION	NO PREDICTION	NO PREDICTION	b.3.5(152-213)	1	YES	No information	No information	No information	No information	Bacteria, Archaea
241	PF11899	Protein of unknown function (DUF3419)	261	42	380	No Pfam Clan	No Pfam Clan	S-adenosyl-L-methionine-dependent methyltransferases [c.66.1]	274-352	S-adenosyl-L-methionine-dependent methyltransferases [c.66]	NO PREDICTION	NO PREDICTION	c.66.1(274-352)	NO PREDICTION	NO PREDICTION	1	No Information	2.1.1.1| 2.1.1.104| 2.1.1.113| 2.1.1.125| 2.1.1.132| 2.1.1.144| 2.1.1.145| 2.1.1.166| 2.1.1.171| 2.1.1.172| 2.1.1.182| 2.1.1.183| 2.1.1.184| 2.1.1.187| 2.1.1.190| 2.1.1.191| 2.1.1.199| 2.1.1.2| 2.1.1.20| 2.1.1.28| 2.1.1.32| 2.1.1.33| 2.1.1.35| 2.1.1.36| 2.1.1.37| 2.1.1.43| 2.1.1.46| 2.1.1.49| 2.1.1.56| 2.1.1.57| 2.1.1.6| 2.1.1.61| 2.1.1.67| 2.1.1.68| 2.1.1.72| 2.1.1.77| 2.1.1.79| 2.1.1.8| 2.1.1.8…	nuclear matrix	glycine binding|methyltransferase activity|spermidine synthase activity|transferase activity, transferring one-carbon groups	Actinobacterium-type cell wall biogenesis|DNA alkylation|DNA methylation involved in embryo development|N-terminal peptidyl-proline methylation|N-terminal peptidyl-serine methylation|N-terminal protein amino acid methylation|N-terminal protein amino acid modification|NADH dehydrogenase complex assembly|RNA capping|RNA modification|S-adenosylhomocysteine metabolic process|S-adenosylmethionine meta…	Eukaryota, Bacteria
242	PF14220	Domain of unknown function (DUF4329)	415	20	123	No Pfam Clan	No Pfam Clan	JAB1/MPN domain [c.97.3]	3-115	Cytidine deaminase-like [c.97]	NO PREDICTION	c.97.3(3-115)	NO PREDICTION	NO PREDICTION	NO PREDICTION	1	No Information	3.1.2.15	No information	No information	No information	Bacteria
243	PF12059	Protein of unknown function (DUF3540)	188	14	202	No Pfam Clan	No Pfam Clan	Nucleic acid-binding proteins [b.40.4]	3-61	OB-fold [b.40]	NO PREDICTION	NO PREDICTION	NO PREDICTION	NO PREDICTION	b.40.4(3-61)	1	No Information	3.1.13.1| 3.1.26.12	DNA replication factor A complex|DNA-directed RNA polymerase II, core complex|DNA-directed RNA polymerase II, holoenzyme|DNA-directed RNA polymerase complex|RNA polymerase complex|cytoplasmic exosome (RNase complex)|cytosolic small ribosomal subunit|exosome (RNase complex)|mitochondrial nucleoid|nuclear DNA-directed RNA polymerase complex|nucleoid|organellar ribosome|replisome	RNA polymerase activity|chromatin binding|ribonucleoprotein complex binding|single-stranded DNA binding|structure-specific DNA binding	regulation of DNA-dependent transcription, termination|regulation of RNA stability|regulation of mRNA stability|response to cold|ribonucleoprotein complex biogenesis|telomere maintenance|telomere organization|transcriptional attenuation|translational initiation	Bacteria
244	PF10222	Uncharacterized conserved protein (DUF2152)	150	6	604	No Pfam Clan	No Pfam Clan	Putative isomerase YbhE [b.69.11]	87-569	7-bladed beta-propeller [b.69]	NO PREDICTION	b.69.11(87-569)	NO PREDICTION	NO PREDICTION	NO PREDICTION	1	No Information	No information	No information	No information	No information	Eukaryota
245	PF06279	Protein of unknown function (DUF1033)	683	16	120	No Pfam Clan	No Pfam Clan	TPR-like [a.118.8]	11-115	alpha-alpha superhelix [a.118]	a.118.8(11-115)	NO PREDICTION	NO PREDICTION	NO PREDICTION	NO PREDICTION	1	No Information	No information	COPI-coated vesicle|ER membrane protein complex|Golgi-associated vesicle|SNARE complex|axoneme|axoneme part|integral to mitochondrial outer membrane|integral to organelle membrane|intraflagellar transport particle|intraflagellar transport particle B|intrinsic to organelle membrane|microtubule basal body|mitochondrial outer membrane|mitochondrial outer membrane translocase complex|organelle outer …	heat shock protein binding|macromolecule transmembrane transporter activity|soluble NSF attachment protein activity	SNARE complex disassembly|cell projection organization|cytoskeleton-dependent intracellular transport|intra-Golgi vesicle-mediated transport|negative regulation of cell morphogenesis involved in differentiation|negative regulation of neuron differentiation|organelle fission|peroxisome fission|peroxisome organization|pilus organization|positive regulation of mitochondrial fission|positive regulati…	Bacteria
246	PF10179	Uncharacterised conserved protein (DUF2369)	148	5	300	No Pfam Clan	No Pfam Clan	Fibronectin type III [b.1.2]	171-287	Immunoglobulin-like beta-sandwich [b.1]	NO PREDICTION	NO PREDICTION	b.1.2(171-287)	NO PREDICTION	NO PREDICTION	1	No Information	2.1.1.191| 2.1.1.43| 3.5.1.23	No information	cytokine receptor activity|molecular transducer activity|receptor activity|signaling receptor activity|transmembrane signaling receptor activity	JAK-STAT cascade|cellular response to cytokine stimulus|cytokine-mediated signaling pathway|developmental growth|growth|intracellular protein kinase cascade|lactation|mammary gland alveolus development|mammary gland epithelial cell differentiation|mammary gland epithelium development|mammary gland lobule development|prolactin signaling pathway|prostate gland development|regulation of body fluid l…	Eukaryota
247	PF04474	Protein of unknown function (DUF554)	1327	64	226	No Pfam Clan	No Pfam Clan	Multidrug efflux transporter AcrB transmembrane domain [f.35.1]	1-220	Multidrug efflux transporter AcrB transmembrane domain [f.35]	NO PREDICTION	f.35.1(1-220)	NO PREDICTION	NO PREDICTION	NO PREDICTION	1	No Information	No information	No information	No information	No information	Bacteria, Archaea
248	PF04238	Protein of unknown function (DUF420)	636	60	133	No Pfam Clan	No Pfam Clan	Cytochrome c oxidase subunit III-like [f.25.1]	4-135	Cytochrome c oxidase subunit III-like [f.25]	NO PREDICTION	NO PREDICTION	NO PREDICTION	NO PREDICTION	f.25.1(4-135)	1	No Information	No information	respiratory chain|respiratory chain complex IV	No information	cellular protein complex assembly|cellular respiration|electron transport chain|energy derivation by oxidation of organic compounds|respiratory chain complex IV assembly|respiratory electron transport chain	Bacteria, Archaea
249	PF08101	Domain of unknown function (DUF1708)	144	19	420	CL0409	GAP	GTPase activation domain, GAP [a.116.1]	4-154	GTPase activation domain, GAP [a.116]	NO PREDICTION	NO PREDICTION	NO PREDICTION	NO PREDICTION	a.116.1(4-154)	1	No Information	3.1.3.36	No information	GTPase regulator activity|Rho GTPase activator activity|nucleoside-triphosphatase regulator activity|small GTPase regulator activity	positive regulation of GTPase activity|positive regulation of Ras GTPase activity|positive regulation of Rho GTPase activity|positive regulation of hydrolase activity|regulation of GTP catabolic process|regulation of GTPase activity|regulation of Ras GTPase activity|regulation of Rho GTPase activity|regulation of Rho protein signal transduction|regulation of nucleoside metabolic process|regulatio…	Eukaryota
250	PF11856	Protein of unknown function (DUF3376)	113	23	488	No Pfam Clan	No Pfam Clan	ARM repeat [a.118.1]	5-455	alpha-alpha superhelix [a.118]	NO PREDICTION	a.118.1(5-455)	NO PREDICTION	NO PREDICTION	NO PREDICTION	1	No Information	No information	anchoring junction|beta-catenin destruction complex|cell-cell adherens junction|lateral plasma membrane|microvillus membrane|mitotic spindle|nuclear pore|pore complex|proteasome accessory complex|protein phosphatase type 2A complex|protein serine/threonine phosphatase complex|spindle pole|spindle pole body|trans-Golgi network	alpha-catenin binding|cadherin binding|cell adhesion molecule binding|deoxyhypusine monooxygenase activity|nuclear localization sequence binding|phosphatase regulator activity|protein phosphatase regulator activity|protein phosphatase type 2A regulator activity|protein transporter activity|signal sequence binding	RNA catabolic process|T cell differentiation in thymus|bone resorption|cell fate commitment involved in formation of primary germ layer|central nervous system vasculogenesis|cerebral cortex radial glia guided migration|cerebral cortex radially oriented cell migration|ectodermal placode development|embryonic epithelial tube formation|embryonic foregut morphogenesis|embryonic forelimb morphogenesis…	Bacteria
251	PF12449	Protein of unknown function (DUF3684)	109	22	1093	No Pfam Clan	No Pfam Clan	ARM repeat [a.118.1]	13-1062	alpha-alpha superhelix [a.118]	NO PREDICTION	a.118.1(13-1062)	NO PREDICTION	NO PREDICTION	NO PREDICTION	1	No Information	No information	anchoring junction|beta-catenin destruction complex|cell-cell adherens junction|lateral plasma membrane|microvillus membrane|mitotic spindle|nuclear pore|pore complex|proteasome accessory complex|protein phosphatase type 2A complex|protein serine/threonine phosphatase complex|spindle pole|spindle pole body|trans-Golgi network	alpha-catenin binding|cadherin binding|cell adhesion molecule binding|deoxyhypusine monooxygenase activity|nuclear localization sequence binding|phosphatase regulator activity|protein phosphatase regulator activity|protein phosphatase type 2A regulator activity|protein transporter activity|signal sequence binding	RNA catabolic process|T cell differentiation in thymus|bone resorption|cell fate commitment involved in formation of primary germ layer|central nervous system vasculogenesis|cerebral cortex radial glia guided migration|cerebral cortex radially oriented cell migration|ectodermal placode development|embryonic epithelial tube formation|embryonic foregut morphogenesis|embryonic forelimb morphogenesis…	Eukaryota
252	PF12257	Protein of unknown function (DUF3608)	344	9	281	No Pfam Clan	No Pfam Clan	vWA-like [c.62.1]	69-274	vWA-like [c.62]	NO PREDICTION	c.62.1(69-274)	NO PREDICTION	NO PREDICTION	NO PREDICTION	1	No Information	No information	extracellular matrix	No information	DNA repair|double-strand break repair|double-strand break repair via nonhomologous end joining|non-recombinational repair|response to ionizing radiation	Eukaryota
253	PF09949	Uncharacterized conserved protein (DUF2183)	563	76	100	No Pfam Clan	No Pfam Clan	HAD-like [c.108.1]	2-92	HAD-like [c.108]	c.108.1(2-92)	NO PREDICTION	NO PREDICTION	NO PREDICTION	NO PREDICTION	1	No Information	2.7.7.43| 3.1.3.16| 3.1.3.18| 3.1.3.2| 3.1.3.23| 3.1.3.24| 3.1.3.29| 3.1.3.3| 3.1.3.41| 3.1.3.45| 3.1.3.48| 3.1.3.5| 3.1.3.70| 3.1.3.74| 3.1.8.2| 3.11.1.1| 3.6.1.1| 3.6.3.10| 3.6.3.4| 3.6.3.6| 3.6.3.8| 3.8.1.2| 5.4.2.6| 5.4.2.8	Nem1-Spo7 phosphatase complex|nuclear envelope|nuclear membrane|protein serine/threonine phosphatase complex	D,D-heptose 1,7-bisphosphate phosphatase activity|acireductone synthase activity|inorganic diphosphatase activity|intramolecular transferase activity|intramolecular transferase activity, phosphotransferases|magnesium ion binding|phosphatase activity	L-methionine biosynthetic process|L-methionine salvage|L-methionine salvage from methylthioadenosine|L-serine metabolic process|amino acid salvage|cellular carbohydrate biosynthetic process|cellular membrane organization|cellular metabolic compound salvage|cofactor catabolic process|deoxyribonucleotide catabolic process|dephosphorylation|lipopolysaccharide biosynthetic process|lipopolysaccharide …	Eukaryota, Bacteria
254	PF13575	Domain of unknown function (DUF4135)	396	79	370	No Pfam Clan	No Pfam Clan	Protein kinase-like (PK-like) [d.144.1]	2-353	Protein kinase-like (PK-like) [d.144]	NO PREDICTION	d.144.1(2-353)	NO PREDICTION	NO PREDICTION	NO PREDICTION	1	No Information	2.7.1.100| 2.7.1.137| 2.7.1.153| 2.7.1.163| 2.7.1.17| 2.7.1.32| 2.7.1.39| 2.7.1.95| 2.7.10.2| 2.7.11.1| 2.7.11.11| 2.7.11.13| 2.7.11.14| 2.7.11.15| 2.7.11.16| 2.7.11.17| 2.7.11.19| 2.7.11.21| 2.7.11.22| 2.7.11.24| 2.7.11.25| 2.7.11.26| 2.7.11.30| 2.7.11.7| 2.7.12.1| 2.7.12.2	cAMP-dependent protein kinase complex|calcium- and calmodulin-dependent protein kinase complex|cell-substrate adherens junction|cyclin-dependent protein kinase holoenzyme complex|neuromuscular junction|protein kinase CK2 complex|spindle|spindle pole	ATP binding|adenyl nucleotide binding|adenyl ribonucleotide binding|calmodulin binding|cyclin binding|kinase activator activity|kinase regulator activity|magnesium ion binding|molecular transducer activity|nucleoside binding|phosphoprotein binding|phosphotransferase activity, alcohol group as acceptor|phosphotyrosine binding|protein kinase activator activity|protein kinase activity|protein kinase…	CDP-choline pathway|DNA damage checkpoint|activation of innate immune response|cell cycle phase transition|cell division|cell morphogenesis|cellular component morphogenesis|cellular process involved in reproduction|cellular response to biotic stimulus|cellular response to unfolded protein|embryonic placenta development|enzyme linked receptor protein signaling pathway|ethanolamine-containing compo…	Eukaryota, Bacteria, Archaea
255	PF12586	Protein of unknown function (DUF3760)	44	15	46	No Pfam Clan	No Pfam Clan	L domain-like [c.10.2]	3-46	Leucine-rich repeat, LRR (right-handed beta-alpha superhelix) [c.10]	c.10.2(3-46)	NO PREDICTION	NO PREDICTION	NO PREDICTION	NO PREDICTION	1	No Information	No information	U2 snRNP	3'-5' exonuclease activity|3'-5'-exoribonuclease activity|exonuclease activity, active with either ribo- or deoxyribonucleic acids and producing 5'-phosphomon|exoribonuclease activity|exoribonuclease activity, producing 5'-phosphomonoesters|phosphatase inhibitor activity|phosphatase regulator activity|poly(A)-specific ribonuclease activity	B cell activation|B cell proliferation|B cell proliferation involved in immune response|RNA phosphodiester bond hydrolysis, exonucleolytic|biological adhesion|nuclear transport|nuclear-transcribed mRNA catabolic process|nuclear-transcribed mRNA catabolic process, deadenylation-dependent decay|nucleocytoplasmic transport|post-embryonic morphogenesis|post-embryonic organ development|regulation of J…	Eukaryota
256	PF06097	Bacterial protein of unknown function (DUF945)	1334	50	460	No Pfam Clan	No Pfam Clan	Porins [f.4.3]	INDIRECT	Transmembrane beta-barrels [f.4]	NO PREDICTION	f.4.3(INDIRECT)	NO PREDICTION	NO PREDICTION	NO PREDICTION	1	YES	No information	cell envelope|cell outer membrane|external encapsulating structure part|outer membrane	amide transmembrane transporter activity|macromolecule transmembrane transporter activity|porin activity|wide pore channel activity	fatty acid transport|lipid localization|long-chain fatty acid transport	Bacteria, Viruses
257	PF12119	Protein of unknown function (DUF3581)	187	22	218	No Pfam Clan	No Pfam Clan	Thioesterase/thiol ester dehydrase-isomerase [d.38.1]	12-82	Thioesterase/thiol ester dehydrase-isomerase [d.38]	NO PREDICTION	NO PREDICTION	NO PREDICTION	NO PREDICTION	d.38.1(12-82)	1	No Information	3.1.2.1| 3.1.2.14| 3.1.2.20| 3.1.2.23| 4.2.1.119| 4.2.1.17| 4.2.1.60	No information	3-hydroxyacyl-[acyl-carrier-protein] dehydratase activity|CoA hydrolase activity|hydro-lyase activity|thiolester hydrolase activity	fatty acid biosynthetic process|ketone biosynthetic process|quinone biosynthetic process|quinone cofactor biosynthetic process|quinone metabolic process	Bacteria, Viruses
258	PF10925	Protein of unknown function (DUF2680)	166	14	59	No Pfam Clan	No Pfam Clan	TPR-like [a.118.8]	2-60	alpha-alpha superhelix [a.118]	a.118.8(2-60)	NO PREDICTION	NO PREDICTION	NO PREDICTION	NO PREDICTION	1	No Information	No information	COPI-coated vesicle|ER membrane protein complex|Golgi-associated vesicle|SNARE complex|axoneme|axoneme part|integral to mitochondrial outer membrane|integral to organelle membrane|intraflagellar transport particle|intraflagellar transport particle B|intrinsic to organelle membrane|microtubule basal body|mitochondrial outer membrane|mitochondrial outer membrane translocase complex|organelle outer …	heat shock protein binding|macromolecule transmembrane transporter activity|soluble NSF attachment protein activity	SNARE complex disassembly|cell projection organization|cytoskeleton-dependent intracellular transport|intra-Golgi vesicle-mediated transport|negative regulation of cell morphogenesis involved in differentiation|negative regulation of neuron differentiation|organelle fission|peroxisome fission|peroxisome organization|pilus organization|positive regulation of mitochondrial fission|positive regulati…	Bacteria
259	PF10070	Uncharacterized protein conserved in bacteria (DUF2309)	634	67	788	No Pfam Clan	No Pfam Clan	ARM repeat [a.118.1]	1-784	alpha-alpha superhelix [a.118]	NO PREDICTION	a.118.1(1-784)	NO PREDICTION	NO PREDICTION	NO PREDICTION	1	No Information	No information	anchoring junction|beta-catenin destruction complex|cell-cell adherens junction|lateral plasma membrane|microvillus membrane|mitotic spindle|nuclear pore|pore complex|proteasome accessory complex|protein phosphatase type 2A complex|protein serine/threonine phosphatase complex|spindle pole|spindle pole body|trans-Golgi network	alpha-catenin binding|cadherin binding|cell adhesion molecule binding|deoxyhypusine monooxygenase activity|nuclear localization sequence binding|phosphatase regulator activity|protein phosphatase regulator activity|protein phosphatase type 2A regulator activity|protein transporter activity|signal sequence binding	RNA catabolic process|T cell differentiation in thymus|bone resorption|cell fate commitment involved in formation of primary germ layer|central nervous system vasculogenesis|cerebral cortex radial glia guided migration|cerebral cortex radially oriented cell migration|ectodermal placode development|embryonic epithelial tube formation|embryonic foregut morphogenesis|embryonic forelimb morphogenesis…	Bacteria, Viruses, Archaea
260	PF11681	Protein of unknown function (DUF3277)	159	7	146	No Pfam Clan	No Pfam Clan	Quinoprotein alcohol dehydrogenase-like [b.70.1]	11-141	8-bladed beta-propeller [b.70]	b.70.1(11-141)	NO PREDICTION	NO PREDICTION	NO PREDICTION	NO PREDICTION	1	No Information	1.1.2.7| 1.1.98.1	No information	endonuclease activity|endoribonuclease activity|nuclease activity|ribonuclease activity	ER-nucleus signaling pathway|RNA phosphodiester bond hydrolysis|RNA phosphodiester bond hydrolysis, endonucleolytic|cellular response to topologically incorrect protein|cellular response to unfolded protein|cilium assembly|cilium organization|intrinsic apoptotic signaling pathway in response to endoplasmic reticulum stress|response to endoplasmic reticulum stress|response to topologically incorre…	Bacteria, Viruses
261	PF04535	Domain of unknown function (DUF588)	771	84	150	CL0396	Marvel-like	Multidrug efflux transporter AcrB transmembrane domain [f.35.1]	4-149	Multidrug efflux transporter AcrB transmembrane domain [f.35]	NO PREDICTION	f.35.1(4-149)	NO PREDICTION	NO PREDICTION	NO PREDICTION	1	No Information	No information	No information	No information	No information	Eukaryota
262	PF15112	Domain of unknown function (DUF4559)	62	8	307	No Pfam Clan	No Pfam Clan	Cullin repeat-like [a.118.17]	1-306	alpha-alpha superhelix [a.118]	NO PREDICTION	a.118.17(1-306)	NO PREDICTION	NO PREDICTION	NO PREDICTION	1	No Information	No information	No information	protein heterodimerization activity	cellular protein catabolic process|modification-dependent macromolecule catabolic process|modification-dependent protein catabolic process|negative regulation of granulocyte differentiation|negative regulation of leukocyte differentiation|negative regulation of myeloid cell differentiation|negative regulation of myeloid leukocyte differentiation|positive regulation of G1/S transition of mitotic c…	Eukaryota
263	PF15483	Domain of unknown function (DUF4641)	39	16	445	No Pfam Clan	No Pfam Clan	ssDNA viruses [b.121.5]	1-407	Nucleoplasmin-like/VP (viral coat and capsid proteins) [b.121]	NO PREDICTION	NO PREDICTION	NO PREDICTION	b.121.5(1-407)	NO PREDICTION	1	No Information	No information	No information	No information	No information	Eukaryota
264	PF13595	Domain of unknown function (DUF4138)	514	30	246	No Pfam Clan	No Pfam Clan	TPR-like [a.118.8]	9-167	alpha-alpha superhelix [a.118]	a.118.8(9-167)	NO PREDICTION	NO PREDICTION	NO PREDICTION	NO PREDICTION	1	YES	No information	COPI-coated vesicle|ER membrane protein complex|Golgi-associated vesicle|SNARE complex|axoneme|axoneme part|integral to mitochondrial outer membrane|integral to organelle membrane|intraflagellar transport particle|intraflagellar transport particle B|intrinsic to organelle membrane|microtubule basal body|mitochondrial outer membrane|mitochondrial outer membrane translocase complex|organelle outer …	heat shock protein binding|macromolecule transmembrane transporter activity|soluble NSF attachment protein activity	SNARE complex disassembly|cell projection organization|cytoskeleton-dependent intracellular transport|intra-Golgi vesicle-mediated transport|negative regulation of cell morphogenesis involved in differentiation|negative regulation of neuron differentiation|organelle fission|peroxisome fission|peroxisome organization|pilus organization|positive regulation of mitochondrial fission|positive regulati…	Bacteria
265	PF04250	Protein of unknown function (DUF429)	405	41	209	No Pfam Clan	No Pfam Clan	Ribonuclease H-like [c.55.3]	1-185	Ribonuclease H-like motif [c.55]	NO PREDICTION	c.55.3(1-185)	NO PREDICTION	NO PREDICTION	NO PREDICTION	1	No Information	3.1.11.1| 3.1.13.1| 3.1.13.4| 3.1.13.5| 3.1.22.4| 3.1.26.4	CCR4-NOT complex|DNA polymerase complex|cytoplasmic mRNA processing body|micro-ribonucleoprotein complex|nucleolus|ribonuclease H2 complex|ribonucleoprotein granule	DNA polymerase activity|DNA-directed DNA polymerase activity|endoribonuclease activity, producing 5'-phosphomonoesters|exonuclease activity|nuclease activity|ribonuclease H activity|transposase activity	DNA catabolic process|DNA replication|DNA replication, removal of RNA primer|DNA strand elongation|RNA 3'-end processing|RNA catabolic process|RNA phosphodiester bond hydrolysis|cytoplasmic mRNA processing body assembly|gene silencing|gene silencing by RNA|lagging strand elongation|mRNA 3'-end processing|mitochondrial genome maintenance|mitotic DNA integrity checkpoint|mitotic G2 DNA damage check…	Eukaryota, Bacteria, Archaea
266	PF05957	Bacterial protein of unknown function (DUF883)	2283	59	94	CL0406	YjbJ-CsbD-like	ARM repeat [a.118.1]	3-85	alpha-alpha superhelix [a.118]	a.118.1(3-85)	NO PREDICTION	NO PREDICTION	NO PREDICTION	NO PREDICTION	1	No Information	No information	anchoring junction|beta-catenin destruction complex|cell-cell adherens junction|lateral plasma membrane|microvillus membrane|mitotic spindle|nuclear pore|pore complex|proteasome accessory complex|protein phosphatase type 2A complex|protein serine/threonine phosphatase complex|spindle pole|spindle pole body|trans-Golgi network	alpha-catenin binding|cadherin binding|cell adhesion molecule binding|deoxyhypusine monooxygenase activity|nuclear localization sequence binding|phosphatase regulator activity|protein phosphatase regulator activity|protein phosphatase type 2A regulator activity|protein transporter activity|signal sequence binding	RNA catabolic process|T cell differentiation in thymus|bone resorption|cell fate commitment involved in formation of primary germ layer|central nervous system vasculogenesis|cerebral cortex radial glia guided migration|cerebral cortex radially oriented cell migration|ectodermal placode development|embryonic epithelial tube formation|embryonic foregut morphogenesis|embryonic forelimb morphogenesis…	Eukaryota, Bacteria, Archaea
267	PF06023	Archaeal protein of unknown function (DUF911)	70	8	290	CL0236	PDDEXK	Restriction endonuclease-like [c.52.1]	INDIRECT	Restriction endonuclease-like [c.52]	NO PREDICTION	c.52.1(INDIRECT)	NO PREDICTION	NO PREDICTION	NO PREDICTION	1	No Information	3.1.11.3| 3.1.11.5| 3.1.21.2| 3.1.21.4| 3.1.22.4	No information	endonuclease activity|nuclease activity	DNA repair|nucleotide-excision repair	Bacteria, Archaea
268	PF07028	Protein of unknown function (DUF1319)	50	11	126	No Pfam Clan	No Pfam Clan	L domain-like [c.10.2]	2-107	Leucine-rich repeat, LRR (right-handed beta-alpha superhelix) [c.10]	c.10.2(2-107)	NO PREDICTION	NO PREDICTION	NO PREDICTION	NO PREDICTION	1	No Information	No information	U2 snRNP	3'-5' exonuclease activity|3'-5'-exoribonuclease activity|exonuclease activity, active with either ribo- or deoxyribonucleic acids and producing 5'-phosphomon|exoribonuclease activity|exoribonuclease activity, producing 5'-phosphomonoesters|phosphatase inhibitor activity|phosphatase regulator activity|poly(A)-specific ribonuclease activity	B cell activation|B cell proliferation|B cell proliferation involved in immune response|RNA phosphodiester bond hydrolysis, exonucleolytic|biological adhesion|nuclear transport|nuclear-transcribed mRNA catabolic process|nuclear-transcribed mRNA catabolic process, deadenylation-dependent decay|nucleocytoplasmic transport|post-embryonic morphogenesis|post-embryonic organ development|regulation of J…	Viruses
269	PF07617	Protein of unknown function (DUF1579)	94	17	159	No Pfam Clan	No Pfam Clan	Lipocalins [b.60.1]	5-157	Lipocalins [b.60]	NO PREDICTION	b.60.1(5-157)	NO PREDICTION	NO PREDICTION	NO PREDICTION	1	No Information	5.3.99.2	cell body|dendrite|neuron projection|neuronal cell body|perinuclear region of cytoplasm|rough endoplasmic reticulum	alcohol binding|carboxylic acid binding|cholesterol binding|insulin-activated receptor activity|intramolecular oxidoreductase activity|isoprenoid binding|lipid transporter activity|monocarboxylic acid binding|odorant binding|prostaglandin-D synthase activity|protein tyrosine kinase activity|retinoid binding|retinol transporter activity|steroid binding|sterol binding|transmembrane receptor protein…	aerobic respiration|aging|axon development|axon regeneration|brain development|carbohydrate homeostasis|cell projection organization|cellular hormone metabolic process|cellular respiration|cellular response to lipid|cellular response to nitrogen compound|cellular response to organonitrogen compound|cellular response to peptide|cellular response to peptide hormone stimulus|central nervous system d…	Eukaryota, Bacteria
270	PF11254	Protein of unknown function (DUF3053)	635	8	229	No Pfam Clan	No Pfam Clan	MW0975(SA0943)-like [a.24.27]	22-221	Four-helical up-and-down bundle [a.24]	NO PREDICTION	a.24.27(22-221)	NO PREDICTION	NO PREDICTION	NO PREDICTION	1	No Information	No information	No information	No information	No information	Eukaryota, Bacteria
271	PF09959	Uncharacterized protein conserved in archaea (DUF2193)	32	9	499	No Pfam Clan	No Pfam Clan	ARM repeat [a.118.1]	1-495	alpha-alpha superhelix [a.118]	NO PREDICTION	a.118.1(1-495)	NO PREDICTION	NO PREDICTION	NO PREDICTION	1	No Information	No information	anchoring junction|beta-catenin destruction complex|cell-cell adherens junction|lateral plasma membrane|microvillus membrane|mitotic spindle|nuclear pore|pore complex|proteasome accessory complex|protein phosphatase type 2A complex|protein serine/threonine phosphatase complex|spindle pole|spindle pole body|trans-Golgi network	alpha-catenin binding|cadherin binding|cell adhesion molecule binding|deoxyhypusine monooxygenase activity|nuclear localization sequence binding|phosphatase regulator activity|protein phosphatase regulator activity|protein phosphatase type 2A regulator activity|protein transporter activity|signal sequence binding	RNA catabolic process|T cell differentiation in thymus|bone resorption|cell fate commitment involved in formation of primary germ layer|central nervous system vasculogenesis|cerebral cortex radial glia guided migration|cerebral cortex radially oriented cell migration|ectodermal placode development|embryonic epithelial tube formation|embryonic foregut morphogenesis|embryonic forelimb morphogenesis…	Archaea
272	PF13210	Domain of unknown function (DUF4018)	74	6	192	No Pfam Clan	No Pfam Clan	Multidrug efflux transporter AcrB transmembrane domain [f.35.1]	6-191	Multidrug efflux transporter AcrB transmembrane domain [f.35]	NO PREDICTION	f.35.1(6-191)	NO PREDICTION	NO PREDICTION	NO PREDICTION	1	No Information	No information	No information	No information	No information	Bacteria
273	PF11832	Protein of unknown function (DUF3352)	156	32	536	No Pfam Clan	No Pfam Clan	WD40 repeat-like [b.69.4]	INDIRECT	7-bladed beta-propeller [b.69]	NO PREDICTION	b.69.4(INDIRECT)	NO PREDICTION	NO PREDICTION	NO PREDICTION	1	No Information	No information	Arp2/3 protein complex|CIA complex|Cdc73/Paf1 complex|Cul4-RING ubiquitin ligase complex|ER to Golgi transport vesicle|SMN complex|SMN-Sm protein complex|Ski complex|THO complex|TORC1 complex|chromosome, centromeric region|cullin-RING ubiquitin ligase complex|eukaryotic translation initiation factor 3 complex|extrinsic to internal side of plasma membrane|extrinsic to membrane|extrinsic to plasma …	G-protein gamma-subunit binding|histone binding|peroxisome targeting sequence binding|phosphatidylinositol binding|phosphatidylinositol-3,5-bisphosphate binding|phosphatidylinositol-3-phosphate binding|phosphatidylinositol-5-phosphate binding|signal sequence binding|translation initiation factor activity	RNA splicing, via transesterification reactions with bulged adenosine as nucleophile|T cell homeostasis|TOR signaling cascade|attachment of spindle microtubules to kinetochore|attachment of spindle microtubules to kinetochore involved in mitotic sister chromatid segregation|autophagy|cellular response to starvation|chromosome segregation|embryonic digit morphogenesis|establishment of RNA localiza…	Eukaryota, Bacteria
274	PF10027	Predicted integral membrane protein (DUF2269)	382	56	150	CL0430	CopD_like	Transmembrane di-heme cytochromes [f.21.1]	INDIRECT	Heme-binding four-helical bundle [f.21]	NO PREDICTION	f.21.1(INDIRECT)	NO PREDICTION	NO PREDICTION	NO PREDICTION	1	No Information	No information	No information	electron carrier activity	cellular respiration	Eukaryota, Bacteria, Archaea
275	PF13282	Domain of unknown function (DUF4070)	231	55	146	No Pfam Clan	No Pfam Clan	Radical SAM enzymes [c.1.28]	1-146	TIM beta/alpha-barrel [c.1]	c.1.28(1-146)	NO PREDICTION	NO PREDICTION	NO PREDICTION	NO PREDICTION	1	No Information	1.3.99.22| 1.97.1.4| 2.8.1.6| 5.4.3.2	lipid particle	4 iron, 4 sulfur cluster binding|biotin synthase activity|intramolecular transferase activity|lipoate synthase activity|lipoate-protein ligase activity|metal cluster binding|oxidoreductase activity, acting on the CH-CH group of donors|protein self-association|radical SAM enzyme activity|sulfurtransferase activity|transferase activity, transferring sulfur-containing groups	CD4-positive, alpha-beta T cell activation|CD4-positive, alpha-beta T cell differentiation|T cell differentiation|alpha-beta T cell activation|alpha-beta T cell differentiation|defense response to virus|lipoate biosynthetic process|lipoate metabolic process|lymphocyte differentiation|molybdopterin cofactor biosynthetic process|molybdopterin cofactor metabolic process|monocarboxylic acid biosynthe…	Eukaryota, Bacteria
276	PF12077	Transmembrane protein of unknown function (DUF3556)	188	14	574	No Pfam Clan	No Pfam Clan	MFS general substrate transporter [f.38.1]	24-483	MFS general substrate transporter [f.38]	NO PREDICTION	f.38.1(24-483)	NO PREDICTION	NO PREDICTION	NO PREDICTION	1	No Information	No information	acrosomal membrane|brush border|brush border membrane|clathrin-coated vesicle|coated vesicle|cytoplasmic vesicle membrane|cytoplasmic vesicle part|female pronucleus|insulin-responsive compartment|intrinsic to organelle membrane|intrinsic to plasma membrane|pronucleus|synapse part|vacuolar membrane|vacuolar part|vesicle membrane	calcium-dependent protein binding|carbohydrate derivative transporter activity|carbohydrate transmembrane transporter activity|carbohydrate transporter activity|drug transmembrane transporter activity|drug transporter activity|glucose binding|monocarboxylic acid transmembrane transporter activity|salt transmembrane transporter activity|secondary active transmembrane transporter activity|sodium io…	amyloid precursor protein catabolic process|amyloid precursor protein metabolic process|arginine transport|autophagic vacuole fusion|carbohydrate derivative transport|carbohydrate transport|disaccharide transport|drug transmembrane transport|drug transport|folic acid transport|galactolipid metabolic process|galactosylceramide metabolic process|globoside metabolic process|glucosylceramide metaboli…	Bacteria
277	PF05218	Protein of unknown function (DUF713)	53	6	182	No Pfam Clan	No Pfam Clan	t-snare proteins [a.47.2]	42-142	STAT-like [a.47]	NO PREDICTION	NO PREDICTION	a.47.2(42-142)	NO PREDICTION	NO PREDICTION	1	No Information	No information	Golgi apparatus	No information	No information	Eukaryota
278	PF06551	Protein of unknown function (DUF1120)	319	7	116	CL0204	Adhesin	Bacterial adhesins [b.2.3]	1-55	Common fold of diphtheria toxin/transcription factors/cytochrome f [b.2]	NO PREDICTION	NO PREDICTION	NO PREDICTION	NO PREDICTION	b.2.3(1-55)	1	YES	No information	pilus	No information	biofilm formation|biological adhesion|cell adhesion|cell adhesion involved in biofilm formation|cell adhesion involved in single-species biofilm formation|multi-organism cellular process|single-species biofilm formation	Eukaryota, Bacteria
279	PF15016	Domain of unknown function (DUF4520)	57	13	86	No Pfam Clan	No Pfam Clan	Polo-box domain [d.223.1]	12-60	Polo-box domain [d.223]	NO PREDICTION	NO PREDICTION	NO PREDICTION	NO PREDICTION	d.223.1(12-60)	1	No Information	No information	No information	No information	No information	Eukaryota
280	PF14643	Domain of unknown function (DUF4455)	121	16	474	No Pfam Clan	No Pfam Clan	ARM repeat [a.118.1]	24-463	alpha-alpha superhelix [a.118]	NO PREDICTION	a.118.1(24-463)	NO PREDICTION	NO PREDICTION	NO PREDICTION	1	No Information	No information	anchoring junction|beta-catenin destruction complex|cell-cell adherens junction|lateral plasma membrane|microvillus membrane|mitotic spindle|nuclear pore|pore complex|proteasome accessory complex|protein phosphatase type 2A complex|protein serine/threonine phosphatase complex|spindle pole|spindle pole body|trans-Golgi network	alpha-catenin binding|cadherin binding|cell adhesion molecule binding|deoxyhypusine monooxygenase activity|nuclear localization sequence binding|phosphatase regulator activity|protein phosphatase regulator activity|protein phosphatase type 2A regulator activity|protein transporter activity|signal sequence binding	RNA catabolic process|T cell differentiation in thymus|bone resorption|cell fate commitment involved in formation of primary germ layer|central nervous system vasculogenesis|cerebral cortex radial glia guided migration|cerebral cortex radially oriented cell migration|ectodermal placode development|embryonic epithelial tube formation|embryonic foregut morphogenesis|embryonic forelimb morphogenesis…	Eukaryota, Bacteria
281	PF07758	Protein of unknown function (DUF1614)	186	48	176	No Pfam Clan	No Pfam Clan	Multidrug efflux transporter AcrB transmembrane domain [f.35.1]	24-175	Multidrug efflux transporter AcrB transmembrane domain [f.35]	NO PREDICTION	f.35.1(24-175)	NO PREDICTION	NO PREDICTION	NO PREDICTION	1	No Information	No information	No information	No information	No information	Bacteria, Archaea
282	PF09745	Coiled-coil domain-containing protein 55 (DUF2040)	288	30	128	No Pfam Clan	No Pfam Clan	MW0975(SA0943)-like [a.24.27]	1-125	Four-helical up-and-down bundle [a.24]	NO PREDICTION	a.24.27(1-125)	NO PREDICTION	NO PREDICTION	NO PREDICTION	1	No Information	No information	No information	No information	No information	Eukaryota
283	PF13161	Protein of unknown function (DUF3996)	146	16	153	No Pfam Clan	No Pfam Clan	OMPA-like [f.4.1]	1-152	Transmembrane beta-barrels [f.4]	NO PREDICTION	f.4.1(1-152)	NO PREDICTION	NO PREDICTION	NO PREDICTION	1	No Information	No information	cell envelope|cell outer membrane|external encapsulating structure part|outer membrane	O-acyltransferase activity|O-palmitoyltransferase activity|palmitoyltransferase activity|transferase activity, transferring acyl groups other than amino-acyl groups	glycolipid biosynthetic process|glycolipid metabolic process|lipid A biosynthetic process|lipid A metabolic process|lipooligosaccharide biosynthetic process|lipooligosaccharide metabolic process|membrane lipid biosynthetic process|membrane lipid metabolic process|oligosaccharide biosynthetic process|oligosaccharide metabolic process|phospholipid biosynthetic process|phospholipid metabolic process	Bacteria
284	PF14188	Domain of unknown function (DUF4311)	329	9	213	No Pfam Clan	No Pfam Clan	Multidrug efflux transporter AcrB transmembrane domain [f.35.1]	INDIRECT	Multidrug efflux transporter AcrB transmembrane domain [f.35]	NO PREDICTION	f.35.1(INDIRECT)	NO PREDICTION	NO PREDICTION	NO PREDICTION	1	No Information	No information	No information	No information	No information	Bacteria
285	PF10730	Protein of unknown function (DUF2521)	131	10	147	No Pfam Clan	No Pfam Clan	Winged helix DNA-binding domain [a.4.5]	2-136	DNA/RNA-binding 3-helical bundle [a.4]	a.4.5(2-136)	NO PREDICTION	NO PREDICTION	NO PREDICTION	NO PREDICTION	1	No Information	No information	cytosolic small ribosomal subunit|small ribosomal subunit	nucleic acid binding transcription factor activity|transcription regulatory region DNA binding	CD8-positive, alpha-beta T cell activation|CD8-positive, alpha-beta T cell differentiation|alpha-beta T cell activation|alpha-beta T cell differentiation|immune system development|positive regulation of interleukin-12 biosynthetic process|regulation of interleukin-12 production	Bacteria
286	PF10920	Protein of unknown function (DUF2705)	30	2	245	No Pfam Clan	No Pfam Clan	Bacterial photosystem II reaction centre, L and M subunits [f.26.1]	INDIRECT	Bacterial photosystem II reaction centre, L and M subunits [f.26]	NO PREDICTION	f.26.1(INDIRECT)	NO PREDICTION	NO PREDICTION	NO PREDICTION	1	No Information	No information	No information	No information	No information	Bacteria
287	PF15239	Domain of unknown function (DUF4586)	143	41	302	No Pfam Clan	No Pfam Clan	ssDNA viruses [b.121.5]	1-291	Nucleoplasmin-like/VP (viral coat and capsid proteins) [b.121]	NO PREDICTION	NO PREDICTION	NO PREDICTION	b.121.5(1-291)	NO PREDICTION	1	No Information	No information	No information	No information	No information	Eukaryota
288	PF10881	Protein of unknown function (DUF2726)	880	35	126	CL0236	PDDEXK	Restriction endonuclease-like [c.52.1]	INDIRECT	Restriction endonuclease-like [c.52]	NO PREDICTION	c.52.1(INDIRECT)	NO PREDICTION	NO PREDICTION	NO PREDICTION	1	YES	3.1.11.3| 3.1.11.5| 3.1.21.2| 3.1.21.4| 3.1.22.4	No information	endonuclease activity|nuclease activity	DNA repair|nucleotide-excision repair	Bacteria, Viruses
289	PF13171	Protein of unknown function (DUF4004)	172	9	199	No Pfam Clan	No Pfam Clan	Putative DNA-binding domain [a.6.1]	3-57	Putative DNA-binding domain [a.6]	NO PREDICTION	NO PREDICTION	NO PREDICTION	NO PREDICTION	a.6.1(3-57)	1	No Information	No information	No information	nucleic acid binding transcription factor activity|sequence-specific DNA binding transcription factor activity	No information	Bacteria, Archaea
290	PF07214	Protein of unknown function (DUF1418)	515	7	96	No Pfam Clan	No Pfam Clan	RNI-like [c.10.1]	9-88	Leucine-rich repeat, LRR (right-handed beta-alpha superhelix) [c.10]	c.10.1(9-88)	NO PREDICTION	NO PREDICTION	NO PREDICTION	NO PREDICTION	1	YES	No information	ubiquitin ligase complex	acid-amino acid ligase activity|small conjugating protein ligase activity|ubiquitin-protein ligase activity	cellular protein catabolic process|entrainment of circadian clock|entrainment of circadian clock by photoperiod|modification-dependent macromolecule catabolic process|photoperiodism|protein catabolic process|protein ubiquitination|proteolysis|regulation of circadian rhythm|ubiquitin-dependent protein catabolic process	Bacteria
291	PF12021	Protein of unknown function (DUF3509)	201	19	94	No Pfam Clan	No Pfam Clan	Quinoprotein alcohol dehydrogenase-like [b.70.1]	4-82	8-bladed beta-propeller [b.70]	b.70.1(4-82)	NO PREDICTION	NO PREDICTION	NO PREDICTION	NO PREDICTION	1	No Information	1.1.2.7| 1.1.98.1	No information	endonuclease activity|endoribonuclease activity|nuclease activity|ribonuclease activity	ER-nucleus signaling pathway|RNA phosphodiester bond hydrolysis|RNA phosphodiester bond hydrolysis, endonucleolytic|cellular response to topologically incorrect protein|cellular response to unfolded protein|cilium assembly|cilium organization|intrinsic apoptotic signaling pathway in response to endoplasmic reticulum stress|response to endoplasmic reticulum stress|response to topologically incorre…	Bacteria
292	PF07585	Protein of unknown function (DUF1551)	57	14	339	No Pfam Clan	No Pfam Clan	OMPT-like [f.4.4]	44-338	Transmembrane beta-barrels [f.4]	NO PREDICTION	f.4.4(44-338)	NO PREDICTION	NO PREDICTION	NO PREDICTION	1	No Information	3.4.23.48| 3.4.23.49	No information	No information	No information	Bacteria
293	PF07957	Protein of unknown function (DUF3294)	45	10	216	No Pfam Clan	No Pfam Clan	MW0975(SA0943)-like [a.24.27]	1-200	Four-helical up-and-down bundle [a.24]	NO PREDICTION	a.24.27(1-200)	NO PREDICTION	NO PREDICTION	NO PREDICTION	1	No Information	No information	No information	No information	No information	Eukaryota
294	PF09365	Conserved hypothetical protein (DUF2461)	698	99	212	No Pfam Clan	No Pfam Clan	YktB/PF0168-like [d.296.1]	8-211	YktB/PF0168-like [d.296]	NO PREDICTION	d.296.1(8-211)	NO PREDICTION	NO PREDICTION	NO PREDICTION	1	No Information	No information	No information	No information	No information	Eukaryota, Bacteria
295	PF15488	Domain of unknown function (DUF4645)	21	7	294	No Pfam Clan	No Pfam Clan	ssDNA viruses [b.121.5]	1-294	Nucleoplasmin-like/VP (viral coat and capsid proteins) [b.121]	NO PREDICTION	NO PREDICTION	NO PREDICTION	b.121.5(1-294)	NO PREDICTION	1	No Information	No information	No information	No information	No information	Eukaryota
296	PF11882	Domain of unknown function (DUF3402)	336	22	409	No Pfam Clan	No Pfam Clan	ARM repeat [a.118.1]	90-408	alpha-alpha superhelix [a.118]	NO PREDICTION	a.118.1(90-408)	NO PREDICTION	NO PREDICTION	NO PREDICTION	1	No Information	No information	anchoring junction|beta-catenin destruction complex|cell-cell adherens junction|lateral plasma membrane|microvillus membrane|mitotic spindle|nuclear pore|pore complex|proteasome accessory complex|protein phosphatase type 2A complex|protein serine/threonine phosphatase complex|spindle pole|spindle pole body|trans-Golgi network	alpha-catenin binding|cadherin binding|cell adhesion molecule binding|deoxyhypusine monooxygenase activity|nuclear localization sequence binding|phosphatase regulator activity|protein phosphatase regulator activity|protein phosphatase type 2A regulator activity|protein transporter activity|signal sequence binding	RNA catabolic process|T cell differentiation in thymus|bone resorption|cell fate commitment involved in formation of primary germ layer|central nervous system vasculogenesis|cerebral cortex radial glia guided migration|cerebral cortex radially oriented cell migration|ectodermal placode development|embryonic epithelial tube formation|embryonic foregut morphogenesis|embryonic forelimb morphogenesis…	Eukaryota
297	PF04342	Protein of unknown function, DUF486	583	4	108	CL0184	DMT	Multidrug resistance efflux transporter EmrE [f.39.1]	4-107	Multidrug resistance efflux transporter EmrE [f.39]	NO PREDICTION	f.39.1(4-107)	NO PREDICTION	NO PREDICTION	NO PREDICTION	1	No Information	No information	No information	No information	No information	Eukaryota, Bacteria, Archaea
298	PF13870	Domain of unknown function (DUF4201)	290	56	177	No Pfam Clan	No Pfam Clan	MW0975(SA0943)-like [a.24.27]	1-176	Four-helical up-and-down bundle [a.24]	NO PREDICTION	a.24.27(1-176)	NO PREDICTION	NO PREDICTION	NO PREDICTION	1	No Information	No information	No information	No information	No information	Eukaryota
299	PF11250	Protein of unknown function (DUF3049)	167	24	56	No Pfam Clan	No Pfam Clan	Calcium-dependent phosphotriesterase [b.68.6]	7-51	6-bladed beta-propeller [b.68]	b.68.6(7-51)	NO PREDICTION	NO PREDICTION	NO PREDICTION	NO PREDICTION	1	No Information	3.1.1.17| 3.1.1.25| 3.1.8.2| 4.3.3.2	No information	aryldialkylphosphatase activity|arylesterase activity|calcium ion binding|carboxylic ester hydrolase activity|gluconolactonase activity|zinc ion binding	L-ascorbic acid biosynthetic process|L-ascorbic acid metabolic process|calcium ion homeostasis|cellular calcium ion homeostasis|cellular cation homeostasis|cellular chemical homeostasis|cellular divalent inorganic cation homeostasis|cellular ion homeostasis|cellular metal ion homeostasis|divalent inorganic cation homeostasis|metal ion homeostasis|monosaccharide biosynthetic process|positive regul…	Eukaryota
300	PF11677	Protein of unknown function (DUF3273)	59	9	265	No Pfam Clan	No Pfam Clan	MFS general substrate transporter [f.38.1]	4-254	MFS general substrate transporter [f.38]	NO PREDICTION	f.38.1(4-254)	NO PREDICTION	NO PREDICTION	NO PREDICTION	1	No Information	No information	acrosomal membrane|brush border|brush border membrane|clathrin-coated vesicle|coated vesicle|cytoplasmic vesicle membrane|cytoplasmic vesicle part|female pronucleus|insulin-responsive compartment|intrinsic to organelle membrane|intrinsic to plasma membrane|pronucleus|synapse part|vacuolar membrane|vacuolar part|vesicle membrane	calcium-dependent protein binding|carbohydrate derivative transporter activity|carbohydrate transmembrane transporter activity|carbohydrate transporter activity|drug transmembrane transporter activity|drug transporter activity|glucose binding|monocarboxylic acid transmembrane transporter activity|salt transmembrane transporter activity|secondary active transmembrane transporter activity|sodium io…	amyloid precursor protein catabolic process|amyloid precursor protein metabolic process|arginine transport|autophagic vacuole fusion|carbohydrate derivative transport|carbohydrate transport|disaccharide transport|drug transmembrane transport|drug transport|folic acid transport|galactolipid metabolic process|galactosylceramide metabolic process|globoside metabolic process|glucosylceramide metaboli…	Eukaryota
301	PF04447	Protein of unknown function (DUF550)	150	10	101	CL0231	MazG	all-alpha NTP pyrophosphatases [a.204.1]	18-82	all-alpha NTP pyrophosphatases [a.204]	NO PREDICTION	NO PREDICTION	NO PREDICTION	NO PREDICTION	a.204.1(18-82)	1	No Information	3.6.1.19| 3.6.1.23| 3.6.1.31	No information	magnesium ion binding|nucleoside-triphosphate diphosphatase activity	nucleoside triphosphate catabolic process|organophosphate catabolic process	Bacteria, Viruses
302	PF10721	Protein of unknown function (DUF2514)	309	17	162	CL0331	EpsM	MW0975(SA0943)-like [a.24.27]	21-161	Four-helical up-and-down bundle [a.24]	NO PREDICTION	a.24.27(21-161)	NO PREDICTION	NO PREDICTION	NO PREDICTION	1	No Information	No information	No information	No information	No information	Bacteria, Viruses
303	PF09941	Uncharacterized conserved protein (DUF2173)	47	11	108	No Pfam Clan	No Pfam Clan	Roadblock/LC7 domain [d.110.7]	1-107	Profilin-like [d.110]	NO PREDICTION	d.110.7(1-107)	NO PREDICTION	NO PREDICTION	NO PREDICTION	1	No Information	No information	Ragulator complex|cytoplasmic dynein complex|dynein complex|endosomal part|endosome membrane|late endosome|late endosome membrane|lysosome|lytic vacuole|membrane raft|microtubule associated complex	ATPase activity, coupled|GTPase regulator activity|guanyl-nucleotide exchange factor activity|nucleoside-triphosphatase regulator activity|protein complex scaffold	ATP catabolic process|ATP metabolic process|cell growth|cellular response to acid|cellular response to amino acid stimulus|cellular response to nitrogen compound|cellular response to organonitrogen compound|glycosyl compound catabolic process|growth|microtubule-based movement|microtubule-based process|nucleoside catabolic process|nucleoside monophosphate catabolic process|nucleoside monophosphate…	Bacteria, Archaea
304	PF15072	Domain of unknown function (DUF4539)	116	32	86	No Pfam Clan	No Pfam Clan	Nucleic acid-binding proteins [b.40.4]	21-63	OB-fold [b.40]	NO PREDICTION	NO PREDICTION	NO PREDICTION	NO PREDICTION	b.40.4(21-63)	1	No Information	3.1.13.1| 3.1.26.12	DNA replication factor A complex|DNA-directed RNA polymerase II, core complex|DNA-directed RNA polymerase II, holoenzyme|DNA-directed RNA polymerase complex|RNA polymerase complex|cytoplasmic exosome (RNase complex)|cytosolic small ribosomal subunit|exosome (RNase complex)|mitochondrial nucleoid|nuclear DNA-directed RNA polymerase complex|nucleoid|organellar ribosome|replisome	RNA polymerase activity|chromatin binding|ribonucleoprotein complex binding|single-stranded DNA binding|structure-specific DNA binding	regulation of DNA-dependent transcription, termination|regulation of RNA stability|regulation of mRNA stability|response to cold|ribonucleoprotein complex biogenesis|telomere maintenance|telomere organization|transcriptional attenuation|translational initiation	Eukaryota
305	PF12013	Protein of unknown function (DUF3505)	197	16	109	No Pfam Clan	No Pfam Clan	TRAF domain-like [b.8.1]	9-47	TRAF domain-like [b.8]	NO PREDICTION	NO PREDICTION	b.8.1(9-47)	NO PREDICTION	NO PREDICTION	1	No Information	No information	No information	No information	No information	Eukaryota
306	PF09899	Putative amidoligase enzyme (DUF2126)	471	40	819	CL0286	GCS	Cysteine proteinases [d.3.1]	20-111	Cysteine proteinases [d.3]	NO PREDICTION	NO PREDICTION	d.3.1(20-111)	NO PREDICTION	NO PREDICTION	1	No Information	2.3.1.118| 2.3.1.5| 2.3.2.13| 2.3.2.15| 3.1.1.4| 3.4.14.1| 3.4.18.1| 3.4.22.1| 3.4.22.10| 3.4.22.14| 3.4.22.15| 3.4.22.16| 3.4.22.2| 3.4.22.25| 3.4.22.27| 3.4.22.30| 3.4.22.38| 3.4.22.39| 3.4.22.40| 3.4.22.41| 3.4.22.43| 3.4.22.48| 3.4.22.51| 3.4.22.52| 3.4.22.53| 3.4.22.6| 3.4.22.65| 3.4.22.68| 3.5.1.52| 6.3.1.9	alveolar lamellar body|endosome lumen|lamellar body|lytic vacuole|vacuolar lumen	MHC class I receptor activity|N-acyltransferase activity|acetyltransferase activity|arylamine N-acetyltransferase activity|cysteine-type carboxypeptidase activity|cysteine-type endopeptidase activity|cysteine-type endopeptidase regulator activity involved in apoptotic process|cysteine-type peptidase activity|hormone binding|peptidase activator activity|peptidase activator activity involved in apo…	ERK1 and ERK2 cascade|T cell mediated cytotoxicity|T cell mediated immunity|adaptive immune response|anatomical structure maturation|bradykinin catabolic process|catagen|cell killing|cellular response to thyroid hormone stimulus|chemical homeostasis within a tissue|collagen metabolic process|decidualization|dichotomous subdivision of an epithelial terminal unit|dichotomous subdivision of terminal…	Bacteria
307	PF09889	Uncharacterized protein containing a Zn-ribbon (DUF2116)	52	9	59	CL0167	Zn_Beta_Ribbon	Glucocorticoid receptor-like (DNA-binding domain) [g.39.1]	2-27	Glucocorticoid receptor-like (DNA-binding domain) [g.39]	NO PREDICTION	NO PREDICTION	NO PREDICTION	NO PREDICTION	g.39.1(2-27)	1	No Information	2.7.1.21| 4.2.99.18	No information	No information	No information	Bacteria, Viruses, Archaea
308	PF12482	Phage integrase protein	151	38	96	No Pfam Clan	No Pfam Clan	C-terminal domain of RNA polymerase alpha subunit [a.60.3]	21-78	SAM domain-like [a.60]	NO PREDICTION	NO PREDICTION	NO PREDICTION	NO PREDICTION	a.60.3(21-78)	1	No Information	No information	No information	No information	No information	Bacteria
309	PF11139	Protein of unknown function (DUF2910)	566	46	214	CL0549	NicO_HupE_DsbD	MFS general substrate transporter [f.38.1]	INDIRECT	MFS general substrate transporter [f.38]	NO PREDICTION	f.38.1(INDIRECT)	NO PREDICTION	NO PREDICTION	NO PREDICTION	1	No Information	No information	acrosomal membrane|brush border|brush border membrane|clathrin-coated vesicle|coated vesicle|cytoplasmic vesicle membrane|cytoplasmic vesicle part|female pronucleus|insulin-responsive compartment|intrinsic to organelle membrane|intrinsic to plasma membrane|pronucleus|synapse part|vacuolar membrane|vacuolar part|vesicle membrane	calcium-dependent protein binding|carbohydrate derivative transporter activity|carbohydrate transmembrane transporter activity|carbohydrate transporter activity|drug transmembrane transporter activity|drug transporter activity|glucose binding|monocarboxylic acid transmembrane transporter activity|salt transmembrane transporter activity|secondary active transmembrane transporter activity|sodium io…	amyloid precursor protein catabolic process|amyloid precursor protein metabolic process|arginine transport|autophagic vacuole fusion|carbohydrate derivative transport|carbohydrate transport|disaccharide transport|drug transmembrane transport|drug transport|folic acid transport|galactolipid metabolic process|galactosylceramide metabolic process|globoside metabolic process|glucosylceramide metaboli…	Bacteria, Archaea
310	PF02006	Protein of unknown function DUF137	143	37	178	No Pfam Clan	No Pfam Clan	DHS-like NAD/FAD-binding domain [c.31.1]	1-167	DHS-like NAD/FAD-binding domain [c.31]	NO PREDICTION	c.31.1(1-167)	NO PREDICTION	NO PREDICTION	NO PREDICTION	1	No Information	1.2.3.3| 1.2.5.1| 1.6.1.2| 2.2.1.6| 2.5.1.46| 2.5.1.66| 4.1.1.47	No information	NAD-dependent protein deacetylase activity|deacetylase activity|histone deacetylase activity|hydrolase activity, acting on carbon-nitrogen (but not peptide) bonds, in linear amides	chromatin modification|chromatin organization|chromosome organization|covalent chromatin modification|histone H3 deacetylation|histone deacetylation|histone modification|protein deacylation	Bacteria, Archaea
311	PF14230	Domain of unknown function (DUF4333)	334	37	80	No Pfam Clan	No Pfam Clan	Multiheme cytochromes [a.138.1]	8-80	Multiheme cytochromes [a.138]	a.138.1(8-80)	NO PREDICTION	NO PREDICTION	NO PREDICTION	NO PREDICTION	1	No Information	1.7.2.2| 1.7.3.4	No information	electron carrier activity|oxidoreductase activity, acting on other nitrogenous compounds as donors	No information	Bacteria
312	PF09526	Probable metal-binding protein (DUF2387)	844	44	71	CL0167	Zn_Beta_Ribbon	Zinc beta-ribbon [g.41.3]	5-45	Rubredoxin-like [g.41]	NO PREDICTION	NO PREDICTION	g.41.3(5-45)	NO PREDICTION	NO PREDICTION	1	No Information	No information	No information	No information	No information	Bacteria
313	PF03665	Uncharacterised protein family (UPF0172)	258	22	196	CL0366	JAB	JAB1/MPN domain [c.97.3]	1-119	Cytidine deaminase-like [c.97]	NO PREDICTION	c.97.3(1-119)	NO PREDICTION	NO PREDICTION	NO PREDICTION	1	No Information	3.1.2.15	No information	No information	No information	Eukaryota
314	PF08876	Domain of unknown function (DUF1836)	1171	48	105	CL0123	HTH	Putative DNA-binding domain [a.6.1]	30-86	Putative DNA-binding domain [a.6]	NO PREDICTION	NO PREDICTION	NO PREDICTION	NO PREDICTION	a.6.1(30-86)	1	No Information	No information	No information	nucleic acid binding transcription factor activity|sequence-specific DNA binding transcription factor activity	No information	Eukaryota, Bacteria
315	PF09913	Predicted membrane protein (DUF2142)	382	34	389	CL0111	GT-C	MFS general substrate transporter [f.38.1]	72-388	MFS general substrate transporter [f.38]	NO PREDICTION	f.38.1(72-388)	NO PREDICTION	NO PREDICTION	NO PREDICTION	1	No Information	No information	acrosomal membrane|brush border|brush border membrane|clathrin-coated vesicle|coated vesicle|cytoplasmic vesicle membrane|cytoplasmic vesicle part|female pronucleus|insulin-responsive compartment|intrinsic to organelle membrane|intrinsic to plasma membrane|pronucleus|synapse part|vacuolar membrane|vacuolar part|vesicle membrane	calcium-dependent protein binding|carbohydrate derivative transporter activity|carbohydrate transmembrane transporter activity|carbohydrate transporter activity|drug transmembrane transporter activity|drug transporter activity|glucose binding|monocarboxylic acid transmembrane transporter activity|salt transmembrane transporter activity|secondary active transmembrane transporter activity|sodium io…	amyloid precursor protein catabolic process|amyloid precursor protein metabolic process|arginine transport|autophagic vacuole fusion|carbohydrate derivative transport|carbohydrate transport|disaccharide transport|drug transmembrane transport|drug transport|folic acid transport|galactolipid metabolic process|galactosylceramide metabolic process|globoside metabolic process|glucosylceramide metaboli…	Eukaryota, Bacteria, Archaea
316	PF11954	Domain of unknown function (DUF3471)	608	67	100	No Pfam Clan	No Pfam Clan	D-aminopeptidase, middle and C-terminal domains [b.61.3]	13-84	Streptavidin-like [b.61]	NO PREDICTION	NO PREDICTION	NO PREDICTION	NO PREDICTION	b.61.3(13-84)	1	No Information	No information	No information	No information	No information	Eukaryota, Bacteria, Archaea
317	PF13099	Domain of unknown function (DUF3944)	557	19	35	No Pfam Clan	No Pfam Clan	ARM repeat [a.118.1]	13-35	alpha-alpha superhelix [a.118]	a.118.1(13-35)	NO PREDICTION	NO PREDICTION	NO PREDICTION	NO PREDICTION	1	No Information	No information	anchoring junction|beta-catenin destruction complex|cell-cell adherens junction|lateral plasma membrane|microvillus membrane|mitotic spindle|nuclear pore|pore complex|proteasome accessory complex|protein phosphatase type 2A complex|protein serine/threonine phosphatase complex|spindle pole|spindle pole body|trans-Golgi network	alpha-catenin binding|cadherin binding|cell adhesion molecule binding|deoxyhypusine monooxygenase activity|nuclear localization sequence binding|phosphatase regulator activity|protein phosphatase regulator activity|protein phosphatase type 2A regulator activity|protein transporter activity|signal sequence binding	RNA catabolic process|T cell differentiation in thymus|bone resorption|cell fate commitment involved in formation of primary germ layer|central nervous system vasculogenesis|cerebral cortex radial glia guided migration|cerebral cortex radially oriented cell migration|ectodermal placode development|embryonic epithelial tube formation|embryonic foregut morphogenesis|embryonic forelimb morphogenesis…	Bacteria
318	PF10106	Uncharacterized protein conserved in bacteria (DUF2345)	1108	93	156	No Pfam Clan	No Pfam Clan	Phage fibre proteins [b.108.1]	12-153	Triple-stranded beta-helix [b.108]	b.108.1(12-153)	NO PREDICTION	NO PREDICTION	NO PREDICTION	NO PREDICTION	1	No Information	4.2.2.1	No information	No information	No information	Eukaryota, Bacteria, Archaea
319	PF12281	Protein of unknown function (DUF3620)	119	29	217	No Pfam Clan	No Pfam Clan	Nucleotidyltransferase [d.218.1]	1-198	Nucleotidyltransferase [d.218]	NO PREDICTION	d.218.1(1-198)	NO PREDICTION	NO PREDICTION	NO PREDICTION	1	No Information	2.7.6.5| 2.7.7.19| 2.7.7.31| 2.7.7.42| 2.7.7.52| 2.7.7.72	No information	adenylyltransferase activity|double-stranded RNA binding	No information	Eukaryota, Bacteria
320	PF03235	Protein of unknown function DUF262	2983	194	221	CL0248	ParBc	ParB/Sulfiredoxin [d.268.1]	8-220	ParB/Sulfiredoxin [d.268]	NO PREDICTION	d.268.1(8-220)	NO PREDICTION	NO PREDICTION	NO PREDICTION	1	No Information	1.8.98.2	No information	No information	No information	Eukaryota, Bacteria, Viruses, Archaea
321	PF11868	Protein of unknown function (DUF3388)	391	8	192	No Pfam Clan	No Pfam Clan	P-loop containing nucleoside triphosphate hydrolases [c.37.1]	42-116	P-loop containing nucleoside triphosphate hydrolases [c.37]	NO PREDICTION	NO PREDICTION	NO PREDICTION	NO PREDICTION	c.37.1(42-116)	1	No Information	1.18.6.1| 2.5.1.17| 2.5.1.27| 2.5.1.75| 2.7.1.113| 2.7.1.12| 2.7.1.145| 2.7.1.164| 2.7.1.19| 2.7.1.21| 2.7.1.24| 2.7.1.25| 2.7.1.33| 2.7.1.4| 2.7.1.48| 2.7.1.71| 2.7.1.74| 2.7.1.78| 2.7.10.2| 2.7.11.1| 2.7.4.10| 2.7.4.13| 2.7.4.14| 2.7.4.2| 2.7.4.3| 2.7.4.8| 2.7.4.9| 2.8.2.1| 2.8.2.14| 2.8.2.2| 2.8.2.23| 2.8.2.4| 2.8.2.8| 2.8.2.9| 3.1.11.5| 3.1.5.1| 3.6.1.14| 3.6.1.15| 3.6.1.3| 3.6.3.16| 3.6.3.19…	ATP-binding cassette (ABC) transporter complex|Cajal body|DNA recombinase mediator complex|Golgi apparatus|Rad51B-Rad51C-Rad51D-XRCC2 complex|axoneme|axoneme part|cell cortex|cell division site|cell division site part|cell plate|cell septum|cellular bud|cilium|cytoplasmic microtubule|endocytic vesicle|extrinsic to membrane|extrinsic to plasma membrane|host intracellular part|hyphal tip|incipient …	ADP dimethylallyltransferase activity|AMP dimethylallyltransferase activity|ATP dimethylallyltransferase activity|GDP binding|GTP binding|GTPase activating protein binding|GTPase activity|P-P-bond-hydrolysis-driven transmembrane transporter activity|active transmembrane transporter activity|adenylylsulfate kinase activity|branched-chain amino acid transmembrane transporter activity|cyclo-ligase a…	3'-phosphoadenosine 5'-phosphosulfate metabolic process|DNA recombination|GTP catabolic process|GTP metabolic process|Golgi to plasma membrane protein transport|Golgi to plasma membrane transport|Golgi vesicle transport|activation of phospholipase D activity|adhesion to other organism involved in symbiotic interaction|adhesion to symbiont|apical junction assembly|asexual reproduction|asymmetric n…	Bacteria
322	PF09842	Predicted membrane protein (DUF2069)	494	61	109	No Pfam Clan	No Pfam Clan	Respiratory nitrate reductase 1 gamma chain [f.21.3]	1-106	Heme-binding four-helical bundle [f.21]	NO PREDICTION	f.21.3(1-106)	NO PREDICTION	NO PREDICTION	NO PREDICTION	1	No Information	No information	No information	No information	No information	Bacteria
323	PF06787	Uncharacterised protein family (UPF0254)	29	11	160	No Pfam Clan	No Pfam Clan	CinA-like [c.51.5]	2-160	Anticodon-binding domain-like [c.51]	NO PREDICTION	NO PREDICTION	NO PREDICTION	NO PREDICTION	c.51.5(2-160)	1	No Information	No information	No information	No information	No information	Bacteria, Archaea
324	PF07077	Protein of unknown function (DUF1345)	475	56	181	No Pfam Clan	No Pfam Clan	Voltage-gated potassium channels [f.14.1]	60-180	Voltage-gated potassium channels [f.14]	NO PREDICTION	f.14.1(60-180)	NO PREDICTION	NO PREDICTION	NO PREDICTION	1	No Information	No information	No information	cation channel activity|ion channel activity|ion gated channel activity|monovalent inorganic cation transmembrane transporter activity|passive transmembrane transporter activity|substrate-specific channel activity	monovalent inorganic cation transport	Bacteria
325	PF07867	Protein of unknown function (DUF1654)	129	12	73	No Pfam Clan	No Pfam Clan	Pseudo ankyrin repeat-like [a.118.24]	15-60	alpha-alpha superhelix [a.118]	a.118.24(15-60)	NO PREDICTION	NO PREDICTION	NO PREDICTION	NO PREDICTION	1	No Information	No information	No information	No information	No information	Bacteria, Viruses
326	PF06163	Bacterial protein of unknown function (DUF977)	656	3	127	CL0123	HTH	Winged helix DNA-binding domain [a.4.5]	7-83	DNA/RNA-binding 3-helical bundle [a.4]	NO PREDICTION	NO PREDICTION	NO PREDICTION	NO PREDICTION	a.4.5(7-83)	1	No Information	No information	cytosolic small ribosomal subunit|small ribosomal subunit	nucleic acid binding transcription factor activity|transcription regulatory region DNA binding	CD8-positive, alpha-beta T cell activation|CD8-positive, alpha-beta T cell differentiation|alpha-beta T cell activation|alpha-beta T cell differentiation|immune system development|positive regulation of interleukin-12 biosynthetic process|regulation of interleukin-12 production	Eukaryota, Bacteria
327	PF10759	Protein of unknown function (DUF2587)	199	15	169	No Pfam Clan	No Pfam Clan	Outer membrane efflux proteins (OEP) [f.5.1]	5-168	Outer membrane efflux proteins (OEP) [f.5]	f.5.1(5-168)	NO PREDICTION	NO PREDICTION	NO PREDICTION	NO PREDICTION	1	YES	No information	No information	efflux transmembrane transporter activity	drug transport|response to drug	Bacteria
328	PF03699	Uncharacterised protein family (UPF0182)	654	63	774	No Pfam Clan	No Pfam Clan	Calcium-dependent phosphotriesterase|Fumarate reductase respiratory complex transmembrane subunits [b.68.6|f.21.2]	255-753|20-271	6-bladed beta-propeller|Heme-binding four-helical bundle [b.68|f.21]	NO PREDICTION	b.68.6(255-753)| f.21.2(20-271)	NO PREDICTION	NO PREDICTION	NO PREDICTION	1	No Information	1.3.5.1| 3.1.1.17| 3.1.1.25| 3.1.8.2| 4.3.3.2	fumarate reductase complex|mitochondrial respiratory chain|mitochondrial respiratory chain complex II|plasma membrane respiratory chain|plasma membrane respiratory chain complex II|respiratory chain|respiratory chain complex II|succinate dehydrogenase complex	aryldialkylphosphatase activity|arylesterase activity|calcium ion binding|carboxylic ester hydrolase activity|cofactor binding|electron carrier activity|gluconolactonase activity|heme binding|oxidoreductase activity, acting on the CH-CH group of donors|quinone binding|succinate dehydrogenase activity|tetrapyrrole binding|ubiquinone binding|zinc ion binding	L-ascorbic acid biosynthetic process|L-ascorbic acid metabolic process|calcium ion homeostasis|cellular calcium ion homeostasis|cellular cation homeostasis|cellular chemical homeostasis|cellular divalent inorganic cation homeostasis|cellular ion homeostasis|cellular metal ion homeostasis|cellular respiration|divalent inorganic cation homeostasis|electron transport chain|energy derivation by oxida…	Eukaryota, Bacteria, Archaea
329	PF11364	Protein of unknown function (DUF3165)	341	7	82	No Pfam Clan	No Pfam Clan	Multidrug efflux transporter AcrB transmembrane domain [f.35.1]	1-75	Multidrug efflux transporter AcrB transmembrane domain [f.35]	NO PREDICTION	f.35.1(1-75)	NO PREDICTION	NO PREDICTION	NO PREDICTION	1	No Information	No information	No information	No information	No information	Bacteria
330	PF11878	Domain of unknown function (DUF3398)	472	20	98	No Pfam Clan	No Pfam Clan	PH domain-like [b.55.1]	14-98	PH domain-like barrel [b.55]	b.55.1(14-98)	NO PREDICTION	NO PREDICTION	NO PREDICTION	NO PREDICTION	1	No Information	3.1.3.64	actin cap|apical part of cell|apical plasma membrane|cell cortex|cell cortex part|cell leading edge|cortical actin cytoskeleton|cortical cytoskeleton|extrinsic to membrane|extrinsic to plasma membrane|lamellipodium	alpha-catenin binding|cell adhesion molecule binding|phosphatidylinositol binding|phospholipid binding|phosphotransferase activity, alcohol group as acceptor|protein kinase activity	Schwann cell development|Schwann cell differentiation|actin cytoskeleton organization|cell junction organization|cell projection organization|cellular membrane organization|cellular protein complex localization|cellular response to hormone stimulus|cellular response to insulin stimulus|cellular response to nitrogen compound|cellular response to organonitrogen compound|cellular response to peptide…	Eukaryota
331	PF10732	Protein of unknown function (DUF2524)	132	8	84	No Pfam Clan	No Pfam Clan	TPR-like [a.118.8]	11-66	alpha-alpha superhelix [a.118]	a.118.8(11-66)	NO PREDICTION	NO PREDICTION	NO PREDICTION	NO PREDICTION	1	No Information	No information	COPI-coated vesicle|ER membrane protein complex|Golgi-associated vesicle|SNARE complex|axoneme|axoneme part|integral to mitochondrial outer membrane|integral to organelle membrane|intraflagellar transport particle|intraflagellar transport particle B|intrinsic to organelle membrane|microtubule basal body|mitochondrial outer membrane|mitochondrial outer membrane translocase complex|organelle outer …	heat shock protein binding|macromolecule transmembrane transporter activity|soluble NSF attachment protein activity	SNARE complex disassembly|cell projection organization|cytoskeleton-dependent intracellular transport|intra-Golgi vesicle-mediated transport|negative regulation of cell morphogenesis involved in differentiation|negative regulation of neuron differentiation|organelle fission|peroxisome fission|peroxisome organization|pilus organization|positive regulation of mitochondrial fission|positive regulati…	Bacteria
332	PF14114	Domain of unknown function (DUF4286)	171	46	98	No Pfam Clan	No Pfam Clan	Dimeric alpha+beta barrel [d.58.4]	1-97	Ferredoxin-like [d.58]	NO PREDICTION	d.58.4(1-97)	NO PREDICTION	NO PREDICTION	NO PREDICTION	1	No Information	1.13.11.49| 1.13.11.55| 1.14.99.3| 5.3.3.4| 5.4.99.14	No information	No information	No information	Eukaryota, Bacteria
333	PF07900	Protein of unknown function (DUF1670)	52	6	220	CL0123	HTH	Winged helix DNA-binding domain [a.4.5]	87-141	DNA/RNA-binding 3-helical bundle [a.4]	NO PREDICTION	NO PREDICTION	NO PREDICTION	NO PREDICTION	a.4.5(87-141)	1	No Information	No information	cytosolic small ribosomal subunit|small ribosomal subunit	nucleic acid binding transcription factor activity|transcription regulatory region DNA binding	CD8-positive, alpha-beta T cell activation|CD8-positive, alpha-beta T cell differentiation|alpha-beta T cell activation|alpha-beta T cell differentiation|immune system development|positive regulation of interleukin-12 biosynthetic process|regulation of interleukin-12 production	Bacteria, Archaea
334	PF14351	Domain of unknown function (DUF4401)	202	44	326	No Pfam Clan	No Pfam Clan	MFS general substrate transporter [f.38.1]	3-325	MFS general substrate transporter [f.38]	NO PREDICTION	f.38.1(3-325)	NO PREDICTION	NO PREDICTION	NO PREDICTION	1	No Information	No information	acrosomal membrane|brush border|brush border membrane|clathrin-coated vesicle|coated vesicle|cytoplasmic vesicle membrane|cytoplasmic vesicle part|female pronucleus|insulin-responsive compartment|intrinsic to organelle membrane|intrinsic to plasma membrane|pronucleus|synapse part|vacuolar membrane|vacuolar part|vesicle membrane	calcium-dependent protein binding|carbohydrate derivative transporter activity|carbohydrate transmembrane transporter activity|carbohydrate transporter activity|drug transmembrane transporter activity|drug transporter activity|glucose binding|monocarboxylic acid transmembrane transporter activity|salt transmembrane transporter activity|secondary active transmembrane transporter activity|sodium io…	amyloid precursor protein catabolic process|amyloid precursor protein metabolic process|arginine transport|autophagic vacuole fusion|carbohydrate derivative transport|carbohydrate transport|disaccharide transport|drug transmembrane transport|drug transport|folic acid transport|galactolipid metabolic process|galactosylceramide metabolic process|globoside metabolic process|glucosylceramide metaboli…	Bacteria
335	PF11150	Protein of unknown function (DUF2927)	243	65	213	No Pfam Clan	No Pfam Clan	Metalloproteases ("zincins"), catalytic domain [d.92.1]	27-194	Zincin-like [d.92]	NO PREDICTION	d.92.1(27-194)	NO PREDICTION	NO PREDICTION	NO PREDICTION	1	No Information	3.3.2.6| 3.4.11.2| 3.4.15.1| 3.4.15.5| 3.4.17.19| 3.4.17.23| 3.4.24.11| 3.4.24.15| 3.4.24.16| 3.4.24.17| 3.4.24.19| 3.4.24.20| 3.4.24.21| 3.4.24.22| 3.4.24.23| 3.4.24.24| 3.4.24.25| 3.4.24.26| 3.4.24.27| 3.4.24.28| 3.4.24.29| 3.4.24.34| 3.4.24.35| 3.4.24.36| 3.4.24.39| 3.4.24.40| 3.4.24.42| 3.4.24.44| 3.4.24.46| 3.4.24.49| 3.4.24.53| 3.4.24.58| 3.4.24.65| 3.4.24.68| 3.4.24.69| 3.4.24.7| 3.4.24.71…	cortical granule	glutamic-type peptidase activity|metalloendopeptidase activity|metallopeptidase activity|peptidase activity	biological adhesion|cell adhesion|egg activation|fertilization|negative regulation of binding of sperm to zona pellucida|negative regulation of fertilization|negative regulation of reproductive process|positive regulation of protein processing|prevention of polyspermy|proteolysis|regulation of binding of sperm to zona pellucida|regulation of protein processing	Bacteria, Archaea
336	PF09870	Uncharacterized protein conserved in archaea (DUF2097)	32	8	86	No Pfam Clan	No Pfam Clan	HCP-like [a.118.18]	4-82	alpha-alpha superhelix [a.118]	a.118.18(4-82)	NO PREDICTION	NO PREDICTION	NO PREDICTION	NO PREDICTION	1	No Information	No information	No information	No information	No information	Archaea
337	PF07760	Protein of unknown function (DUF1616)	205	38	287	No Pfam Clan	No Pfam Clan	MFS general substrate transporter [f.38.1]	17-166	MFS general substrate transporter [f.38]	NO PREDICTION	NO PREDICTION	f.38.1(17-166)	NO PREDICTION	NO PREDICTION	1	No Information	No information	acrosomal membrane|brush border|brush border membrane|clathrin-coated vesicle|coated vesicle|cytoplasmic vesicle membrane|cytoplasmic vesicle part|female pronucleus|insulin-responsive compartment|intrinsic to organelle membrane|intrinsic to plasma membrane|pronucleus|synapse part|vacuolar membrane|vacuolar part|vesicle membrane	calcium-dependent protein binding|carbohydrate derivative transporter activity|carbohydrate transmembrane transporter activity|carbohydrate transporter activity|drug transmembrane transporter activity|drug transporter activity|glucose binding|monocarboxylic acid transmembrane transporter activity|salt transmembrane transporter activity|secondary active transmembrane transporter activity|sodium io…	amyloid precursor protein catabolic process|amyloid precursor protein metabolic process|arginine transport|autophagic vacuole fusion|carbohydrate derivative transport|carbohydrate transport|disaccharide transport|drug transmembrane transport|drug transport|folic acid transport|galactolipid metabolic process|galactosylceramide metabolic process|globoside metabolic process|glucosylceramide metaboli…	Bacteria, Archaea
338	PF06027	Eukaryotic protein of unknown function (DUF914)	558	5	336	CL0184	DMT	Multidrug resistance efflux transporter EmrE [f.39.1]	75-152	Multidrug resistance efflux transporter EmrE [f.39]	NO PREDICTION	NO PREDICTION	f.39.1(75-152)	NO PREDICTION	NO PREDICTION	1	No Information	No information	No information	No information	No information	Eukaryota, Bacteria
339	PF10935	Protein of unknown function (DUF2637)	337	35	160	No Pfam Clan	No Pfam Clan	MFS general substrate transporter [f.38.1]	6-125	MFS general substrate transporter [f.38]	NO PREDICTION	NO PREDICTION	f.38.1(6-125)	NO PREDICTION	NO PREDICTION	1	No Information	No information	acrosomal membrane|brush border|brush border membrane|clathrin-coated vesicle|coated vesicle|cytoplasmic vesicle membrane|cytoplasmic vesicle part|female pronucleus|insulin-responsive compartment|intrinsic to organelle membrane|intrinsic to plasma membrane|pronucleus|synapse part|vacuolar membrane|vacuolar part|vesicle membrane	calcium-dependent protein binding|carbohydrate derivative transporter activity|carbohydrate transmembrane transporter activity|carbohydrate transporter activity|drug transmembrane transporter activity|drug transporter activity|glucose binding|monocarboxylic acid transmembrane transporter activity|salt transmembrane transporter activity|secondary active transmembrane transporter activity|sodium io…	amyloid precursor protein catabolic process|amyloid precursor protein metabolic process|arginine transport|autophagic vacuole fusion|carbohydrate derivative transport|carbohydrate transport|disaccharide transport|drug transmembrane transport|drug transport|folic acid transport|galactolipid metabolic process|galactosylceramide metabolic process|globoside metabolic process|glucosylceramide metaboli…	Bacteria, Viruses, Archaea
340	PF10571	Uncharacterised protein family UPF0547	219	31	26	CL0167	Zn_Beta_Ribbon	Zn-binding ribosomal proteins [g.41.8]	1-24	Rubredoxin-like [g.41]	NO PREDICTION	NO PREDICTION	NO PREDICTION	NO PREDICTION	g.41.8(1-24)	1	No Information	No information	mitochondrial large ribosomal subunit|mitochondrial ribosome|organellar ribosome	No information	macropinocytosis|pinocytosis	Eukaryota, Bacteria, Viruses, Archaea
341	PF11143	Protein of unknown function (DUF2919)	662	29	149	No Pfam Clan	No Pfam Clan	Respiratory nitrate reductase 1 gamma chain [f.21.3]	1-147	Heme-binding four-helical bundle [f.21]	NO PREDICTION	f.21.3(1-147)	NO PREDICTION	NO PREDICTION	NO PREDICTION	1	No Information	No information	No information	No information	No information	Bacteria
342	PF07870	Protein of unknown function (DUF1657)	523	27	50	No Pfam Clan	No Pfam Clan	TPR-like [a.118.8]	1-49	alpha-alpha superhelix [a.118]	a.118.8(1-49)	NO PREDICTION	NO PREDICTION	NO PREDICTION	NO PREDICTION	1	No Information	No information	COPI-coated vesicle|ER membrane protein complex|Golgi-associated vesicle|SNARE complex|axoneme|axoneme part|integral to mitochondrial outer membrane|integral to organelle membrane|intraflagellar transport particle|intraflagellar transport particle B|intrinsic to organelle membrane|microtubule basal body|mitochondrial outer membrane|mitochondrial outer membrane translocase complex|organelle outer …	heat shock protein binding|macromolecule transmembrane transporter activity|soluble NSF attachment protein activity	SNARE complex disassembly|cell projection organization|cytoskeleton-dependent intracellular transport|intra-Golgi vesicle-mediated transport|negative regulation of cell morphogenesis involved in differentiation|negative regulation of neuron differentiation|organelle fission|peroxisome fission|peroxisome organization|pilus organization|positive regulation of mitochondrial fission|positive regulati…	Bacteria
343	PF05537	Borrelia burgdorferi protein of unknown function (DUF759)	148	2	431	No Pfam Clan	No Pfam Clan	ARM repeat [a.118.1]	14-421	alpha-alpha superhelix [a.118]	NO PREDICTION	a.118.1(14-421)	NO PREDICTION	NO PREDICTION	NO PREDICTION	1	No Information	No information	anchoring junction|beta-catenin destruction complex|cell-cell adherens junction|lateral plasma membrane|microvillus membrane|mitotic spindle|nuclear pore|pore complex|proteasome accessory complex|protein phosphatase type 2A complex|protein serine/threonine phosphatase complex|spindle pole|spindle pole body|trans-Golgi network	alpha-catenin binding|cadherin binding|cell adhesion molecule binding|deoxyhypusine monooxygenase activity|nuclear localization sequence binding|phosphatase regulator activity|protein phosphatase regulator activity|protein phosphatase type 2A regulator activity|protein transporter activity|signal sequence binding	RNA catabolic process|T cell differentiation in thymus|bone resorption|cell fate commitment involved in formation of primary germ layer|central nervous system vasculogenesis|cerebral cortex radial glia guided migration|cerebral cortex radially oriented cell migration|ectodermal placode development|embryonic epithelial tube formation|embryonic foregut morphogenesis|embryonic forelimb morphogenesis…	Eukaryota, Bacteria
344	PF13959	Domain of unknown function (DUF4217)	1332	193	65	No Pfam Clan	No Pfam Clan	P-loop containing nucleoside triphosphate hydrolases [c.37.1]	1-65	P-loop containing nucleoside triphosphate hydrolases [c.37]	c.37.1(1-65)	NO PREDICTION	NO PREDICTION	NO PREDICTION	NO PREDICTION	1	No Information	1.18.6.1| 2.5.1.17| 2.5.1.27| 2.5.1.75| 2.7.1.113| 2.7.1.12| 2.7.1.145| 2.7.1.164| 2.7.1.19| 2.7.1.21| 2.7.1.24| 2.7.1.25| 2.7.1.33| 2.7.1.4| 2.7.1.48| 2.7.1.71| 2.7.1.74| 2.7.1.78| 2.7.10.2| 2.7.11.1| 2.7.4.10| 2.7.4.13| 2.7.4.14| 2.7.4.2| 2.7.4.3| 2.7.4.8| 2.7.4.9| 2.8.2.1| 2.8.2.14| 2.8.2.2| 2.8.2.23| 2.8.2.4| 2.8.2.8| 2.8.2.9| 3.1.11.5| 3.1.5.1| 3.6.1.14| 3.6.1.15| 3.6.1.3| 3.6.3.16| 3.6.3.19…	ATP-binding cassette (ABC) transporter complex|Cajal body|DNA recombinase mediator complex|Golgi apparatus|Rad51B-Rad51C-Rad51D-XRCC2 complex|axoneme|axoneme part|cell cortex|cell division site|cell division site part|cell plate|cell septum|cellular bud|cilium|cytoplasmic microtubule|endocytic vesicle|extrinsic to membrane|extrinsic to plasma membrane|host intracellular part|hyphal tip|incipient …	ADP dimethylallyltransferase activity|AMP dimethylallyltransferase activity|ATP dimethylallyltransferase activity|GDP binding|GTP binding|GTPase activating protein binding|GTPase activity|P-P-bond-hydrolysis-driven transmembrane transporter activity|active transmembrane transporter activity|adenylylsulfate kinase activity|branched-chain amino acid transmembrane transporter activity|cyclo-ligase a…	3'-phosphoadenosine 5'-phosphosulfate metabolic process|DNA recombination|GTP catabolic process|GTP metabolic process|Golgi to plasma membrane protein transport|Golgi to plasma membrane transport|Golgi vesicle transport|activation of phospholipase D activity|adhesion to other organism involved in symbiotic interaction|adhesion to symbiont|apical junction assembly|asexual reproduction|asymmetric n…	Eukaryota
345	PF14471	Domain of unknown function (DUF4428)	71	24	51	No Pfam Clan	No Pfam Clan	Glucocorticoid receptor-like (DNA-binding domain) [g.39.1]	1-29	Glucocorticoid receptor-like (DNA-binding domain) [g.39]	NO PREDICTION	NO PREDICTION	NO PREDICTION	NO PREDICTION	g.39.1(1-29)	1	No Information	2.7.1.21| 4.2.99.18	No information	No information	No information	Bacteria, Viruses
346	PF08011	Protein of unknown function (DUF1703)	1376	45	105	CL0236	PDDEXK	Restriction endonuclease-like [c.52.1]	INDIRECT	Restriction endonuclease-like [c.52]	NO PREDICTION	c.52.1(INDIRECT)	NO PREDICTION	NO PREDICTION	NO PREDICTION	1	No Information	3.1.11.3| 3.1.11.5| 3.1.21.2| 3.1.21.4| 3.1.22.4	No information	endonuclease activity|nuclease activity	DNA repair|nucleotide-excision repair	Eukaryota, Bacteria, Archaea
347	PF05300	Protein of unknown function (DUF737)	182	21	187	No Pfam Clan	No Pfam Clan	MW0975(SA0943)-like [a.24.27]	45-186	Four-helical up-and-down bundle [a.24]	NO PREDICTION	a.24.27(45-186)	NO PREDICTION	NO PREDICTION	NO PREDICTION	1	No Information	No information	No information	No information	No information	Eukaryota
348	PF13148	Protein of unknown function (DUF3987)	899	117	378	No Pfam Clan	No Pfam Clan	P-loop containing nucleoside triphosphate hydrolases [c.37.1]	12-369	P-loop containing nucleoside triphosphate hydrolases [c.37]	NO PREDICTION	c.37.1(12-369)	NO PREDICTION	NO PREDICTION	NO PREDICTION	1	No Information	1.18.6.1| 2.5.1.17| 2.5.1.27| 2.5.1.75| 2.7.1.113| 2.7.1.12| 2.7.1.145| 2.7.1.164| 2.7.1.19| 2.7.1.21| 2.7.1.24| 2.7.1.25| 2.7.1.33| 2.7.1.4| 2.7.1.48| 2.7.1.71| 2.7.1.74| 2.7.1.78| 2.7.10.2| 2.7.11.1| 2.7.4.10| 2.7.4.13| 2.7.4.14| 2.7.4.2| 2.7.4.3| 2.7.4.8| 2.7.4.9| 2.8.2.1| 2.8.2.14| 2.8.2.2| 2.8.2.23| 2.8.2.4| 2.8.2.8| 2.8.2.9| 3.1.11.5| 3.1.5.1| 3.6.1.14| 3.6.1.15| 3.6.1.3| 3.6.3.16| 3.6.3.19…	ATP-binding cassette (ABC) transporter complex|Cajal body|DNA recombinase mediator complex|Golgi apparatus|Rad51B-Rad51C-Rad51D-XRCC2 complex|axoneme|axoneme part|cell cortex|cell division site|cell division site part|cell plate|cell septum|cellular bud|cilium|cytoplasmic microtubule|endocytic vesicle|extrinsic to membrane|extrinsic to plasma membrane|host intracellular part|hyphal tip|incipient …	ADP dimethylallyltransferase activity|AMP dimethylallyltransferase activity|ATP dimethylallyltransferase activity|GDP binding|GTP binding|GTPase activating protein binding|GTPase activity|P-P-bond-hydrolysis-driven transmembrane transporter activity|active transmembrane transporter activity|adenylylsulfate kinase activity|branched-chain amino acid transmembrane transporter activity|cyclo-ligase a…	3'-phosphoadenosine 5'-phosphosulfate metabolic process|DNA recombination|GTP catabolic process|GTP metabolic process|Golgi to plasma membrane protein transport|Golgi to plasma membrane transport|Golgi vesicle transport|activation of phospholipase D activity|adhesion to other organism involved in symbiotic interaction|adhesion to symbiont|apical junction assembly|asexual reproduction|asymmetric n…	Eukaryota, Bacteria, Viruses, Archaea
349	PF05055	Protein of unknown function (DUF677)	135	7	336	CL0133	AT14A-like	Interferon-induced guanylate-binding protein 1 (GBP1), C-terminal domain [a.114.1]	60-335	Interferon-induced guanylate-binding protein 1 (GBP1), C-terminal domain [a.114]	NO PREDICTION	a.114.1(60-335)	NO PREDICTION	NO PREDICTION	NO PREDICTION	1	No Information	No information	No information	No information	cellular response to cytokine stimulus|cellular response to interferon-gamma|immune response|innate immune response|response to cytokine stimulus|response to interferon-gamma	Eukaryota
350	PF11898	Domain of unknown function (DUF3418)	1852	105	586	No Pfam Clan	No Pfam Clan	ARM repeat [a.118.1]	27-561	alpha-alpha superhelix [a.118]	NO PREDICTION	a.118.1(27-561)	NO PREDICTION	NO PREDICTION	NO PREDICTION	1	No Information	No information	anchoring junction|beta-catenin destruction complex|cell-cell adherens junction|lateral plasma membrane|microvillus membrane|mitotic spindle|nuclear pore|pore complex|proteasome accessory complex|protein phosphatase type 2A complex|protein serine/threonine phosphatase complex|spindle pole|spindle pole body|trans-Golgi network	alpha-catenin binding|cadherin binding|cell adhesion molecule binding|deoxyhypusine monooxygenase activity|nuclear localization sequence binding|phosphatase regulator activity|protein phosphatase regulator activity|protein phosphatase type 2A regulator activity|protein transporter activity|signal sequence binding	RNA catabolic process|T cell differentiation in thymus|bone resorption|cell fate commitment involved in formation of primary germ layer|central nervous system vasculogenesis|cerebral cortex radial glia guided migration|cerebral cortex radially oriented cell migration|ectodermal placode development|embryonic epithelial tube formation|embryonic foregut morphogenesis|embryonic forelimb morphogenesis…	Bacteria, Viruses
351	PF10094	Uncharacterized protein conserved in bacteria (DUF2332)	294	37	343	No Pfam Clan	No Pfam Clan	S-adenosyl-L-methionine-dependent methyltransferases [c.66.1]	51-291	S-adenosyl-L-methionine-dependent methyltransferases [c.66]	NO PREDICTION	c.66.1(51-291)	NO PREDICTION	NO PREDICTION	NO PREDICTION	1	No Information	2.1.1.1| 2.1.1.104| 2.1.1.113| 2.1.1.125| 2.1.1.132| 2.1.1.144| 2.1.1.145| 2.1.1.166| 2.1.1.171| 2.1.1.172| 2.1.1.182| 2.1.1.183| 2.1.1.184| 2.1.1.187| 2.1.1.190| 2.1.1.191| 2.1.1.199| 2.1.1.2| 2.1.1.20| 2.1.1.28| 2.1.1.32| 2.1.1.33| 2.1.1.35| 2.1.1.36| 2.1.1.37| 2.1.1.43| 2.1.1.46| 2.1.1.49| 2.1.1.56| 2.1.1.57| 2.1.1.6| 2.1.1.61| 2.1.1.67| 2.1.1.68| 2.1.1.72| 2.1.1.77| 2.1.1.79| 2.1.1.8| 2.1.1.8…	nuclear matrix	glycine binding|methyltransferase activity|spermidine synthase activity|transferase activity, transferring one-carbon groups	Actinobacterium-type cell wall biogenesis|DNA alkylation|DNA methylation involved in embryo development|N-terminal peptidyl-proline methylation|N-terminal peptidyl-serine methylation|N-terminal protein amino acid methylation|N-terminal protein amino acid modification|NADH dehydrogenase complex assembly|RNA capping|RNA modification|S-adenosylhomocysteine metabolic process|S-adenosylmethionine meta…	Bacteria, Archaea
352	PF04830	Possible hemagglutinin (DUF637)	397	30	178	No Pfam Clan	No Pfam Clan	ARM repeat [a.118.1]	38-148	alpha-alpha superhelix [a.118]	a.118.1(38-148)	NO PREDICTION	NO PREDICTION	NO PREDICTION	NO PREDICTION	1	No Information	No information	anchoring junction|beta-catenin destruction complex|cell-cell adherens junction|lateral plasma membrane|microvillus membrane|mitotic spindle|nuclear pore|pore complex|proteasome accessory complex|protein phosphatase type 2A complex|protein serine/threonine phosphatase complex|spindle pole|spindle pole body|trans-Golgi network	alpha-catenin binding|cadherin binding|cell adhesion molecule binding|deoxyhypusine monooxygenase activity|nuclear localization sequence binding|phosphatase regulator activity|protein phosphatase regulator activity|protein phosphatase type 2A regulator activity|protein transporter activity|signal sequence binding	RNA catabolic process|T cell differentiation in thymus|bone resorption|cell fate commitment involved in formation of primary germ layer|central nervous system vasculogenesis|cerebral cortex radial glia guided migration|cerebral cortex radially oriented cell migration|ectodermal placode development|embryonic epithelial tube formation|embryonic foregut morphogenesis|embryonic forelimb morphogenesis…	Bacteria
353	PF11365	Protein of unknown function (DUF3166)	340	4	97	No Pfam Clan	No Pfam Clan	TPR-like [a.118.8]	17-95	alpha-alpha superhelix [a.118]	a.118.8(17-95)	NO PREDICTION	NO PREDICTION	NO PREDICTION	NO PREDICTION	1	No Information	No information	COPI-coated vesicle|ER membrane protein complex|Golgi-associated vesicle|SNARE complex|axoneme|axoneme part|integral to mitochondrial outer membrane|integral to organelle membrane|intraflagellar transport particle|intraflagellar transport particle B|intrinsic to organelle membrane|microtubule basal body|mitochondrial outer membrane|mitochondrial outer membrane translocase complex|organelle outer …	heat shock protein binding|macromolecule transmembrane transporter activity|soluble NSF attachment protein activity	SNARE complex disassembly|cell projection organization|cytoskeleton-dependent intracellular transport|intra-Golgi vesicle-mediated transport|negative regulation of cell morphogenesis involved in differentiation|negative regulation of neuron differentiation|organelle fission|peroxisome fission|peroxisome organization|pilus organization|positive regulation of mitochondrial fission|positive regulati…	Eukaryota, Bacteria
354	PF14187	Domain of unknown function (DUF4310)	318	9	210	No Pfam Clan	No Pfam Clan	Multidrug efflux transporter AcrB transmembrane domain [f.35.1]	9-208	Multidrug efflux transporter AcrB transmembrane domain [f.35]	NO PREDICTION	f.35.1(9-208)	NO PREDICTION	NO PREDICTION	NO PREDICTION	1	No Information	No information	No information	No information	No information	Bacteria
355	PF11994	Protein of unknown function (DUF3489)	127	26	72	No Pfam Clan	No Pfam Clan	Winged helix DNA-binding domain [a.4.5]	15-69	DNA/RNA-binding 3-helical bundle [a.4]	a.4.5(15-69)	NO PREDICTION	NO PREDICTION	NO PREDICTION	NO PREDICTION	1	No Information	No information	cytosolic small ribosomal subunit|small ribosomal subunit	nucleic acid binding transcription factor activity|transcription regulatory region DNA binding	CD8-positive, alpha-beta T cell activation|CD8-positive, alpha-beta T cell differentiation|alpha-beta T cell activation|alpha-beta T cell differentiation|immune system development|positive regulation of interleukin-12 biosynthetic process|regulation of interleukin-12 production	Bacteria, Viruses
356	PF10093	Uncharacterized protein conserved in bacteria (DUF2331)	370	50	374	No Pfam Clan	No Pfam Clan	UDP-Glycosyltransferase/glycogen phosphorylase [c.87.1]	1-352	UDP-Glycosyltransferase/glycogen phosphorylase [c.87]	NO PREDICTION	c.87.1(1-352)	NO PREDICTION	NO PREDICTION	NO PREDICTION	1	No Information	2.4.1.1| 2.4.1.11| 2.4.1.115| 2.4.1.14| 2.4.1.141| 2.4.1.15| 2.4.1.152| 2.4.1.17| 2.4.1.21| 2.4.1.218| 2.4.1.227| 2.4.1.27| 2.4.1.57| 2.4.99.4| 2.7.8.12| 5.1.3.14	alpha,alpha-trehalose-phosphate synthase complex (UDP-forming)	UDP-N-acetylglucosamine 2-epimerase activity|UDP-glycosyltransferase activity|carboxylic acid binding|isoprenoid binding|monocarboxylic acid binding|retinoic acid binding|retinoid binding|transferase activity, transferring glycosyl groups|transferase activity, transferring hexosyl groups	L-fucose catabolic process|L-fucose metabolic process|N-acetylneuraminate metabolic process|anthocyanin-containing compound biosynthetic process|anthocyanin-containing compound metabolic process|cellular carbohydrate biosynthetic process|cellular hormone metabolic process|cellular oligosaccharide metabolic process|cellular polysaccharide biosynthetic process|cellular polysaccharide metabolic proc…	Bacteria
357	PF04284	Protein of unknown function (DUF441)	1132	35	140	No Pfam Clan	No Pfam Clan	Multidrug efflux transporter AcrB transmembrane domain [f.35.1]	1-139	Multidrug efflux transporter AcrB transmembrane domain [f.35]	NO PREDICTION	f.35.1(1-139)	NO PREDICTION	NO PREDICTION	NO PREDICTION	1	No Information	No information	No information	No information	No information	Eukaryota, Bacteria
358	PF12266	Protein of unknown function (DUF3613)	138	18	67	No Pfam Clan	No Pfam Clan	Multiheme cytochromes [a.138.1]	5-67	Multiheme cytochromes [a.138]	a.138.1(5-67)	NO PREDICTION	NO PREDICTION	NO PREDICTION	NO PREDICTION	1	No Information	1.7.2.2| 1.7.3.4	No information	electron carrier activity|oxidoreductase activity, acting on other nitrogenous compounds as donors	No information	Eukaryota, Bacteria
359	PF15057	Domain of unknown function (DUF4537)	111	24	124	CL0049	Tudor	Tudor/PWWP/MBT [b.34.9]	1-52	SH3-like barrel [b.34]	NO PREDICTION	NO PREDICTION	NO PREDICTION	NO PREDICTION	b.34.9(1-52)	1	No Information	No information	No information	No information	No information	Eukaryota
360	PF08490	Domain of unknown function (DUF1744)	355	17	396	CL0194	DNA_pol_B-like	DNA/RNA polymerases [e.8.1]	141-390	DNA/RNA polymerases [e.8]	NO PREDICTION	NO PREDICTION	NO PREDICTION	NO PREDICTION	e.8.1(141-390)	1	No Information	2.7.7.48| 2.7.7.49	No information	DNA polymerase activity	DNA replication|RNA-dependent DNA replication	Eukaryota
361	PF04920	Family of unknown function (DUF656)	39	2	126	No Pfam Clan	No Pfam Clan	Bacterial muramidases [a.118.5]	13-116	alpha-alpha superhelix [a.118]	a.118.5(13-116)	NO PREDICTION	NO PREDICTION	NO PREDICTION	NO PREDICTION	1	No Information	No information	No information	No information	No information	Viruses
362	PF11996	Protein of unknown function (DUF3491)	259	8	936	No Pfam Clan	No Pfam Clan	DPP6 N-terminal domain-like [b.70.3]	81-914	8-bladed beta-propeller [b.70]	NO PREDICTION	b.70.3(81-914)	NO PREDICTION	NO PREDICTION	NO PREDICTION	1	No Information	No information	No information	No information	No information	Bacteria
363	PF12616	Protein of unknown function (DUF3775)	175	44	75	No Pfam Clan	No Pfam Clan	TPR-like [a.118.8]	2-68	alpha-alpha superhelix [a.118]	a.118.8(2-68)	NO PREDICTION	NO PREDICTION	NO PREDICTION	NO PREDICTION	1	No Information	No information	COPI-coated vesicle|ER membrane protein complex|Golgi-associated vesicle|SNARE complex|axoneme|axoneme part|integral to mitochondrial outer membrane|integral to organelle membrane|intraflagellar transport particle|intraflagellar transport particle B|intrinsic to organelle membrane|microtubule basal body|mitochondrial outer membrane|mitochondrial outer membrane translocase complex|organelle outer …	heat shock protein binding|macromolecule transmembrane transporter activity|soluble NSF attachment protein activity	SNARE complex disassembly|cell projection organization|cytoskeleton-dependent intracellular transport|intra-Golgi vesicle-mediated transport|negative regulation of cell morphogenesis involved in differentiation|negative regulation of neuron differentiation|organelle fission|peroxisome fission|peroxisome organization|pilus organization|positive regulation of mitochondrial fission|positive regulati…	Eukaryota, Bacteria
364	PF01345	Domain of unknown function DUF11	6559	35	76	CL0159	E-set	Subtilisin-like [c.41.1]	13-76	Subtilisin-like [c.41]	c.41.1(13-76)	NO PREDICTION	NO PREDICTION	NO PREDICTION	NO PREDICTION	1	No Information	3.4.14.10| 3.4.14.9| 3.4.21.100| 3.4.21.110| 3.4.21.61| 3.4.21.62| 3.4.21.64| 3.4.21.66| 3.4.21.75	No information	No information	No information	Eukaryota, Bacteria, Archaea
365	PF09990	Predicted membrane protein (DUF2231)	367	51	104	No Pfam Clan	No Pfam Clan	Transmembrane di-heme cytochromes [f.21.1]	1-100	Heme-binding four-helical bundle [f.21]	NO PREDICTION	f.21.1(1-100)	NO PREDICTION	NO PREDICTION	NO PREDICTION	1	No Information	No information	No information	electron carrier activity	cellular respiration	Eukaryota, Bacteria
366	PF05254	Uncharacterised protein family (UPF0203)	246	19	68	No Pfam Clan	No Pfam Clan	Non-heme 11 kDa protein of cytochrome bc1 complex (Ubiquinol-cytochrome c reductase) [f.28.1]	5-56	Non-heme 11 kDa protein of cytochrome bc1 complex (Ubiquinol-cytochrome c reductase) [f.28]	NO PREDICTION	NO PREDICTION	f.28.1(5-56)	NO PREDICTION	NO PREDICTION	1	No Information	No information	respiratory chain	No information	No information	Eukaryota
367	PF09747	Coiled-coil domain containing protein (DUF2052)	236	20	181	No Pfam Clan	No Pfam Clan	MW0975(SA0943)-like [a.24.27]	1-180	Four-helical up-and-down bundle [a.24]	NO PREDICTION	a.24.27(1-180)	NO PREDICTION	NO PREDICTION	NO PREDICTION	1	No Information	No information	No information	No information	No information	Eukaryota
368	PF10812	Protein of unknown function (DUF2561)	80	7	207	No Pfam Clan	No Pfam Clan	MFS general substrate transporter [f.38.1]	12-206	MFS general substrate transporter [f.38]	NO PREDICTION	f.38.1(12-206)	NO PREDICTION	NO PREDICTION	NO PREDICTION	1	No Information	No information	acrosomal membrane|brush border|brush border membrane|clathrin-coated vesicle|coated vesicle|cytoplasmic vesicle membrane|cytoplasmic vesicle part|female pronucleus|insulin-responsive compartment|intrinsic to organelle membrane|intrinsic to plasma membrane|pronucleus|synapse part|vacuolar membrane|vacuolar part|vesicle membrane	calcium-dependent protein binding|carbohydrate derivative transporter activity|carbohydrate transmembrane transporter activity|carbohydrate transporter activity|drug transmembrane transporter activity|drug transporter activity|glucose binding|monocarboxylic acid transmembrane transporter activity|salt transmembrane transporter activity|secondary active transmembrane transporter activity|sodium io…	amyloid precursor protein catabolic process|amyloid precursor protein metabolic process|arginine transport|autophagic vacuole fusion|carbohydrate derivative transport|carbohydrate transport|disaccharide transport|drug transmembrane transport|drug transport|folic acid transport|galactolipid metabolic process|galactosylceramide metabolic process|globoside metabolic process|glucosylceramide metaboli…	Eukaryota, Bacteria
369	PF08822	Protein of unknown function (DUF1804)	154	12	165	CL0123	HTH	Homeodomain-like [a.4.1]	2-49	DNA/RNA-binding 3-helical bundle [a.4]	NO PREDICTION	NO PREDICTION	NO PREDICTION	NO PREDICTION	a.4.1(2-49)	1	No Information	No information	transcription factor complex	chromatin binding|nucleic acid binding transcription factor activity|transposase activity	activin receptor signaling pathway|cell fate commitment|cell fate specification|chordate embryonic development|diencephalon development|embryonic morphogenesis|endoderm development|eye photoreceptor cell differentiation|negative regulation of developmental process|neural tube development|neuron fate commitment|nodal signaling pathway|pancreas development|pattern specification process|positive reg…	Bacteria, Viruses
370	PF15366	Domain of unknown function (DUF4597)	25	4	62	No Pfam Clan	No Pfam Clan	Quinoprotein alcohol dehydrogenase-like [b.70.1]	5-57	8-bladed beta-propeller [b.70]	b.70.1(5-57)	NO PREDICTION	NO PREDICTION	NO PREDICTION	NO PREDICTION	1	No Information	1.1.2.7| 1.1.98.1	No information	endonuclease activity|endoribonuclease activity|nuclease activity|ribonuclease activity	ER-nucleus signaling pathway|RNA phosphodiester bond hydrolysis|RNA phosphodiester bond hydrolysis, endonucleolytic|cellular response to topologically incorrect protein|cellular response to unfolded protein|cilium assembly|cilium organization|intrinsic apoptotic signaling pathway in response to endoplasmic reticulum stress|response to endoplasmic reticulum stress|response to topologically incorre…	Eukaryota
371	PF12027	Protein of unknown function (DUF3514)	49	26	255	No Pfam Clan	No Pfam Clan	ARM repeat [a.118.1]	3-252	alpha-alpha superhelix [a.118]	NO PREDICTION	a.118.1(3-252)	NO PREDICTION	NO PREDICTION	NO PREDICTION	1	No Information	No information	anchoring junction|beta-catenin destruction complex|cell-cell adherens junction|lateral plasma membrane|microvillus membrane|mitotic spindle|nuclear pore|pore complex|proteasome accessory complex|protein phosphatase type 2A complex|protein serine/threonine phosphatase complex|spindle pole|spindle pole body|trans-Golgi network	alpha-catenin binding|cadherin binding|cell adhesion molecule binding|deoxyhypusine monooxygenase activity|nuclear localization sequence binding|phosphatase regulator activity|protein phosphatase regulator activity|protein phosphatase type 2A regulator activity|protein transporter activity|signal sequence binding	RNA catabolic process|T cell differentiation in thymus|bone resorption|cell fate commitment involved in formation of primary germ layer|central nervous system vasculogenesis|cerebral cortex radial glia guided migration|cerebral cortex radially oriented cell migration|ectodermal placode development|embryonic epithelial tube formation|embryonic foregut morphogenesis|embryonic forelimb morphogenesis…	Bacteria
372	PF10790	Protein of Unknown function (DUF2604)	5	3	76	No Pfam Clan	No Pfam Clan	Ubiquitin-like [d.15.1]	3-74	beta-Grasp (ubiquitin-like) [d.15]	NO PREDICTION	NO PREDICTION	NO PREDICTION	NO PREDICTION	d.15.1(3-74)	1	No Information	3.1.2.15| 3.1.4.11	autophagic vacuole|nuclear body	SUMO ligase activity|non-membrane spanning protein tyrosine phosphatase activity|phosphoprotein phosphatase activity|protein tag|protein tyrosine phosphatase activity|small conjugating protein ligase activity|small conjugating protein ligase binding	autophagy|catechol-containing compound metabolic process|catecholamine metabolic process|catecholamine transport|catecholamine uptake|catecholamine uptake involved in synaptic transmission|dopamine metabolic process|dopamine transport|dopamine uptake|dopamine uptake involved in synaptic transmission|monoamine transport|neurotransmitter uptake|norepinephrine metabolic process|peptidyl-tyrosine dep…	Bacteria
373	PF12069	Protein of unknown function (DUF3549)	187	29	340	No Pfam Clan	No Pfam Clan	ARM repeat [a.118.1]	1-338	alpha-alpha superhelix [a.118]	NO PREDICTION	a.118.1(1-338)	NO PREDICTION	NO PREDICTION	NO PREDICTION	1	No Information	No information	anchoring junction|beta-catenin destruction complex|cell-cell adherens junction|lateral plasma membrane|microvillus membrane|mitotic spindle|nuclear pore|pore complex|proteasome accessory complex|protein phosphatase type 2A complex|protein serine/threonine phosphatase complex|spindle pole|spindle pole body|trans-Golgi network	alpha-catenin binding|cadherin binding|cell adhesion molecule binding|deoxyhypusine monooxygenase activity|nuclear localization sequence binding|phosphatase regulator activity|protein phosphatase regulator activity|protein phosphatase type 2A regulator activity|protein transporter activity|signal sequence binding	RNA catabolic process|T cell differentiation in thymus|bone resorption|cell fate commitment involved in formation of primary germ layer|central nervous system vasculogenesis|cerebral cortex radial glia guided migration|cerebral cortex radially oriented cell migration|ectodermal placode development|embryonic epithelial tube formation|embryonic foregut morphogenesis|embryonic forelimb morphogenesis…	Bacteria
374	PF06496	Protein of unknown function (DUF1097)	1004	53	144	No Pfam Clan	No Pfam Clan	Multidrug efflux transporter AcrB transmembrane domain [f.35.1]	INDIRECT	Multidrug efflux transporter AcrB transmembrane domain [f.35]	NO PREDICTION	f.35.1(INDIRECT)	NO PREDICTION	NO PREDICTION	NO PREDICTION	1	YES	No information	No information	No information	No information	Bacteria, Archaea
375	PF11071	Protein of unknown function (DUF2872)	147	31	141	No Pfam Clan	No Pfam Clan	N-(deoxy)ribosyltransferase-like [c.23.14]	1-108	Flavodoxin-like [c.23]	NO PREDICTION	NO PREDICTION	NO PREDICTION	NO PREDICTION	c.23.14(1-108)	1	No Information	2.4.2.6| 3.2.2.5	No information	deoxyribonucleoside 5'-monophosphate N-glycosidase activity|hydrolase activity, hydrolyzing N-glycosyl compounds	deoxyribonucleoside monophosphate catabolic process|deoxyribonucleoside monophosphate metabolic process|nucleoside monophosphate catabolic process|nucleoside monophosphate metabolic process|nucleoside phosphate catabolic process|organophosphate catabolic process|positive regulation of cell growth|positive regulation of growth|regulation of cell growth	Eukaryota, Bacteria
376	PF04094	Protein of unknown function (DUF390)	813	2	828	No Pfam Clan	No Pfam Clan	ARM repeat [a.118.1]	INDIRECT	alpha-alpha superhelix [a.118]	NO PREDICTION	a.118.1(INDIRECT)	NO PREDICTION	NO PREDICTION	NO PREDICTION	1	No Information	No information	anchoring junction|beta-catenin destruction complex|cell-cell adherens junction|lateral plasma membrane|microvillus membrane|mitotic spindle|nuclear pore|pore complex|proteasome accessory complex|protein phosphatase type 2A complex|protein serine/threonine phosphatase complex|spindle pole|spindle pole body|trans-Golgi network	alpha-catenin binding|cadherin binding|cell adhesion molecule binding|deoxyhypusine monooxygenase activity|nuclear localization sequence binding|phosphatase regulator activity|protein phosphatase regulator activity|protein phosphatase type 2A regulator activity|protein transporter activity|signal sequence binding	RNA catabolic process|T cell differentiation in thymus|bone resorption|cell fate commitment involved in formation of primary germ layer|central nervous system vasculogenesis|cerebral cortex radial glia guided migration|cerebral cortex radially oriented cell migration|ectodermal placode development|embryonic epithelial tube formation|embryonic foregut morphogenesis|embryonic forelimb morphogenesis…	Eukaryota, Bacteria
377	PF07289	Protein of unknown function (DUF1448)	172	13	339	CL0266	PH	PH domain-like [b.55.1]	146-207	PH domain-like barrel [b.55]	NO PREDICTION	NO PREDICTION	NO PREDICTION	NO PREDICTION	b.55.1(146-207)	1	No Information	3.1.3.64	actin cap|apical part of cell|apical plasma membrane|cell cortex|cell cortex part|cell leading edge|cortical actin cytoskeleton|cortical cytoskeleton|extrinsic to membrane|extrinsic to plasma membrane|lamellipodium	alpha-catenin binding|cell adhesion molecule binding|phosphatidylinositol binding|phospholipid binding|phosphotransferase activity, alcohol group as acceptor|protein kinase activity	Schwann cell development|Schwann cell differentiation|actin cytoskeleton organization|cell junction organization|cell projection organization|cellular membrane organization|cellular protein complex localization|cellular response to hormone stimulus|cellular response to insulin stimulus|cellular response to nitrogen compound|cellular response to organonitrogen compound|cellular response to peptide…	Eukaryota
378	PF13311	Protein of unknown function (DUF4080)	385	54	190	No Pfam Clan	No Pfam Clan	Radical SAM enzymes [c.1.28]	1-184	TIM beta/alpha-barrel [c.1]	c.1.28(1-184)	NO PREDICTION	NO PREDICTION	NO PREDICTION	NO PREDICTION	1	No Information	1.3.99.22| 1.97.1.4| 2.8.1.6| 5.4.3.2	lipid particle	4 iron, 4 sulfur cluster binding|biotin synthase activity|intramolecular transferase activity|lipoate synthase activity|lipoate-protein ligase activity|metal cluster binding|oxidoreductase activity, acting on the CH-CH group of donors|protein self-association|radical SAM enzyme activity|sulfurtransferase activity|transferase activity, transferring sulfur-containing groups	CD4-positive, alpha-beta T cell activation|CD4-positive, alpha-beta T cell differentiation|T cell differentiation|alpha-beta T cell activation|alpha-beta T cell differentiation|defense response to virus|lipoate biosynthetic process|lipoate metabolic process|lymphocyte differentiation|molybdopterin cofactor biosynthetic process|molybdopterin cofactor metabolic process|monocarboxylic acid biosynthe…	Eukaryota, Bacteria
379	PF10561	Uncharacterised protein family UPF0565	182	12	303	No Pfam Clan	No Pfam Clan	alpha/beta-Hydrolases [c.69.1]	18-302	alpha/beta-Hydrolases [c.69]	NO PREDICTION	c.69.1(18-302)	NO PREDICTION	NO PREDICTION	NO PREDICTION	1	No Information	1.11.1.10| 1.13.11.47| 1.13.11.48| 1.13.12.5| 2.3.1.175| 2.3.1.31| 3.1.1.1| 3.1.1.2| 3.1.1.23| 3.1.1.24| 3.1.1.3| 3.1.1.43| 3.1.1.45| 3.1.1.47| 3.1.1.6| 3.1.1.7| 3.1.1.72| 3.1.1.73| 3.1.1.74| 3.1.1.75| 3.1.1.78| 3.1.1.8| 3.1.2.12| 3.1.2.2| 3.1.2.22| 3.3.2.10| 3.3.2.9| 3.4.11.5| 3.4.14.11| 3.4.14.12| 3.4.14.2| 3.4.14.5| 3.4.16.2| 3.4.16.5| 3.4.16.6| 3.4.19.1| 3.4.21.26| 3.4.21.83| 3.7.1.8| 3.7.1.9…	trans-Golgi network transport vesicle	CD4 receptor binding|acetylcholinesterase activity|acyl-CoA hydrolase activity|carboxylic ester hydrolase activity|epoxide hydrolase activity|homoserine O-acetyltransferase activity|hydrolase activity, acting on ether bonds|lipase activity|palmitoyl-(protein) hydrolase activity|protein phosphatase 2A binding|serine-type carboxypeptidase activity|serine-type exopeptidase activity	acyl-CoA metabolic process|acylglycerol catabolic process|chlorophyll catabolic process|formaldehyde metabolic process|glycerolipid catabolic process|grooming behavior|lipoprotein catabolic process|lipoprotein metabolic process|long term synaptic depression|lysosomal lumen acidification|lysosome organization|mast cell activation|membrane raft organization|negative regulation of Golgi to plasma me…	Eukaryota
380	PF09860	Uncharacterized protein conserved in bacteria (DUF2087)	586	55	71	No Pfam Clan	No Pfam Clan	Winged helix DNA-binding domain [a.4.5]	1-70	DNA/RNA-binding 3-helical bundle [a.4]	a.4.5(1-70)	NO PREDICTION	NO PREDICTION	NO PREDICTION	NO PREDICTION	1	No Information	No information	cytosolic small ribosomal subunit|small ribosomal subunit	nucleic acid binding transcription factor activity|transcription regulatory region DNA binding	CD8-positive, alpha-beta T cell activation|CD8-positive, alpha-beta T cell differentiation|alpha-beta T cell activation|alpha-beta T cell differentiation|immune system development|positive regulation of interleukin-12 biosynthetic process|regulation of interleukin-12 production	Eukaryota, Bacteria
381	PF06156	Protein of unknown function (DUF972)	1035	43	107	No Pfam Clan	No Pfam Clan	Myosin rod fragments [h.1.26]	8-73	Parallel coiled-coil [h.1]	NO PREDICTION	NO PREDICTION	h.1.26(8-73)	NO PREDICTION	NO PREDICTION	1	No Information	No information	No information	No information	No information	Bacteria, Archaea
382	PF07044	Protein of unknown function (DUF1329)	761	104	367	No Pfam Clan	No Pfam Clan	Tricorn protease N-terminal domain [b.68.7]	28-361	6-bladed beta-propeller [b.68]	NO PREDICTION	b.68.7(28-361)	NO PREDICTION	NO PREDICTION	NO PREDICTION	1	No Information	No information	No information	No information	No information	Bacteria, Viruses
383	PF01732	Putative peptidase (DUF31)	325	40	374	CL0124	Peptidase_PA	Trypsin-like serine proteases [b.47.1]	34-373	Trypsin-like serine proteases [b.47]	NO PREDICTION	b.47.1(34-373)	NO PREDICTION	NO PREDICTION	NO PREDICTION	1	YES	3.4.21.1| 3.4.21.104| 3.4.21.106| 3.4.21.108| 3.4.21.109| 3.4.21.114| 3.4.21.117| 3.4.21.119| 3.4.21.12| 3.4.21.19| 3.4.21.2| 3.4.21.20| 3.4.21.21| 3.4.21.22| 3.4.21.27| 3.4.21.32| 3.4.21.34| 3.4.21.35| 3.4.21.36| 3.4.21.37| 3.4.21.39| 3.4.21.4| 3.4.21.46| 3.4.21.49| 3.4.21.5| 3.4.21.50| 3.4.21.59| 3.4.21.6| 3.4.21.68| 3.4.21.69| 3.4.21.7| 3.4.21.71| 3.4.21.74| 3.4.21.77| 3.4.21.78| 3.4.21.79| 3.…	No information	endopeptidase activity|glycosaminoglycan binding|heparin binding|peptidase activity|serine hydrolase activity|serine-type endopeptidase activity|serine-type peptidase activity	blood circulation|cell killing|cellular component disassembly|collagen catabolic process|collagen metabolic process|complement activation, alternative pathway|endocrine process|extracellular matrix disassembly|extracellular matrix organization|extracellular structure organization|immune response|kinin cascade|leukocyte mediated cytotoxicity|memory|multicellular organismal catabolic process|multic…	Bacteria
384	PF05113	Protein of unknown function (DUF693)	142	2	314	No Pfam Clan	No Pfam Clan	WD40 repeat-like [b.69.4]	1-312	7-bladed beta-propeller [b.69]	NO PREDICTION	b.69.4(1-312)	NO PREDICTION	NO PREDICTION	NO PREDICTION	1	No Information	No information	Arp2/3 protein complex|CIA complex|Cdc73/Paf1 complex|Cul4-RING ubiquitin ligase complex|ER to Golgi transport vesicle|SMN complex|SMN-Sm protein complex|Ski complex|THO complex|TORC1 complex|chromosome, centromeric region|cullin-RING ubiquitin ligase complex|eukaryotic translation initiation factor 3 complex|extrinsic to internal side of plasma membrane|extrinsic to membrane|extrinsic to plasma …	G-protein gamma-subunit binding|histone binding|peroxisome targeting sequence binding|phosphatidylinositol binding|phosphatidylinositol-3,5-bisphosphate binding|phosphatidylinositol-3-phosphate binding|phosphatidylinositol-5-phosphate binding|signal sequence binding|translation initiation factor activity	RNA splicing, via transesterification reactions with bulged adenosine as nucleophile|T cell homeostasis|TOR signaling cascade|attachment of spindle microtubules to kinetochore|attachment of spindle microtubules to kinetochore involved in mitotic sister chromatid segregation|autophagy|cellular response to starvation|chromosome segregation|embryonic digit morphogenesis|establishment of RNA localiza…	Bacteria
385	PF06048	Domain of unknown function (DUF927)	800	39	286	CL0023	P-loop_NTPase	P-loop containing nucleoside triphosphate hydrolases [c.37.1]	149-265	P-loop containing nucleoside triphosphate hydrolases [c.37]	NO PREDICTION	NO PREDICTION	NO PREDICTION	NO PREDICTION	c.37.1(149-265)	1	No Information	1.18.6.1| 2.5.1.17| 2.5.1.27| 2.5.1.75| 2.7.1.113| 2.7.1.12| 2.7.1.145| 2.7.1.164| 2.7.1.19| 2.7.1.21| 2.7.1.24| 2.7.1.25| 2.7.1.33| 2.7.1.4| 2.7.1.48| 2.7.1.71| 2.7.1.74| 2.7.1.78| 2.7.10.2| 2.7.11.1| 2.7.4.10| 2.7.4.13| 2.7.4.14| 2.7.4.2| 2.7.4.3| 2.7.4.8| 2.7.4.9| 2.8.2.1| 2.8.2.14| 2.8.2.2| 2.8.2.23| 2.8.2.4| 2.8.2.8| 2.8.2.9| 3.1.11.5| 3.1.5.1| 3.6.1.14| 3.6.1.15| 3.6.1.3| 3.6.3.16| 3.6.3.19…	ATP-binding cassette (ABC) transporter complex|Cajal body|DNA recombinase mediator complex|Golgi apparatus|Rad51B-Rad51C-Rad51D-XRCC2 complex|axoneme|axoneme part|cell cortex|cell division site|cell division site part|cell plate|cell septum|cellular bud|cilium|cytoplasmic microtubule|endocytic vesicle|extrinsic to membrane|extrinsic to plasma membrane|host intracellular part|hyphal tip|incipient …	ADP dimethylallyltransferase activity|AMP dimethylallyltransferase activity|ATP dimethylallyltransferase activity|GDP binding|GTP binding|GTPase activating protein binding|GTPase activity|P-P-bond-hydrolysis-driven transmembrane transporter activity|active transmembrane transporter activity|adenylylsulfate kinase activity|branched-chain amino acid transmembrane transporter activity|cyclo-ligase a…	3'-phosphoadenosine 5'-phosphosulfate metabolic process|DNA recombination|GTP catabolic process|GTP metabolic process|Golgi to plasma membrane protein transport|Golgi to plasma membrane transport|Golgi vesicle transport|activation of phospholipase D activity|adhesion to other organism involved in symbiotic interaction|adhesion to symbiont|apical junction assembly|asexual reproduction|asymmetric n…	Bacteria, Viruses, Archaea
386	PF12097	Protein of unknown function (DUF3573)	128	5	383	No Pfam Clan	No Pfam Clan	Pectin lyase-like [b.80.1]	8-368	Single-stranded right-handed beta-helix [b.80]	NO PREDICTION	b.80.1(8-368)	NO PREDICTION	NO PREDICTION	NO PREDICTION	1	No Information	3.1.1.11| 3.2.1.11| 3.2.1.15| 3.2.1.157| 3.2.1.57| 3.2.1.58| 3.4.21.72| 4.2.2.10| 4.2.2.18| 4.2.2.19| 4.2.2.2| 4.2.2.7	anchored to membrane|plant-type cell wall	carbon-oxygen lyase activity, acting on polysaccharides|carboxylic ester hydrolase activity|galacturan 1,4-alpha-galacturonidase activity|pectinesterase activity|polygalacturonase activity	cell growth|cell wall organization or biogenesis|developmental cell growth|developmental growth|developmental growth involved in morphogenesis|external encapsulating structure organization|galacturonan metabolic process|pectin catabolic process|plant-type cell wall organization|plant-type cell wall organization or biogenesis|pollen tube development|pollen tube growth|pollination|polysaccharide ca…	Bacteria
387	PF10850	Protein of unknown function (DUF2653)	127	4	91	No Pfam Clan	No Pfam Clan	ARM repeat [a.118.1]	1-90	alpha-alpha superhelix [a.118]	a.118.1(1-90)	NO PREDICTION	NO PREDICTION	NO PREDICTION	NO PREDICTION	1	No Information	No information	anchoring junction|beta-catenin destruction complex|cell-cell adherens junction|lateral plasma membrane|microvillus membrane|mitotic spindle|nuclear pore|pore complex|proteasome accessory complex|protein phosphatase type 2A complex|protein serine/threonine phosphatase complex|spindle pole|spindle pole body|trans-Golgi network	alpha-catenin binding|cadherin binding|cell adhesion molecule binding|deoxyhypusine monooxygenase activity|nuclear localization sequence binding|phosphatase regulator activity|protein phosphatase regulator activity|protein phosphatase type 2A regulator activity|protein transporter activity|signal sequence binding	RNA catabolic process|T cell differentiation in thymus|bone resorption|cell fate commitment involved in formation of primary germ layer|central nervous system vasculogenesis|cerebral cortex radial glia guided migration|cerebral cortex radially oriented cell migration|ectodermal placode development|embryonic epithelial tube formation|embryonic foregut morphogenesis|embryonic forelimb morphogenesis…	Bacteria
388	PF11990	Protein of unknown function (DUF3487)	230	25	122	No Pfam Clan	No Pfam Clan	TPR-like [a.118.8]	29-117	alpha-alpha superhelix [a.118]	a.118.8(29-117)	NO PREDICTION	NO PREDICTION	NO PREDICTION	NO PREDICTION	1	No Information	No information	COPI-coated vesicle|ER membrane protein complex|Golgi-associated vesicle|SNARE complex|axoneme|axoneme part|integral to mitochondrial outer membrane|integral to organelle membrane|intraflagellar transport particle|intraflagellar transport particle B|intrinsic to organelle membrane|microtubule basal body|mitochondrial outer membrane|mitochondrial outer membrane translocase complex|organelle outer …	heat shock protein binding|macromolecule transmembrane transporter activity|soluble NSF attachment protein activity	SNARE complex disassembly|cell projection organization|cytoskeleton-dependent intracellular transport|intra-Golgi vesicle-mediated transport|negative regulation of cell morphogenesis involved in differentiation|negative regulation of neuron differentiation|organelle fission|peroxisome fission|peroxisome organization|pilus organization|positive regulation of mitochondrial fission|positive regulati…	Bacteria, Viruses
389	PF05852	Gammaherpesvirus protein of unknown function (DUF848)	27	13	146	No Pfam Clan	No Pfam Clan	RNI-like [c.10.1]	28-139	Leucine-rich repeat, LRR (right-handed beta-alpha superhelix) [c.10]	c.10.1(28-139)	NO PREDICTION	NO PREDICTION	NO PREDICTION	NO PREDICTION	1	No Information	No information	ubiquitin ligase complex	acid-amino acid ligase activity|small conjugating protein ligase activity|ubiquitin-protein ligase activity	cellular protein catabolic process|entrainment of circadian clock|entrainment of circadian clock by photoperiod|modification-dependent macromolecule catabolic process|photoperiodism|protein catabolic process|protein ubiquitination|proteolysis|regulation of circadian rhythm|ubiquitin-dependent protein catabolic process	Viruses
390	PF12004	Domain of unknown function (DUF3498)	291	7	495	No Pfam Clan	No Pfam Clan	ssDNA viruses [b.121.5]	1-354	Nucleoplasmin-like/VP (viral coat and capsid proteins) [b.121]	NO PREDICTION	NO PREDICTION	NO PREDICTION	b.121.5(1-354)	NO PREDICTION	1	No Information	No information	No information	No information	No information	Eukaryota
391	PF15363	Domain of unknown function (DUF4596)	87	10	46	No Pfam Clan	No Pfam Clan	Calcium-dependent phosphotriesterase [b.68.6]	8-38	6-bladed beta-propeller [b.68]	b.68.6(8-38)	NO PREDICTION	NO PREDICTION	NO PREDICTION	NO PREDICTION	1	No Information	3.1.1.17| 3.1.1.25| 3.1.8.2| 4.3.3.2	No information	aryldialkylphosphatase activity|arylesterase activity|calcium ion binding|carboxylic ester hydrolase activity|gluconolactonase activity|zinc ion binding	L-ascorbic acid biosynthetic process|L-ascorbic acid metabolic process|calcium ion homeostasis|cellular calcium ion homeostasis|cellular cation homeostasis|cellular chemical homeostasis|cellular divalent inorganic cation homeostasis|cellular ion homeostasis|cellular metal ion homeostasis|divalent inorganic cation homeostasis|metal ion homeostasis|monosaccharide biosynthetic process|positive regul…	Eukaryota
392	PF10039	Predicted integral membrane protein (DUF2275)	40	7	218	No Pfam Clan	No Pfam Clan	Bacterial muramidases [a.118.5]	63-205	alpha-alpha superhelix [a.118]	a.118.5(63-205)	NO PREDICTION	NO PREDICTION	NO PREDICTION	NO PREDICTION	1	No Information	No information	No information	No information	No information	Bacteria
393	PF10350	Putative death-receptor fusion protein (DUF2428)	333	33	255	No Pfam Clan	No Pfam Clan	ARM repeat [a.118.1]	1-246	alpha-alpha superhelix [a.118]	NO PREDICTION	a.118.1(1-246)	NO PREDICTION	NO PREDICTION	NO PREDICTION	1	No Information	No information	anchoring junction|beta-catenin destruction complex|cell-cell adherens junction|lateral plasma membrane|microvillus membrane|mitotic spindle|nuclear pore|pore complex|proteasome accessory complex|protein phosphatase type 2A complex|protein serine/threonine phosphatase complex|spindle pole|spindle pole body|trans-Golgi network	alpha-catenin binding|cadherin binding|cell adhesion molecule binding|deoxyhypusine monooxygenase activity|nuclear localization sequence binding|phosphatase regulator activity|protein phosphatase regulator activity|protein phosphatase type 2A regulator activity|protein transporter activity|signal sequence binding	RNA catabolic process|T cell differentiation in thymus|bone resorption|cell fate commitment involved in formation of primary germ layer|central nervous system vasculogenesis|cerebral cortex radial glia guided migration|cerebral cortex radially oriented cell migration|ectodermal placode development|embryonic epithelial tube formation|embryonic foregut morphogenesis|embryonic forelimb morphogenesis…	Eukaryota, Bacteria
394	PF13559	Domain of unknown function (DUF4129)	1189	194	72	No Pfam Clan	No Pfam Clan	TPR-like [a.118.8]	2-49	alpha-alpha superhelix [a.118]	a.118.8(2-49)	NO PREDICTION	NO PREDICTION	NO PREDICTION	NO PREDICTION	1	No Information	No information	COPI-coated vesicle|ER membrane protein complex|Golgi-associated vesicle|SNARE complex|axoneme|axoneme part|integral to mitochondrial outer membrane|integral to organelle membrane|intraflagellar transport particle|intraflagellar transport particle B|intrinsic to organelle membrane|microtubule basal body|mitochondrial outer membrane|mitochondrial outer membrane translocase complex|organelle outer …	heat shock protein binding|macromolecule transmembrane transporter activity|soluble NSF attachment protein activity	SNARE complex disassembly|cell projection organization|cytoskeleton-dependent intracellular transport|intra-Golgi vesicle-mediated transport|negative regulation of cell morphogenesis involved in differentiation|negative regulation of neuron differentiation|organelle fission|peroxisome fission|peroxisome organization|pilus organization|positive regulation of mitochondrial fission|positive regulati…	Eukaryota, Bacteria, Archaea
395	PF09321	Domain of unknown function (DUF1978)	49	6	241	No Pfam Clan	No Pfam Clan	MW0975(SA0943)-like [a.24.27]	49-225	Four-helical up-and-down bundle [a.24]	NO PREDICTION	a.24.27(49-225)	NO PREDICTION	NO PREDICTION	NO PREDICTION	1	No Information	No information	No information	No information	No information	Bacteria
396	PF04645	Protein of unknown function, DUF603	189	3	181	No Pfam Clan	No Pfam Clan	Homeodomain-like [a.4.1]	19-60	DNA/RNA-binding 3-helical bundle [a.4]	NO PREDICTION	NO PREDICTION	NO PREDICTION	NO PREDICTION	a.4.1(19-60)	1	No Information	No information	transcription factor complex	chromatin binding|nucleic acid binding transcription factor activity|transposase activity	activin receptor signaling pathway|cell fate commitment|cell fate specification|chordate embryonic development|diencephalon development|embryonic morphogenesis|endoderm development|eye photoreceptor cell differentiation|negative regulation of developmental process|neural tube development|neuron fate commitment|nodal signaling pathway|pancreas development|pattern specification process|positive reg…	Bacteria
397	PF12398	Receptor serine/threonine kinase	150	34	42	No Pfam Clan	No Pfam Clan	Protein kinase-like (PK-like) [d.144.1]	6-42	Protein kinase-like (PK-like) [d.144]	d.144.1(6-42)	NO PREDICTION	NO PREDICTION	NO PREDICTION	NO PREDICTION	1	No Information	2.7.1.100| 2.7.1.137| 2.7.1.153| 2.7.1.163| 2.7.1.17| 2.7.1.32| 2.7.1.39| 2.7.1.95| 2.7.10.2| 2.7.11.1| 2.7.11.11| 2.7.11.13| 2.7.11.14| 2.7.11.15| 2.7.11.16| 2.7.11.17| 2.7.11.19| 2.7.11.21| 2.7.11.22| 2.7.11.24| 2.7.11.25| 2.7.11.26| 2.7.11.30| 2.7.11.7| 2.7.12.1| 2.7.12.2	cAMP-dependent protein kinase complex|calcium- and calmodulin-dependent protein kinase complex|cell-substrate adherens junction|cyclin-dependent protein kinase holoenzyme complex|neuromuscular junction|protein kinase CK2 complex|spindle|spindle pole	ATP binding|adenyl nucleotide binding|adenyl ribonucleotide binding|calmodulin binding|cyclin binding|kinase activator activity|kinase regulator activity|magnesium ion binding|molecular transducer activity|nucleoside binding|phosphoprotein binding|phosphotransferase activity, alcohol group as acceptor|phosphotyrosine binding|protein kinase activator activity|protein kinase activity|protein kinase…	CDP-choline pathway|DNA damage checkpoint|activation of innate immune response|cell cycle phase transition|cell division|cell morphogenesis|cellular component morphogenesis|cellular process involved in reproduction|cellular response to biotic stimulus|cellular response to unfolded protein|embryonic placenta development|enzyme linked receptor protein signaling pathway|ethanolamine-containing compo…	Eukaryota
398	PF07295	Protein of unknown function (DUF1451)	784	31	146	No Pfam Clan	No Pfam Clan	Microbial and mitochondrial ADK, insert "zinc finger" domain [g.41.2]	112-145	Rubredoxin-like [g.41]	NO PREDICTION	NO PREDICTION	NO PREDICTION	NO PREDICTION	g.41.2(112-145)	1	No Information	No information	No information	No information	No information	Bacteria, Archaea
399	PF05128	Domain of unknown function (DUF697)	1824	81	162	No Pfam Clan	No Pfam Clan	P-loop containing nucleoside triphosphate hydrolases [c.37.1]	1-159	P-loop containing nucleoside triphosphate hydrolases [c.37]	c.37.1(1-159)	NO PREDICTION	NO PREDICTION	NO PREDICTION	NO PREDICTION	1	YES	1.18.6.1| 2.5.1.17| 2.5.1.27| 2.5.1.75| 2.7.1.113| 2.7.1.12| 2.7.1.145| 2.7.1.164| 2.7.1.19| 2.7.1.21| 2.7.1.24| 2.7.1.25| 2.7.1.33| 2.7.1.4| 2.7.1.48| 2.7.1.71| 2.7.1.74| 2.7.1.78| 2.7.10.2| 2.7.11.1| 2.7.4.10| 2.7.4.13| 2.7.4.14| 2.7.4.2| 2.7.4.3| 2.7.4.8| 2.7.4.9| 2.8.2.1| 2.8.2.14| 2.8.2.2| 2.8.2.23| 2.8.2.4| 2.8.2.8| 2.8.2.9| 3.1.11.5| 3.1.5.1| 3.6.1.14| 3.6.1.15| 3.6.1.3| 3.6.3.16| 3.6.3.19…	ATP-binding cassette (ABC) transporter complex|Cajal body|DNA recombinase mediator complex|Golgi apparatus|Rad51B-Rad51C-Rad51D-XRCC2 complex|axoneme|axoneme part|cell cortex|cell division site|cell division site part|cell plate|cell septum|cellular bud|cilium|cytoplasmic microtubule|endocytic vesicle|extrinsic to membrane|extrinsic to plasma membrane|host intracellular part|hyphal tip|incipient …	ADP dimethylallyltransferase activity|AMP dimethylallyltransferase activity|ATP dimethylallyltransferase activity|GDP binding|GTP binding|GTPase activating protein binding|GTPase activity|P-P-bond-hydrolysis-driven transmembrane transporter activity|active transmembrane transporter activity|adenylylsulfate kinase activity|branched-chain amino acid transmembrane transporter activity|cyclo-ligase a…	3'-phosphoadenosine 5'-phosphosulfate metabolic process|DNA recombination|GTP catabolic process|GTP metabolic process|Golgi to plasma membrane protein transport|Golgi to plasma membrane transport|Golgi vesicle transport|activation of phospholipase D activity|adhesion to other organism involved in symbiotic interaction|adhesion to symbiont|apical junction assembly|asexual reproduction|asymmetric n…	Eukaryota, Bacteria
400	PF11329	Protein of unknown function (DUF3131)	249	24	367	No Pfam Clan	No Pfam Clan	Six-hairpin glycosidases [a.102.1]	1-364	alpha/alpha toroid [a.102]	NO PREDICTION	a.102.1(1-364)	NO PREDICTION	NO PREDICTION	NO PREDICTION	1	No Information	2.4.1.20| 2.4.1.8| 3.2.1.132| 3.2.1.156| 3.2.1.28| 3.2.1.3| 3.2.1.4| 3.2.1.40| 3.2.1.63| 3.2.1.70| 3.2.1.8| 3.2.1.91| 5.1.3.8| 5.3.1.8	brush border	N-acylglucosamine 2-epimerase activity|cellulase activity|hydrolase activity, hydrolyzing O-glycosyl compounds|racemase and epimerase activity|racemase and epimerase activity, acting on carbohydrates and derivatives	cell wall organization or biogenesis|cellular carbohydrate catabolic process|cellular polysaccharide metabolic process|oligosaccharide catabolic process|oligosaccharide metabolic process|polysaccharide metabolic process	Bacteria, Archaea
401	PF11853	Protein of unknown function (DUF3373)	144	18	489	No Pfam Clan	No Pfam Clan	Porins [f.4.3]	60-488	Transmembrane beta-barrels [f.4]	NO PREDICTION	f.4.3(60-488)	NO PREDICTION	NO PREDICTION	NO PREDICTION	1	No Information	No information	cell envelope|cell outer membrane|external encapsulating structure part|outer membrane	amide transmembrane transporter activity|macromolecule transmembrane transporter activity|porin activity|wide pore channel activity	fatty acid transport|lipid localization|long-chain fatty acid transport	Bacteria
402	PF09910	Uncharacterized protein conserved in archaea (DUF2139)	35	6	339	No Pfam Clan	No Pfam Clan	3-carboxy-cis,cis-mucoante lactonizing enzyme [b.69.10]	37-259	7-bladed beta-propeller [b.69]	NO PREDICTION	NO PREDICTION	b.69.10(37-259)	NO PREDICTION	NO PREDICTION	1	No Information	5.5.1.5	No information	No information	No information	Archaea
403	PF09973	Predicted membrane protein (DUF2208)	43	13	233	No Pfam Clan	No Pfam Clan	ABC transporter transmembrane region [f.37.1]	1-151	ABC transporter transmembrane region [f.37]	NO PREDICTION	f.37.1(1-151)	NO PREDICTION	NO PREDICTION	NO PREDICTION	1	No Information	No information	No information	No information	No information	Archaea
404	PF14858	Domain of unknown function (DUF4486)	92	5	542	No Pfam Clan	No Pfam Clan	ARM repeat [a.118.1]	1-504	alpha-alpha superhelix [a.118]	NO PREDICTION	a.118.1(1-504)	NO PREDICTION	NO PREDICTION	NO PREDICTION	1	No Information	No information	anchoring junction|beta-catenin destruction complex|cell-cell adherens junction|lateral plasma membrane|microvillus membrane|mitotic spindle|nuclear pore|pore complex|proteasome accessory complex|protein phosphatase type 2A complex|protein serine/threonine phosphatase complex|spindle pole|spindle pole body|trans-Golgi network	alpha-catenin binding|cadherin binding|cell adhesion molecule binding|deoxyhypusine monooxygenase activity|nuclear localization sequence binding|phosphatase regulator activity|protein phosphatase regulator activity|protein phosphatase type 2A regulator activity|protein transporter activity|signal sequence binding	RNA catabolic process|T cell differentiation in thymus|bone resorption|cell fate commitment involved in formation of primary germ layer|central nervous system vasculogenesis|cerebral cortex radial glia guided migration|cerebral cortex radially oriented cell migration|ectodermal placode development|embryonic epithelial tube formation|embryonic foregut morphogenesis|embryonic forelimb morphogenesis…	Eukaryota
405	PF12983	Protein of unknown function (DUF3867)	47	10	186	No Pfam Clan	No Pfam Clan	(Trans)glycosidases [c.1.8]	3-182	TIM beta/alpha-barrel [c.1]	c.1.8(3-182)	NO PREDICTION	NO PREDICTION	NO PREDICTION	NO PREDICTION	1	No Information	2.4.1.18| 2.4.1.19| 2.4.1.25| 2.4.1.5| 2.4.1.7| 2.7.1.31| 2.7.7.43| 3.1.3.16| 3.1.3.18| 3.1.3.2| 3.1.3.23| 3.1.3.24| 3.1.3.29| 3.1.3.3| 3.1.3.41| 3.1.3.45| 3.1.3.48| 3.1.3.5| 3.1.3.70| 3.1.3.71| 3.1.3.74| 3.1.8.2| 3.11.1.1| 3.2.1.1| 3.2.1.10| 3.2.1.105| 3.2.1.123| 3.2.1.133| 3.2.1.135| 3.2.1.136| 3.2.1.139| 3.2.1.14| 3.2.1.141| 3.2.1.147| 3.2.1.151| 3.2.1.165| 3.2.1.17| 3.2.1.2| 3.2.1.20| 3.2.1.2…	anchored to membrane|anchored to plasma membrane|cell wall|fungal-type cell wall|hyaluranon cable|lysosome	beta-mannosidase activity|galactosidase activity|glucanosyltransferase activity|hyaluronan synthase activity|hydrolase activity, hydrolyzing O-glycosyl compounds|transferase activity, transferring glycosyl groups|virus receptor activity	aminoglycan biosynthetic process|aminoglycan catabolic process|aminoglycan metabolic process|autolysis|cartilage development|cell wall beta-glucan metabolic process|cell wall macromolecule catabolic process|cell wall macromolecule metabolic process|cell wall organization or biogenesis|cellular carbohydrate catabolic process|cellular polysaccharide catabolic process|cellular polysaccharide metabol…	Bacteria
406	PF07301	Protein of unknown function (DUF1453)	613	20	148	No Pfam Clan	No Pfam Clan	Multidrug efflux transporter AcrB transmembrane domain [f.35.1]	1-145	Multidrug efflux transporter AcrB transmembrane domain [f.35]	NO PREDICTION	f.35.1(1-145)	NO PREDICTION	NO PREDICTION	NO PREDICTION	1	No Information	No information	No information	No information	No information	Bacteria, Archaea
407	PF09874	Predicted membrane protein (DUF2101)	26	5	206	No Pfam Clan	No Pfam Clan	MFS general substrate transporter [f.38.1]	17-141	MFS general substrate transporter [f.38]	NO PREDICTION	NO PREDICTION	f.38.1(17-141)	NO PREDICTION	NO PREDICTION	1	No Information	No information	acrosomal membrane|brush border|brush border membrane|clathrin-coated vesicle|coated vesicle|cytoplasmic vesicle membrane|cytoplasmic vesicle part|female pronucleus|insulin-responsive compartment|intrinsic to organelle membrane|intrinsic to plasma membrane|pronucleus|synapse part|vacuolar membrane|vacuolar part|vesicle membrane	calcium-dependent protein binding|carbohydrate derivative transporter activity|carbohydrate transmembrane transporter activity|carbohydrate transporter activity|drug transmembrane transporter activity|drug transporter activity|glucose binding|monocarboxylic acid transmembrane transporter activity|salt transmembrane transporter activity|secondary active transmembrane transporter activity|sodium io…	amyloid precursor protein catabolic process|amyloid precursor protein metabolic process|arginine transport|autophagic vacuole fusion|carbohydrate derivative transport|carbohydrate transport|disaccharide transport|drug transmembrane transport|drug transport|folic acid transport|galactolipid metabolic process|galactosylceramide metabolic process|globoside metabolic process|glucosylceramide metaboli…	Bacteria, Archaea
408	PF11489	Protein of unknown function (DUF3210)	113	15	711	No Pfam Clan	No Pfam Clan	ssDNA viruses [b.121.5]	175-633	Nucleoplasmin-like/VP (viral coat and capsid proteins) [b.121]	NO PREDICTION	NO PREDICTION	NO PREDICTION	b.121.5(175-633)	NO PREDICTION	1	No Information	No information	No information	No information	No information	Eukaryota
409	PF12239	Protein of unknown function (DUF3605)	242	21	159	No Pfam Clan	No Pfam Clan	HIT-like [d.13.1]	21-158	HIT-like [d.13]	NO PREDICTION	d.13.1(21-158)	NO PREDICTION	NO PREDICTION	NO PREDICTION	1	No Information	2.7.7.12| 3.6.1.26| 3.6.1.29	histone deacetylase complex	hydrolase activity, acting on acid anhydrides, in sulfonyl-containing anhydrides|nucleotide diphosphatase activity	apoptotic process|apoptotic signaling pathway|intrinsic apoptotic signaling pathway|intrinsic apoptotic signaling pathway by p53 class mediator|signal transduction by p53 class mediator	Eukaryota, Viruses
410	PF09847	Predicted permease (DUF2074)	50	10	449	No Pfam Clan	No Pfam Clan	MFS general substrate transporter [f.38.1]	1-448	MFS general substrate transporter [f.38]	NO PREDICTION	f.38.1(1-448)	NO PREDICTION	NO PREDICTION	NO PREDICTION	1	No Information	No information	acrosomal membrane|brush border|brush border membrane|clathrin-coated vesicle|coated vesicle|cytoplasmic vesicle membrane|cytoplasmic vesicle part|female pronucleus|insulin-responsive compartment|intrinsic to organelle membrane|intrinsic to plasma membrane|pronucleus|synapse part|vacuolar membrane|vacuolar part|vesicle membrane	calcium-dependent protein binding|carbohydrate derivative transporter activity|carbohydrate transmembrane transporter activity|carbohydrate transporter activity|drug transmembrane transporter activity|drug transporter activity|glucose binding|monocarboxylic acid transmembrane transporter activity|salt transmembrane transporter activity|secondary active transmembrane transporter activity|sodium io…	amyloid precursor protein catabolic process|amyloid precursor protein metabolic process|arginine transport|autophagic vacuole fusion|carbohydrate derivative transport|carbohydrate transport|disaccharide transport|drug transmembrane transport|drug transport|folic acid transport|galactolipid metabolic process|galactosylceramide metabolic process|globoside metabolic process|glucosylceramide metaboli…	Bacteria, Archaea
411	PF05553	Cotton fibre expressed protein	622	85	38	No Pfam Clan	No Pfam Clan	WD40 repeat-like [b.69.4]	2-30	7-bladed beta-propeller [b.69]	b.69.4(2-30)	NO PREDICTION	NO PREDICTION	NO PREDICTION	NO PREDICTION	1	No Information	No information	Arp2/3 protein complex|CIA complex|Cdc73/Paf1 complex|Cul4-RING ubiquitin ligase complex|ER to Golgi transport vesicle|SMN complex|SMN-Sm protein complex|Ski complex|THO complex|TORC1 complex|chromosome, centromeric region|cullin-RING ubiquitin ligase complex|eukaryotic translation initiation factor 3 complex|extrinsic to internal side of plasma membrane|extrinsic to membrane|extrinsic to plasma …	G-protein gamma-subunit binding|histone binding|peroxisome targeting sequence binding|phosphatidylinositol binding|phosphatidylinositol-3,5-bisphosphate binding|phosphatidylinositol-3-phosphate binding|phosphatidylinositol-5-phosphate binding|signal sequence binding|translation initiation factor activity	RNA splicing, via transesterification reactions with bulged adenosine as nucleophile|T cell homeostasis|TOR signaling cascade|attachment of spindle microtubules to kinetochore|attachment of spindle microtubules to kinetochore involved in mitotic sister chromatid segregation|autophagy|cellular response to starvation|chromosome segregation|embryonic digit morphogenesis|establishment of RNA localiza…	Eukaryota
412	PF15023	Protein of unknown function (DUF4523)	34	4	166	No Pfam Clan	No Pfam Clan	RNA-binding domain, RBD [d.58.7]	96-148	Ferredoxin-like [d.58]	NO PREDICTION	NO PREDICTION	d.58.7(96-148)	NO PREDICTION	NO PREDICTION	1	No Information	No information	RNA cap binding complex|nuclear body|spliceosomal complex	No information	RNA export from nucleus|RNA localization|RNA splicing|establishment of RNA localization|gamete generation|mRNA metabolic process|mRNA processing|nuclear export|nuclear transport|nucleic acid transport|nucleobase-containing compound transport|nucleocytoplasmic transport|positive regulation of RNA export from nucleus|positive regulation of intracellular transport|positive regulation of nucleobase-c…	Eukaryota
413	PF13664	Domain of unknown function (DUF4149)	975	178	101	CL0430	CopD_like	Multidrug efflux transporter AcrB transmembrane domain [f.35.1]	1-100	Multidrug efflux transporter AcrB transmembrane domain [f.35]	NO PREDICTION	f.35.1(1-100)	NO PREDICTION	NO PREDICTION	NO PREDICTION	1	YES	No information	No information	No information	No information	Eukaryota, Bacteria, Archaea
414	PF12427	Branched-chain amino acid aminotransferase	14	3	23	No Pfam Clan	No Pfam Clan	D-aminoacid aminotransferase-like PLP-dependent enzymes [e.17.1]	1-23	D-aminoacid aminotransferase-like PLP-dependent enzymes [e.17]	e.17.1(1-23)	NO PREDICTION	NO PREDICTION	NO PREDICTION	NO PREDICTION	1	No Information	2.6.1.21| 2.6.1.42| 4.1.3.38	No information	D-alanine:2-oxoglutarate aminotransferase activity|branched-chain-amino-acid transaminase activity|cofactor binding|pyridoxal phosphate binding|transaminase activity|transferase activity, transferring nitrogenous groups	D-amino acid biosynthetic process|D-amino acid catabolic process|D-amino acid metabolic process|branched-chain amino acid biosynthetic process|branched-chain amino acid catabolic process|branched-chain amino acid metabolic process|cellular amino acid catabolic process|isoleucine metabolic process|toxin metabolic process	Bacteria
415	PF12038	Domain of unknown function (DUF3524)	155	31	168	No Pfam Clan	No Pfam Clan	UDP-Glycosyltransferase/glycogen phosphorylase [c.87.1]	19-140	UDP-Glycosyltransferase/glycogen phosphorylase [c.87]	NO PREDICTION	NO PREDICTION	c.87.1(19-140)	NO PREDICTION	NO PREDICTION	1	No Information	2.4.1.1| 2.4.1.11| 2.4.1.115| 2.4.1.14| 2.4.1.141| 2.4.1.15| 2.4.1.152| 2.4.1.17| 2.4.1.21| 2.4.1.218| 2.4.1.227| 2.4.1.27| 2.4.1.57| 2.4.99.4| 2.7.8.12| 5.1.3.14	alpha,alpha-trehalose-phosphate synthase complex (UDP-forming)	UDP-N-acetylglucosamine 2-epimerase activity|UDP-glycosyltransferase activity|carboxylic acid binding|isoprenoid binding|monocarboxylic acid binding|retinoic acid binding|retinoid binding|transferase activity, transferring glycosyl groups|transferase activity, transferring hexosyl groups	L-fucose catabolic process|L-fucose metabolic process|N-acetylneuraminate metabolic process|anthocyanin-containing compound biosynthetic process|anthocyanin-containing compound metabolic process|cellular carbohydrate biosynthetic process|cellular hormone metabolic process|cellular oligosaccharide metabolic process|cellular polysaccharide biosynthetic process|cellular polysaccharide metabolic proc…	Eukaryota, Bacteria, Viruses
416	PF08217	Fungal domain of unknown function (DUF1712)	421	14	604	No Pfam Clan	No Pfam Clan	ARM repeat [a.118.1]	INDIRECT	alpha-alpha superhelix [a.118]	NO PREDICTION	a.118.1(INDIRECT)	NO PREDICTION	NO PREDICTION	NO PREDICTION	1	No Information	No information	anchoring junction|beta-catenin destruction complex|cell-cell adherens junction|lateral plasma membrane|microvillus membrane|mitotic spindle|nuclear pore|pore complex|proteasome accessory complex|protein phosphatase type 2A complex|protein serine/threonine phosphatase complex|spindle pole|spindle pole body|trans-Golgi network	alpha-catenin binding|cadherin binding|cell adhesion molecule binding|deoxyhypusine monooxygenase activity|nuclear localization sequence binding|phosphatase regulator activity|protein phosphatase regulator activity|protein phosphatase type 2A regulator activity|protein transporter activity|signal sequence binding	RNA catabolic process|T cell differentiation in thymus|bone resorption|cell fate commitment involved in formation of primary germ layer|central nervous system vasculogenesis|cerebral cortex radial glia guided migration|cerebral cortex radially oriented cell migration|ectodermal placode development|embryonic epithelial tube formation|embryonic foregut morphogenesis|embryonic forelimb morphogenesis…	Eukaryota
417	PF12566	Protein of unknown function (DUF3748)	511	11	122	No Pfam Clan	No Pfam Clan	DPP6 N-terminal domain-like [b.70.3]	1-122	8-bladed beta-propeller [b.70]	b.70.3(1-122)	NO PREDICTION	NO PREDICTION	NO PREDICTION	NO PREDICTION	1	No Information	No information	No information	No information	No information	Eukaryota, Bacteria
418	PF12341	Protein of unknown function (DUF3639)	247	35	27	No Pfam Clan	No Pfam Clan	DPP6 N-terminal domain-like [b.70.3]	1-27	8-bladed beta-propeller [b.70]	b.70.3(1-27)	NO PREDICTION	NO PREDICTION	NO PREDICTION	NO PREDICTION	1	No Information	No information	No information	No information	No information	Eukaryota
419	PF09427	Domain of unknown function (DUF2014)	72	8	261	No Pfam Clan	No Pfam Clan	ARM repeat [a.118.1]	3-258	alpha-alpha superhelix [a.118]	NO PREDICTION	a.118.1(3-258)	NO PREDICTION	NO PREDICTION	NO PREDICTION	1	No Information	No information	anchoring junction|beta-catenin destruction complex|cell-cell adherens junction|lateral plasma membrane|microvillus membrane|mitotic spindle|nuclear pore|pore complex|proteasome accessory complex|protein phosphatase type 2A complex|protein serine/threonine phosphatase complex|spindle pole|spindle pole body|trans-Golgi network	alpha-catenin binding|cadherin binding|cell adhesion molecule binding|deoxyhypusine monooxygenase activity|nuclear localization sequence binding|phosphatase regulator activity|protein phosphatase regulator activity|protein phosphatase type 2A regulator activity|protein transporter activity|signal sequence binding	RNA catabolic process|T cell differentiation in thymus|bone resorption|cell fate commitment involved in formation of primary germ layer|central nervous system vasculogenesis|cerebral cortex radial glia guided migration|cerebral cortex radially oriented cell migration|ectodermal placode development|embryonic epithelial tube formation|embryonic foregut morphogenesis|embryonic forelimb morphogenesis…	Eukaryota
420	PF12525	Protein of unknown function (DUF3726)	82	34	80	No Pfam Clan	No Pfam Clan	L-sulfolactate dehydrogenase-like [c.122.1]	1-52	L-sulfolactate dehydrogenase-like [c.122]	NO PREDICTION	NO PREDICTION	NO PREDICTION	NO PREDICTION	c.122.1(1-52)	1	No Information	1.1.1.130| 1.1.1.154| 1.1.1.27| 1.1.1.272| 1.1.1.37	No information	No information	No information	Eukaryota, Bacteria
421	PF07793	Protein of unknown function (DUF1631)	372	36	730	No Pfam Clan	No Pfam Clan	ARM repeat [a.118.1]	8-729	alpha-alpha superhelix [a.118]	NO PREDICTION	a.118.1(8-729)	NO PREDICTION	NO PREDICTION	NO PREDICTION	1	No Information	No information	anchoring junction|beta-catenin destruction complex|cell-cell adherens junction|lateral plasma membrane|microvillus membrane|mitotic spindle|nuclear pore|pore complex|proteasome accessory complex|protein phosphatase type 2A complex|protein serine/threonine phosphatase complex|spindle pole|spindle pole body|trans-Golgi network	alpha-catenin binding|cadherin binding|cell adhesion molecule binding|deoxyhypusine monooxygenase activity|nuclear localization sequence binding|phosphatase regulator activity|protein phosphatase regulator activity|protein phosphatase type 2A regulator activity|protein transporter activity|signal sequence binding	RNA catabolic process|T cell differentiation in thymus|bone resorption|cell fate commitment involved in formation of primary germ layer|central nervous system vasculogenesis|cerebral cortex radial glia guided migration|cerebral cortex radially oriented cell migration|ectodermal placode development|embryonic epithelial tube formation|embryonic foregut morphogenesis|embryonic forelimb morphogenesis…	Eukaryota, Bacteria, Viruses
422	PF11824	Protein of unknown function (DUF3344)	118	42	271	No Pfam Clan	No Pfam Clan	Quinoprotein alcohol dehydrogenase-like [b.70.1]	3-254	8-bladed beta-propeller [b.70]	b.70.1(3-254)	NO PREDICTION	NO PREDICTION	NO PREDICTION	NO PREDICTION	1	No Information	1.1.2.7| 1.1.98.1	No information	endonuclease activity|endoribonuclease activity|nuclease activity|ribonuclease activity	ER-nucleus signaling pathway|RNA phosphodiester bond hydrolysis|RNA phosphodiester bond hydrolysis, endonucleolytic|cellular response to topologically incorrect protein|cellular response to unfolded protein|cilium assembly|cilium organization|intrinsic apoptotic signaling pathway in response to endoplasmic reticulum stress|response to endoplasmic reticulum stress|response to topologically incorre…	Bacteria, Archaea
423	PF12531	DNA-K related protein	220	38	249	No Pfam Clan	No Pfam Clan	ARM repeat [a.118.1]	25-243	alpha-alpha superhelix [a.118]	NO PREDICTION	a.118.1(25-243)	NO PREDICTION	NO PREDICTION	NO PREDICTION	1	No Information	No information	anchoring junction|beta-catenin destruction complex|cell-cell adherens junction|lateral plasma membrane|microvillus membrane|mitotic spindle|nuclear pore|pore complex|proteasome accessory complex|protein phosphatase type 2A complex|protein serine/threonine phosphatase complex|spindle pole|spindle pole body|trans-Golgi network	alpha-catenin binding|cadherin binding|cell adhesion molecule binding|deoxyhypusine monooxygenase activity|nuclear localization sequence binding|phosphatase regulator activity|protein phosphatase regulator activity|protein phosphatase type 2A regulator activity|protein transporter activity|signal sequence binding	RNA catabolic process|T cell differentiation in thymus|bone resorption|cell fate commitment involved in formation of primary germ layer|central nervous system vasculogenesis|cerebral cortex radial glia guided migration|cerebral cortex radially oriented cell migration|ectodermal placode development|embryonic epithelial tube formation|embryonic foregut morphogenesis|embryonic forelimb morphogenesis…	Eukaryota, Bacteria
424	PF11846	Domain of unknown function (DUF3366)	415	29	193	No Pfam Clan	No Pfam Clan	TPR-like [a.118.8]	46-183	alpha-alpha superhelix [a.118]	a.118.8(46-183)	NO PREDICTION	NO PREDICTION	NO PREDICTION	NO PREDICTION	1	No Information	No information	COPI-coated vesicle|ER membrane protein complex|Golgi-associated vesicle|SNARE complex|axoneme|axoneme part|integral to mitochondrial outer membrane|integral to organelle membrane|intraflagellar transport particle|intraflagellar transport particle B|intrinsic to organelle membrane|microtubule basal body|mitochondrial outer membrane|mitochondrial outer membrane translocase complex|organelle outer …	heat shock protein binding|macromolecule transmembrane transporter activity|soluble NSF attachment protein activity	SNARE complex disassembly|cell projection organization|cytoskeleton-dependent intracellular transport|intra-Golgi vesicle-mediated transport|negative regulation of cell morphogenesis involved in differentiation|negative regulation of neuron differentiation|organelle fission|peroxisome fission|peroxisome organization|pilus organization|positive regulation of mitochondrial fission|positive regulati…	Bacteria
425	PF07248	Protein of unknown function (DUF1431)	156	17	161	No Pfam Clan	No Pfam Clan	Growth factor receptor domain [g.3.9]	31-155	Knottins (small inhibitors, toxins, lectins) [g.3]	NO PREDICTION	g.3.9(31-155)	NO PREDICTION	NO PREDICTION	NO PREDICTION	1	No Information	No information	No information	No information	cell migration|cell motility|enzyme linked receptor protein signaling pathway|localization of cell|transmembrane receptor protein tyrosine kinase signaling pathway	Eukaryota
426	PF10309	Protein of unknown function (DUF2414)	181	19	62	No Pfam Clan	No Pfam Clan	RNA-binding domain, RBD [d.58.7]	61-88	Ferredoxin-like [d.58]	NO PREDICTION	NO PREDICTION	NO PREDICTION	NO PREDICTION	d.58.7(61-88)	1	No Information	No information	RNA cap binding complex|nuclear body|spliceosomal complex	No information	RNA export from nucleus|RNA localization|RNA splicing|establishment of RNA localization|gamete generation|mRNA metabolic process|mRNA processing|nuclear export|nuclear transport|nucleic acid transport|nucleobase-containing compound transport|nucleocytoplasmic transport|positive regulation of RNA export from nucleus|positive regulation of intracellular transport|positive regulation of nucleobase-c…	Eukaryota
427	PF11331	Protein of unknown function (DUF3133)	112	13	46	No Pfam Clan	No Pfam Clan	L domain-like [c.10.2]	11-44	Leucine-rich repeat, LRR (right-handed beta-alpha superhelix) [c.10]	c.10.2(11-44)	NO PREDICTION	NO PREDICTION	NO PREDICTION	NO PREDICTION	1	No Information	No information	U2 snRNP	3'-5' exonuclease activity|3'-5'-exoribonuclease activity|exonuclease activity, active with either ribo- or deoxyribonucleic acids and producing 5'-phosphomon|exoribonuclease activity|exoribonuclease activity, producing 5'-phosphomonoesters|phosphatase inhibitor activity|phosphatase regulator activity|poly(A)-specific ribonuclease activity	B cell activation|B cell proliferation|B cell proliferation involved in immune response|RNA phosphodiester bond hydrolysis, exonucleolytic|biological adhesion|nuclear transport|nuclear-transcribed mRNA catabolic process|nuclear-transcribed mRNA catabolic process, deadenylation-dependent decay|nucleocytoplasmic transport|post-embryonic morphogenesis|post-embryonic organ development|regulation of J…	Eukaryota, Bacteria
428	PF13036	Protein of unknown function (DUF3897)	1082	74	180	CL0342	TolB_N	TolB, N-terminal domain [c.51.2]	61-179	Anticodon-binding domain-like [c.51]	NO PREDICTION	c.51.2(61-179)	NO PREDICTION	NO PREDICTION	NO PREDICTION	1	No Information	No information	No information	No information	No information	Bacteria
429	PF10704	Protein of unknown function (DUF2508)	434	23	71	No Pfam Clan	No Pfam Clan	TPR-like [a.118.8]	4-67	alpha-alpha superhelix [a.118]	a.118.8(4-67)	NO PREDICTION	NO PREDICTION	NO PREDICTION	NO PREDICTION	1	No Information	No information	COPI-coated vesicle|ER membrane protein complex|Golgi-associated vesicle|SNARE complex|axoneme|axoneme part|integral to mitochondrial outer membrane|integral to organelle membrane|intraflagellar transport particle|intraflagellar transport particle B|intrinsic to organelle membrane|microtubule basal body|mitochondrial outer membrane|mitochondrial outer membrane translocase complex|organelle outer …	heat shock protein binding|macromolecule transmembrane transporter activity|soluble NSF attachment protein activity	SNARE complex disassembly|cell projection organization|cytoskeleton-dependent intracellular transport|intra-Golgi vesicle-mediated transport|negative regulation of cell morphogenesis involved in differentiation|negative regulation of neuron differentiation|organelle fission|peroxisome fission|peroxisome organization|pilus organization|positive regulation of mitochondrial fission|positive regulati…	Bacteria
430	PF11166	Protein of unknown function (DUF2951)	299	6	98	No Pfam Clan	No Pfam Clan	TPR-like [a.118.8]	5-71	alpha-alpha superhelix [a.118]	a.118.8(5-71)	NO PREDICTION	NO PREDICTION	NO PREDICTION	NO PREDICTION	1	No Information	No information	COPI-coated vesicle|ER membrane protein complex|Golgi-associated vesicle|SNARE complex|axoneme|axoneme part|integral to mitochondrial outer membrane|integral to organelle membrane|intraflagellar transport particle|intraflagellar transport particle B|intrinsic to organelle membrane|microtubule basal body|mitochondrial outer membrane|mitochondrial outer membrane translocase complex|organelle outer …	heat shock protein binding|macromolecule transmembrane transporter activity|soluble NSF attachment protein activity	SNARE complex disassembly|cell projection organization|cytoskeleton-dependent intracellular transport|intra-Golgi vesicle-mediated transport|negative regulation of cell morphogenesis involved in differentiation|negative regulation of neuron differentiation|organelle fission|peroxisome fission|peroxisome organization|pilus organization|positive regulation of mitochondrial fission|positive regulati…	Eukaryota, Bacteria, Viruses
431	PF14234	Domain of unknown function (DUF4336)	413	47	285	No Pfam Clan	No Pfam Clan	Metallo-hydrolase/oxidoreductase [d.157.1]	1-284	Metallo-hydrolase/oxidoreductase [d.157]	NO PREDICTION	d.157.1(1-284)	NO PREDICTION	NO PREDICTION	NO PREDICTION	1	No Information	3.1.1.81| 3.1.2.6| 3.1.26.11| 3.1.4.38| 3.1.8.1| 3.5.2.6	No information	hydroxyacylglutathione hydrolase activity|thiolester hydrolase activity	aldehyde catabolic process|amide biosynthetic process|cellular aldehyde metabolic process|cellular modified amino acid biosynthetic process|glutathione biosynthetic process|glutathione metabolic process|lactate metabolic process|methylglyoxal metabolic process|nonribosomal peptide biosynthetic process|peptide biosynthetic process|peptide metabolic process	Eukaryota, Bacteria
432	PF04780	Protein of unknown function (DUF629)	139	14	466	No Pfam Clan	No Pfam Clan	ARM repeat [a.118.1]	8-464	alpha-alpha superhelix [a.118]	NO PREDICTION	a.118.1(8-464)	NO PREDICTION	NO PREDICTION	NO PREDICTION	1	No Information	No information	anchoring junction|beta-catenin destruction complex|cell-cell adherens junction|lateral plasma membrane|microvillus membrane|mitotic spindle|nuclear pore|pore complex|proteasome accessory complex|protein phosphatase type 2A complex|protein serine/threonine phosphatase complex|spindle pole|spindle pole body|trans-Golgi network	alpha-catenin binding|cadherin binding|cell adhesion molecule binding|deoxyhypusine monooxygenase activity|nuclear localization sequence binding|phosphatase regulator activity|protein phosphatase regulator activity|protein phosphatase type 2A regulator activity|protein transporter activity|signal sequence binding	RNA catabolic process|T cell differentiation in thymus|bone resorption|cell fate commitment involved in formation of primary germ layer|central nervous system vasculogenesis|cerebral cortex radial glia guided migration|cerebral cortex radially oriented cell migration|ectodermal placode development|embryonic epithelial tube formation|embryonic foregut morphogenesis|embryonic forelimb morphogenesis…	Eukaryota
433	PF12259	Protein of unknown function (DUF3609)	125	7	361	No Pfam Clan	No Pfam Clan	Head and neck region of the ectodomain of NDV fusion glycoprotein [f.12.1]	1-243	Head and neck region of the ectodomain of NDV fusion glycoprotein [f.12]	NO PREDICTION	f.12.1(1-243)	NO PREDICTION	NO PREDICTION	NO PREDICTION	1	No Information	No information	No information	No information	No information	Eukaryota, Viruses
434	PF12640	UPF0489 domain	190	34	162	CL0302	Arginase	Arginase/deacetylase [c.42.1]	1-161	Arginase/deacetylase [c.42]	NO PREDICTION	c.42.1(1-161)	NO PREDICTION	NO PREDICTION	NO PREDICTION	1	No Information	3.5.1.98| 3.5.3.1| 3.5.3.11| 3.5.3.22| 3.5.3.8	histone deacetylase complex	arginase activity|chromatin DNA binding|chromatin binding|deacetylase activity|histone deacetylase activity|hydrolase activity, acting on carbon-nitrogen (but not peptide) bonds, in linear amidines|manganese ion binding|protein deacetylase activity|structure-specific DNA binding|transcription factor binding	arginine metabolic process|cellular amino acid catabolic process|chromatin modification|chromosome organization|glutamine family amino acid catabolic process|glutamine family amino acid metabolic process|histone deacetylation|histone modification|negative regulation of transcription from RNA polymerase II promoter|nitrogen cycle metabolic process|ornithine metabolic process|polyamine metabolic pr…	Eukaryota, Bacteria, Archaea
435	PF03382	Mycoplasma protein of unknown function, DUF285	2904	147	120	CL0022	LRR	RNI-like [c.10.1]	1-113	Leucine-rich repeat, LRR (right-handed beta-alpha superhelix) [c.10]	c.10.1(1-113)	NO PREDICTION	NO PREDICTION	NO PREDICTION	NO PREDICTION	1	No Information	No information	ubiquitin ligase complex	acid-amino acid ligase activity|small conjugating protein ligase activity|ubiquitin-protein ligase activity	cellular protein catabolic process|entrainment of circadian clock|entrainment of circadian clock by photoperiod|modification-dependent macromolecule catabolic process|photoperiodism|protein catabolic process|protein ubiquitination|proteolysis|regulation of circadian rhythm|ubiquitin-dependent protein catabolic process	Eukaryota, Bacteria, Viruses, Archaea
436	PF13355	Protein of unknown function (DUF4101)	153	63	117	No Pfam Clan	No Pfam Clan	NTF2-like [d.17.4]	1-116	Cystatin-like [d.17]	NO PREDICTION	d.17.4(1-116)	NO PREDICTION	NO PREDICTION	NO PREDICTION	1	No Information	3.3.2.8| 4.2.1.94| 5.3.3.1	T-tubule|axon initial segment|axon part|cell-cell contact zone|main axon|neuromuscular junction|nuclear envelope|pore complex|sarcolemma	Ran GTPase binding	G1/S transition of mitotic cell cycle|RNA export from nucleus|RNA localization|antibiotic biosynthetic process|antibiotic metabolic process|blood circulation|calcium ion transport|cardiac muscle contraction|cell cycle phase|cell cycle phase transition|drug metabolic process|establishment of RNA localization|heart contraction|heart process|interphase|interphase of mitotic cell cycle|mitotic cell c…	Eukaryota, Bacteria
437	PF07187	Protein of unknown function (DUF1405)	478	31	164	No Pfam Clan	No Pfam Clan	Multidrug efflux transporter AcrB transmembrane domain [f.35.1]	1-163	Multidrug efflux transporter AcrB transmembrane domain [f.35]	NO PREDICTION	f.35.1(1-163)	NO PREDICTION	NO PREDICTION	NO PREDICTION	1	No Information	No information	No information	No information	No information	Bacteria, Archaea
438	PF11889	Domain of unknown function (DUF3409)	239	8	56	No Pfam Clan	No Pfam Clan	Ubiquitin-like [d.15.1]	2-39	beta-Grasp (ubiquitin-like) [d.15]	d.15.1(2-39)	NO PREDICTION	NO PREDICTION	NO PREDICTION	NO PREDICTION	1	No Information	3.1.2.15| 3.1.4.11	autophagic vacuole|nuclear body	SUMO ligase activity|non-membrane spanning protein tyrosine phosphatase activity|phosphoprotein phosphatase activity|protein tag|protein tyrosine phosphatase activity|small conjugating protein ligase activity|small conjugating protein ligase binding	autophagy|catechol-containing compound metabolic process|catecholamine metabolic process|catecholamine transport|catecholamine uptake|catecholamine uptake involved in synaptic transmission|dopamine metabolic process|dopamine transport|dopamine uptake|dopamine uptake involved in synaptic transmission|monoamine transport|neurotransmitter uptake|norepinephrine metabolic process|peptidyl-tyrosine dep…	Viruses
439	PF07786	Protein of unknown function (DUF1624)	1276	49	223	CL0316	Acyl_transf_3	Transmembrane di-heme cytochromes|Fumarate reductase respiratory complex transmembrane subunits [f.21.1|f.21.2]	INDIRECT|INDIRECT	Heme-binding four-helical bundle [f.21]	NO PREDICTION	f.21.1(INDIRECT)| f.21.2(INDIRECT)	NO PREDICTION	NO PREDICTION	NO PREDICTION	1	No Information	1.3.5.1	fumarate reductase complex|mitochondrial respiratory chain|mitochondrial respiratory chain complex II|plasma membrane respiratory chain|plasma membrane respiratory chain complex II|respiratory chain|respiratory chain complex II|succinate dehydrogenase complex	cofactor binding|electron carrier activity|heme binding|oxidoreductase activity, acting on the CH-CH group of donors|quinone binding|succinate dehydrogenase activity|tetrapyrrole binding|ubiquinone binding	cellular respiration|electron transport chain|energy derivation by oxidation of organic compounds|mitochondrial ATP synthesis coupled electron transport|mitochondrial electron transport, succinate to ubiquinone|oxidative phosphorylation|tricarboxylic acid cycle	Eukaryota, Bacteria, Archaea
440	PF13293	Domain of unknown function (DUF4074)	230	14	64	No Pfam Clan	No Pfam Clan	TPR-like [a.118.8]	19-75	alpha-alpha superhelix [a.118]	a.118.8(19-75)	NO PREDICTION	NO PREDICTION	NO PREDICTION	NO PREDICTION	1	No Information	No information	COPI-coated vesicle|ER membrane protein complex|Golgi-associated vesicle|SNARE complex|axoneme|axoneme part|integral to mitochondrial outer membrane|integral to organelle membrane|intraflagellar transport particle|intraflagellar transport particle B|intrinsic to organelle membrane|microtubule basal body|mitochondrial outer membrane|mitochondrial outer membrane translocase complex|organelle outer …	heat shock protein binding|macromolecule transmembrane transporter activity|soluble NSF attachment protein activity	SNARE complex disassembly|cell projection organization|cytoskeleton-dependent intracellular transport|intra-Golgi vesicle-mediated transport|negative regulation of cell morphogenesis involved in differentiation|negative regulation of neuron differentiation|organelle fission|peroxisome fission|peroxisome organization|pilus organization|positive regulation of mitochondrial fission|positive regulati…	Eukaryota
441	PF12315	Protein of unknown function (DUF3633)	151	17	212	CL0126	Peptidase_MA	Metalloproteases ("zincins"), catalytic domain [d.92.1]	15-211	Zincin-like [d.92]	NO PREDICTION	d.92.1(15-211)	NO PREDICTION	NO PREDICTION	NO PREDICTION	1	No Information	3.3.2.6| 3.4.11.2| 3.4.15.1| 3.4.15.5| 3.4.17.19| 3.4.17.23| 3.4.24.11| 3.4.24.15| 3.4.24.16| 3.4.24.17| 3.4.24.19| 3.4.24.20| 3.4.24.21| 3.4.24.22| 3.4.24.23| 3.4.24.24| 3.4.24.25| 3.4.24.26| 3.4.24.27| 3.4.24.28| 3.4.24.29| 3.4.24.34| 3.4.24.35| 3.4.24.36| 3.4.24.39| 3.4.24.40| 3.4.24.42| 3.4.24.44| 3.4.24.46| 3.4.24.49| 3.4.24.53| 3.4.24.58| 3.4.24.65| 3.4.24.68| 3.4.24.69| 3.4.24.7| 3.4.24.71…	cortical granule	glutamic-type peptidase activity|metalloendopeptidase activity|metallopeptidase activity|peptidase activity	biological adhesion|cell adhesion|egg activation|fertilization|negative regulation of binding of sperm to zona pellucida|negative regulation of fertilization|negative regulation of reproductive process|positive regulation of protein processing|prevention of polyspermy|proteolysis|regulation of binding of sperm to zona pellucida|regulation of protein processing	Eukaryota, Bacteria
442	PF05335	Protein of unknown function (DUF745)	190	14	188	No Pfam Clan	No Pfam Clan	MW0975(SA0943)-like [a.24.27]	8-187	Four-helical up-and-down bundle [a.24]	NO PREDICTION	a.24.27(8-187)	NO PREDICTION	NO PREDICTION	NO PREDICTION	1	No Information	No information	No information	No information	No information	Eukaryota, Bacteria, Archaea
443	PF11686	Protein of unknown function (DUF3283)	120	10	61	No Pfam Clan	No Pfam Clan	DNA polymerase III theta subunit-like [a.237.1]	1-60	DNA polymerase III theta subunit-like [a.237]	NO PREDICTION	NO PREDICTION	NO PREDICTION	NO PREDICTION	a.237.1(1-60)	1	No Information	No information	No information	No information	No information	Bacteria
444	PF04357	Family of unknown function (DUF490)	2461	151	379	CL0401	AsmA-like	Porins [f.4.3]	INDIRECT	Transmembrane beta-barrels [f.4]	NO PREDICTION	f.4.3(INDIRECT)	NO PREDICTION	NO PREDICTION	NO PREDICTION	1	YES	No information	cell envelope|cell outer membrane|external encapsulating structure part|outer membrane	amide transmembrane transporter activity|macromolecule transmembrane transporter activity|porin activity|wide pore channel activity	fatty acid transport|lipid localization|long-chain fatty acid transport	Eukaryota, Bacteria, Viruses
445	PF10868	Protein of unknown function (DUF2667)	19	5	90	CL0054	Knottin_1	Scorpion toxin-like [g.3.7]	26-86	Knottins (small inhibitors, toxins, lectins) [g.3]	NO PREDICTION	g.3.7(26-86)	NO PREDICTION	NO PREDICTION	NO PREDICTION	1	No Information	No information	No information	channel regulator activity|ion channel inhibitor activity	defense response to Gram-positive bacterium|defense response to fungus|pathogenesis|response to fungus	Eukaryota
446	PF09887	Uncharacterized protein conserved in archaea (DUF2114)	54	17	448	No Pfam Clan	No Pfam Clan	Actin-like ATPase domain [c.55.1]	4-420	Ribonuclease H-like motif [c.55]	NO PREDICTION	c.55.1(4-420)	NO PREDICTION	NO PREDICTION	NO PREDICTION	1	No Information	2.7.1.1| 2.7.1.12| 2.7.1.16| 2.7.1.17| 2.7.1.2| 2.7.1.30| 2.7.1.33| 2.7.1.4| 2.7.1.5| 2.7.1.55| 2.7.1.59| 2.7.1.60| 2.7.1.63| 2.7.2.1| 2.7.2.15| 2.7.2.7| 3.4.24.57| 3.6.1.11| 3.6.1.3	cell cortex|cell cortex part|cilium part|contractile fiber part|cortical cytoskeleton|motile cilium|sperm flagellum|sperm part|sperm principal piece	carbohydrate kinase activity|hexokinase activity|phosphotransferase activity, alcohol group as acceptor|unfolded protein binding	'de novo' protein folding|ATP catabolic process|actomyosin structure organization|carbohydrate phosphorylation|chaperone mediated protein folding requiring cofactor|glucose 6-phosphate metabolic process|glycolysis|myofibril assembly|nucleoside monophosphate catabolic process|protein folding|purine nucleoside monophosphate catabolic process|purine nucleoside monophosphate metabolic process|purine …	Archaea
447	PF08409	Domain of unknown function (DUF1736)	412	30	80	No Pfam Clan	No Pfam Clan	TPR-like [a.118.8]	1-79	alpha-alpha superhelix [a.118]	a.118.8(1-79)	NO PREDICTION	NO PREDICTION	NO PREDICTION	NO PREDICTION	1	No Information	No information	COPI-coated vesicle|ER membrane protein complex|Golgi-associated vesicle|SNARE complex|axoneme|axoneme part|integral to mitochondrial outer membrane|integral to organelle membrane|intraflagellar transport particle|intraflagellar transport particle B|intrinsic to organelle membrane|microtubule basal body|mitochondrial outer membrane|mitochondrial outer membrane translocase complex|organelle outer …	heat shock protein binding|macromolecule transmembrane transporter activity|soluble NSF attachment protein activity	SNARE complex disassembly|cell projection organization|cytoskeleton-dependent intracellular transport|intra-Golgi vesicle-mediated transport|negative regulation of cell morphogenesis involved in differentiation|negative regulation of neuron differentiation|organelle fission|peroxisome fission|peroxisome organization|pilus organization|positive regulation of mitochondrial fission|positive regulati…	Eukaryota, Bacteria
448	PF04654	Protein of unknown function, DUF599	411	46	216	No Pfam Clan	No Pfam Clan	ABC transporter transmembrane region [f.37.1]	1-206	ABC transporter transmembrane region [f.37]	NO PREDICTION	f.37.1(1-206)	NO PREDICTION	NO PREDICTION	NO PREDICTION	1	No Information	No information	No information	No information	No information	Eukaryota, Bacteria, Archaea
449	PF06081	Bacterial protein of unknown function (DUF939)	2302	33	141	CL0307	FUSC	Multidrug efflux transporter AcrB transmembrane domain [f.35.1]	1-140	Multidrug efflux transporter AcrB transmembrane domain [f.35]	NO PREDICTION	f.35.1(1-140)	NO PREDICTION	NO PREDICTION	NO PREDICTION	1	No Information	No information	No information	No information	No information	Bacteria
450	PF15450	Domain of unknown function (DUF4631)	50	8	532	No Pfam Clan	No Pfam Clan	Cullin repeat-like [a.118.17]	1-531	alpha-alpha superhelix [a.118]	NO PREDICTION	a.118.17(1-531)	NO PREDICTION	NO PREDICTION	NO PREDICTION	1	No Information	No information	No information	protein heterodimerization activity	cellular protein catabolic process|modification-dependent macromolecule catabolic process|modification-dependent protein catabolic process|negative regulation of granulocyte differentiation|negative regulation of leukocyte differentiation|negative regulation of myeloid cell differentiation|negative regulation of myeloid leukocyte differentiation|positive regulation of G1/S transition of mitotic c…	Eukaryota, Bacteria
451	PF11168	Protein of unknown function (DUF2955)	253	42	140	CL0307	FUSC	Multidrug efflux transporter AcrB transmembrane domain [f.35.1]	INDIRECT	Multidrug efflux transporter AcrB transmembrane domain [f.35]	NO PREDICTION	f.35.1(INDIRECT)	NO PREDICTION	NO PREDICTION	NO PREDICTION	1	No Information	No information	No information	No information	No information	Bacteria
452	PF10851	Protein of unknown function (DUF2652)	72	6	116	No Pfam Clan	No Pfam Clan	Nucleotide cyclase [d.58.29]	1-109	Ferredoxin-like [d.58]	NO PREDICTION	d.58.29(1-109)	NO PREDICTION	NO PREDICTION	NO PREDICTION	1	No Information	4.6.1.1| 4.6.1.2	No information	cyclase activity|phosphorus-oxygen lyase activity	No information	Bacteria
453	PF14357	Domain of unknown function (DUF4404)	107	40	85	No Pfam Clan	No Pfam Clan	TPR-like [a.118.8]	5-81	alpha-alpha superhelix [a.118]	a.118.8(5-81)	NO PREDICTION	NO PREDICTION	NO PREDICTION	NO PREDICTION	1	No Information	No information	COPI-coated vesicle|ER membrane protein complex|Golgi-associated vesicle|SNARE complex|axoneme|axoneme part|integral to mitochondrial outer membrane|integral to organelle membrane|intraflagellar transport particle|intraflagellar transport particle B|intrinsic to organelle membrane|microtubule basal body|mitochondrial outer membrane|mitochondrial outer membrane translocase complex|organelle outer …	heat shock protein binding|macromolecule transmembrane transporter activity|soluble NSF attachment protein activity	SNARE complex disassembly|cell projection organization|cytoskeleton-dependent intracellular transport|intra-Golgi vesicle-mediated transport|negative regulation of cell morphogenesis involved in differentiation|negative regulation of neuron differentiation|organelle fission|peroxisome fission|peroxisome organization|pilus organization|positive regulation of mitochondrial fission|positive regulati…	Bacteria
454	PF10639	Uncharacterised protein family UPF0546	235	16	113	CL0184	DMT	Multidrug resistance efflux transporter EmrE [f.39.1]	42-112	Multidrug resistance efflux transporter EmrE [f.39]	NO PREDICTION	f.39.1(42-112)	NO PREDICTION	NO PREDICTION	NO PREDICTION	1	No Information	No information	No information	No information	No information	Eukaryota, Bacteria, Archaea
455	PF12521	Protein of unknown function (DUF3724)	178	5	23	No Pfam Clan	No Pfam Clan	Positive stranded ssRNA viruses [b.121.4]	1-23	Nucleoplasmin-like/VP (viral coat and capsid proteins) [b.121]	b.121.4(1-23)	NO PREDICTION	NO PREDICTION	NO PREDICTION	NO PREDICTION	1	No Information	3.4.23.44	No information	No information	No information	Viruses
456	PF06718	Protein of unknown function (DUF1203)	173	20	117	No Pfam Clan	No Pfam Clan	TPR-like [a.118.8]	26-110	alpha-alpha superhelix [a.118]	a.118.8(26-110)	NO PREDICTION	NO PREDICTION	NO PREDICTION	NO PREDICTION	1	No Information	No information	COPI-coated vesicle|ER membrane protein complex|Golgi-associated vesicle|SNARE complex|axoneme|axoneme part|integral to mitochondrial outer membrane|integral to organelle membrane|intraflagellar transport particle|intraflagellar transport particle B|intrinsic to organelle membrane|microtubule basal body|mitochondrial outer membrane|mitochondrial outer membrane translocase complex|organelle outer …	heat shock protein binding|macromolecule transmembrane transporter activity|soluble NSF attachment protein activity	SNARE complex disassembly|cell projection organization|cytoskeleton-dependent intracellular transport|intra-Golgi vesicle-mediated transport|negative regulation of cell morphogenesis involved in differentiation|negative regulation of neuron differentiation|organelle fission|peroxisome fission|peroxisome organization|pilus organization|positive regulation of mitochondrial fission|positive regulati…	Eukaryota, Bacteria
457	PF06681	Protein of unknown function (DUF1182)	21	2	226	CL0192	GPCR_A	Family A G protein-coupled receptor-like [f.13.1]	44-222	Family A G protein-coupled receptor-like [f.13]	NO PREDICTION	f.13.1(44-222)	NO PREDICTION	NO PREDICTION	NO PREDICTION	1	No Information	No information	cilium|cilium membrane|cilium part|early endosome|integral to plasma membrane|intrinsic to plasma membrane|photoreceptor inner segment|photoreceptor inner segment membrane|photoreceptor outer segment|photoreceptor outer segment membrane|primary cilium	G-protein coupled receptor activity|amide binding|catecholamine binding|chemokine receptor activity|molecular transducer activity|neuropeptide binding|odorant binding|peptide binding|pheromone binding|receptor activity|retinal binding|signaling receptor activity	G-protein coupled receptor signaling pathway|calcium ion homeostasis|cellular calcium ion homeostasis|cellular divalent inorganic cation homeostasis|cellular response to cytokine stimulus|cellular response to disaccharide stimulus|cellular response to sucrose stimulus|chemokine-mediated signaling pathway|complement receptor mediated signaling pathway|detection of chemical stimulus|detection of ch…	Eukaryota
458	PF12331	Protein of unknown function (DUF3636)	75	17	149	No Pfam Clan	No Pfam Clan	ARM repeat [a.118.1]	1-148	alpha-alpha superhelix [a.118]	NO PREDICTION	a.118.1(1-148)	NO PREDICTION	NO PREDICTION	NO PREDICTION	1	No Information	No information	anchoring junction|beta-catenin destruction complex|cell-cell adherens junction|lateral plasma membrane|microvillus membrane|mitotic spindle|nuclear pore|pore complex|proteasome accessory complex|protein phosphatase type 2A complex|protein serine/threonine phosphatase complex|spindle pole|spindle pole body|trans-Golgi network	alpha-catenin binding|cadherin binding|cell adhesion molecule binding|deoxyhypusine monooxygenase activity|nuclear localization sequence binding|phosphatase regulator activity|protein phosphatase regulator activity|protein phosphatase type 2A regulator activity|protein transporter activity|signal sequence binding	RNA catabolic process|T cell differentiation in thymus|bone resorption|cell fate commitment involved in formation of primary germ layer|central nervous system vasculogenesis|cerebral cortex radial glia guided migration|cerebral cortex radially oriented cell migration|ectodermal placode development|embryonic epithelial tube formation|embryonic foregut morphogenesis|embryonic forelimb morphogenesis…	Eukaryota
459	PF10051	Uncharacterized protein conserved in archaea (DUF2286)	37	12	141	No Pfam Clan	No Pfam Clan	RNI-like [c.10.1]	46-169	Leucine-rich repeat, LRR (right-handed beta-alpha superhelix) [c.10]	c.10.1(46-169)	NO PREDICTION	NO PREDICTION	NO PREDICTION	NO PREDICTION	1	No Information	No information	ubiquitin ligase complex	acid-amino acid ligase activity|small conjugating protein ligase activity|ubiquitin-protein ligase activity	cellular protein catabolic process|entrainment of circadian clock|entrainment of circadian clock by photoperiod|modification-dependent macromolecule catabolic process|photoperiodism|protein catabolic process|protein ubiquitination|proteolysis|regulation of circadian rhythm|ubiquitin-dependent protein catabolic process	Archaea
460	PF11336	Protein of unknown function (DUF3138)	54	4	514	CL0193	MBB	Porins [f.4.3]	INDIRECT	Transmembrane beta-barrels [f.4]	NO PREDICTION	f.4.3(INDIRECT)	NO PREDICTION	NO PREDICTION	NO PREDICTION	1	No Information	No information	cell envelope|cell outer membrane|external encapsulating structure part|outer membrane	amide transmembrane transporter activity|macromolecule transmembrane transporter activity|porin activity|wide pore channel activity	fatty acid transport|lipid localization|long-chain fatty acid transport	Bacteria
461	PF11116	Protein of unknown function (DUF2624)	138	11	86	No Pfam Clan	No Pfam Clan	Ankyrin repeat [d.211.1]	2-73	beta-hairpin-alpha-hairpin repeat [d.211]	d.211.1(2-73)	NO PREDICTION	NO PREDICTION	NO PREDICTION	NO PREDICTION	1	No Information	No information	intercellular bridge	NF-kappaB binding|cyclin-dependent protein serine/threonine kinase inhibitor activity|cyclin-dependent protein serine/threonine kinase regulator activity|enzyme binding|histone deacetylase binding|kinase inhibitor activity|kinase regulator activity|protein kinase inhibitor activity|protein kinase regulator activity|protein serine/threonine kinase inhibitor activity	cell cycle arrest|cytoplasmic sequestering of protein|cytoplasmic sequestering of transcription factor|interphase|maintenance of location|maintenance of location in cell|maintenance of protein location|maintenance of protein location in cell|mitotic cell cycle phase transition|negative regulation of NF-kappaB transcription factor activity|negative regulation of cell cycle|negative regulation of i…	Bacteria
462	PF10151	Uncharacterised conserved protein (DUF2359)	158	6	469	No Pfam Clan	No Pfam Clan	ARM repeat [a.118.1]	2-468	alpha-alpha superhelix [a.118]	NO PREDICTION	a.118.1(2-468)	NO PREDICTION	NO PREDICTION	NO PREDICTION	1	No Information	No information	anchoring junction|beta-catenin destruction complex|cell-cell adherens junction|lateral plasma membrane|microvillus membrane|mitotic spindle|nuclear pore|pore complex|proteasome accessory complex|protein phosphatase type 2A complex|protein serine/threonine phosphatase complex|spindle pole|spindle pole body|trans-Golgi network	alpha-catenin binding|cadherin binding|cell adhesion molecule binding|deoxyhypusine monooxygenase activity|nuclear localization sequence binding|phosphatase regulator activity|protein phosphatase regulator activity|protein phosphatase type 2A regulator activity|protein transporter activity|signal sequence binding	RNA catabolic process|T cell differentiation in thymus|bone resorption|cell fate commitment involved in formation of primary germ layer|central nervous system vasculogenesis|cerebral cortex radial glia guided migration|cerebral cortex radially oriented cell migration|ectodermal placode development|embryonic epithelial tube formation|embryonic foregut morphogenesis|embryonic forelimb morphogenesis…	Eukaryota, Bacteria
463	PF09971	Predicted membrane protein (DUF2206)	29	9	367	No Pfam Clan	No Pfam Clan	MFS general substrate transporter [f.38.1]	INDIRECT	MFS general substrate transporter [f.38]	NO PREDICTION	f.38.1(INDIRECT)	NO PREDICTION	NO PREDICTION	NO PREDICTION	1	No Information	No information	acrosomal membrane|brush border|brush border membrane|clathrin-coated vesicle|coated vesicle|cytoplasmic vesicle membrane|cytoplasmic vesicle part|female pronucleus|insulin-responsive compartment|intrinsic to organelle membrane|intrinsic to plasma membrane|pronucleus|synapse part|vacuolar membrane|vacuolar part|vesicle membrane	calcium-dependent protein binding|carbohydrate derivative transporter activity|carbohydrate transmembrane transporter activity|carbohydrate transporter activity|drug transmembrane transporter activity|drug transporter activity|glucose binding|monocarboxylic acid transmembrane transporter activity|salt transmembrane transporter activity|secondary active transmembrane transporter activity|sodium io…	amyloid precursor protein catabolic process|amyloid precursor protein metabolic process|arginine transport|autophagic vacuole fusion|carbohydrate derivative transport|carbohydrate transport|disaccharide transport|drug transmembrane transport|drug transport|folic acid transport|galactolipid metabolic process|galactosylceramide metabolic process|globoside metabolic process|glucosylceramide metaboli…	Bacteria, Archaea
464	PF07185	Protein of unknown function (DUF1404)	66	14	169	No Pfam Clan	No Pfam Clan	Bacterial photosystem II reaction centre, L and M subunits [f.26.1]	INDIRECT	Bacterial photosystem II reaction centre, L and M subunits [f.26]	NO PREDICTION	f.26.1(INDIRECT)	NO PREDICTION	NO PREDICTION	NO PREDICTION	1	No Information	No information	No information	No information	No information	Bacteria, Archaea
465	PF09348	Domain of unknown function (DUF1990)	289	30	158	No Pfam Clan	No Pfam Clan	Bet v1-like [d.129.3]	18-157	TBP-like [d.129]	NO PREDICTION	d.129.3(18-157)	NO PREDICTION	NO PREDICTION	NO PREDICTION	1	No Information	1.14.12.12| 1.14.12.18| 1.14.13.61| 3.1.3.16| 4.2.1.78	intercellular canaliculus|microvillus	abscisic acid binding|alcohol binding|alcohol transmembrane transporter activity|anion transmembrane transporter activity|carboxylic acid binding|hormone binding|isoprenoid binding|lipid transporter activity|monocarboxylic acid binding|organic anion transmembrane transporter activity|organic cation transmembrane transporter activity|organic hydroxy compound transmembrane transporter activity|phos…	abscisic acid mediated signaling pathway|acid secretion|bile acid secretion|cellular response to abscisic acid stimulus|cellular response to alcohol|cellular response to hormone stimulus|cellular response to lipid|hormone-mediated signaling pathway|lipid localization|lipid transport|monocarboxylic acid transport|organic anion transport|organophosphate ester transport|phospholipid transport|positi…	Eukaryota, Bacteria
466	PF11949	Protein of unknown function (DUF3466)	183	28	599	No Pfam Clan	No Pfam Clan	DPP6 N-terminal domain-like [b.70.3]	62-516	8-bladed beta-propeller [b.70]	NO PREDICTION	NO PREDICTION	NO PREDICTION	b.70.3(62-516)	NO PREDICTION	1	YES	No information	No information	No information	No information	Bacteria
467	PF14687	Domain of unknown function (DUF4460)	156	31	113	No Pfam Clan	No Pfam Clan	Chaperone J-domain [a.2.3]	5-56	Long alpha-hairpin [a.2]	NO PREDICTION	NO PREDICTION	a.2.3(5-56)	NO PREDICTION	NO PREDICTION	1	No Information	5.2.1.4	No information	No information	establishment of protein localization to organelle|mitochondrial transport|protein folding|protein localization to organelle|protein targeting to mitochondrion	Eukaryota
468	PF06244	Protein of unknown function (DUF1014)	313	14	122	CL0114	HMG-box	HMG-box [a.21.1]	65-117	HMG-box [a.21]	NO PREDICTION	NO PREDICTION	a.21.1(65-117)	NO PREDICTION	NO PREDICTION	1	No Information	No information	chromosomal part	DNA binding, bending|chromatin binding|nucleic acid binding transcription factor activity|sequence-specific DNA binding transcription factor activity|structural constituent of chromatin	chromatin organization|chromosome organization	Eukaryota
469	PF14091	Domain of unknown function (DUF4269)	134	29	152	No Pfam Clan	No Pfam Clan	Nucleotidyltransferase [d.218.1]	1-126	Nucleotidyltransferase [d.218]	NO PREDICTION	d.218.1(1-126)	NO PREDICTION	NO PREDICTION	NO PREDICTION	1	No Information	2.7.6.5| 2.7.7.19| 2.7.7.31| 2.7.7.42| 2.7.7.52| 2.7.7.72	No information	adenylyltransferase activity|double-stranded RNA binding	No information	Eukaryota, Bacteria
470	PF05982	Domain of unknown function (DUF897)	322	7	327	CL0064	CPA_AT	MFS general substrate transporter [f.38.1]	1-326	MFS general substrate transporter [f.38]	NO PREDICTION	f.38.1(1-326)	NO PREDICTION	NO PREDICTION	NO PREDICTION	1	No Information	No information	acrosomal membrane|brush border|brush border membrane|clathrin-coated vesicle|coated vesicle|cytoplasmic vesicle membrane|cytoplasmic vesicle part|female pronucleus|insulin-responsive compartment|intrinsic to organelle membrane|intrinsic to plasma membrane|pronucleus|synapse part|vacuolar membrane|vacuolar part|vesicle membrane	calcium-dependent protein binding|carbohydrate derivative transporter activity|carbohydrate transmembrane transporter activity|carbohydrate transporter activity|drug transmembrane transporter activity|drug transporter activity|glucose binding|monocarboxylic acid transmembrane transporter activity|salt transmembrane transporter activity|secondary active transmembrane transporter activity|sodium io…	amyloid precursor protein catabolic process|amyloid precursor protein metabolic process|arginine transport|autophagic vacuole fusion|carbohydrate derivative transport|carbohydrate transport|disaccharide transport|drug transmembrane transport|drug transport|folic acid transport|galactolipid metabolic process|galactosylceramide metabolic process|globoside metabolic process|glucosylceramide metaboli…	Bacteria, Archaea
471	PF14298	Domain of unknown function (DUF4374)	125	8	435	No Pfam Clan	No Pfam Clan	DPP6 N-terminal domain-like [b.70.3]	INDIRECT	8-bladed beta-propeller [b.70]	NO PREDICTION	b.70.3(INDIRECT)	NO PREDICTION	NO PREDICTION	NO PREDICTION	1	No Information	No information	No information	No information	No information	Bacteria
[truncated: 143 more rows]
