# Supplementary material for: De-DUFing the DUFs: Deciphering distant evolutionary relationships of Domains of Unknown Function using sensitive homology detection methods
Source: Biol Direct. 2015 Jul 31;10:38. doi: 10.1186/s13062-015-0069-2 (PMC4520260; doi:10.1186/s13062-015-0069-2)
Supplement: Additional file 4: Table S4. — SCOP Superfamily recognition for 423 DUF families which are not associated to any Pfam Clan. (XLSX 118 kb) [file 13062_2015_69_MOESM4_ESM.xlsx]

## Sheet: 423DUFs_no_Pfam_clan
Table S4. SCOP Superfamily recognition for 423 DUF families which are not associated to any Pfam Clan.
(Note: The domain boundaries reported here correspond to the largest domain predicted by the methods. Also, for some methods a representative sequence was used as query which may be slightly longer/shorter than the profile length)
S. No.	Pfam Accession No.	Description	Number of sequences (full)	Number of sequences (seed)	Profile length	Pfam Clan (Accession No.)	Pfam Clan Name	SCOP Superfamily recognition	Domain boundaries	SCOP FOLD recognition	NrichD database recognition	SUPFAM+ database recognition	SUPERFAMAMILY database domain assignment	pDOMthreader recogntion	HHSearch	Confidence	Essential DUFs	EC numbers associated with predicted SCOP Superfamily	GO terms (Cellular component) associated with predicted SCOP Superfamily	GO terms (Molecular function) associated with predicted SCOP Superfamily	GO terms (Biological process) associated with predicted SCOP Superfamily	Phylogenetic distribution (Kingdoms)
1	PF07588	Protein of unknown function (DUF1554)	119	15	142	No Pfam Clan	No Pfam Clan	C-type lectin-like [d.169.1]	1-144	C-type lectin-like [d.169]	d.169.1(2-141)	d.169.1(6-133)	d.169.1(4-135)	d.169.1(1-144)	d.169.1(4-137)	5	No Information	No information	extracellular matrix|extracellular matrix part|proteinaceous extracellular matrix	carbohydrate binding|galactose binding|receptor activity	biological adhesion|cell adhesion|negative regulation of epidermal cell differentiation|negative regulation of epidermis development|negative regulation of epithelial cell differentiation|negative regulation of keratinocyte differentiation|ossification|positive regulation of keratinocyte proliferation|positive regulation of wound healing|regulation of epidermal cell differentiation|regulation of …	Bacteria
2	PF09865	Predicted periplasmic protein (DUF2092)	95	17	215	No Pfam Clan	No Pfam Clan	Prokaryotic lipoproteins and lipoprotein localization factors [b.125.1]	4-215	LolA-like prokaryotic lipoproteins and lipoprotein localization factors [b.125]	b.125.1(5-212)	b.125.1(4-213)	b.125.1(4-207)	b.125.1(4-215)	b.125.1(6-213)	5	No Information	No information	No information	No information	No information	Bacteria
3	PF04305	Protein of unknown function (DUF455)	772	81	253	No Pfam Clan	No Pfam Clan	Ferritin-like [a.25.1]	10-227	Ferritin-like [a.25]	a.25.1(69-225)	a.25.1(10-227)	a.25.1(64-215)	NO PREDICTION	a.25.1(64-204)	4	YES	1.11.1.6| 1.14.13.25| 1.14.19.2| 1.16.3.1| 1.17.4.1| 4.2.1.52	ferritin complex|intracellular ferritin complex|ribonucleoside-diphosphate reductase complex	iron ion binding|oxidoreductase activity, acting on CH or CH2 groups|oxidoreductase activity, acting on CH or CH2 groups, disulfide as acceptor|ribonucleoside-diphosphate reductase activity, thioredoxin disulfide as acceptor	DNA replication|cellular ketone metabolic process|cellular transition metal ion homeostasis|deoxyribonucleoside triphosphate metabolic process|deoxyribonucleotide biosynthetic process|deoxyribonucleotide metabolic process|immune response|intracellular sequestering of iron ion|iron ion homeostasis|ketone biosynthetic process|kidney development|maintenance of location|maintenance of location in cel…	Eukaryota, Bacteria
4	PF14125	Domain of unknown function (DUF4292)	228	73	210	No Pfam Clan	No Pfam Clan	Prokaryotic lipoproteins and lipoprotein localization factors [b.125.1]	2-210	LolA-like prokaryotic lipoproteins and lipoprotein localization factors [b.125]	b.125.1(2-210)	b.125.1(1-193)	b.125.1(7-104)	NO PREDICTION	b.125.1(5-185)	4	YES	No information	No information	No information	No information	Bacteria
5	PF14372	Domain of unknown function (DUF4413)	377	79	101	No Pfam Clan	No Pfam Clan	Ribonuclease H-like [c.55.3]	2-102	Ribonuclease H-like motif [c.55]	c.55.3(1-101)	c.55.3(1-100)	c.55.3(2-102)	NO PREDICTION	c.55.3(1-64)	4	No Information	3.1.11.1| 3.1.13.1| 3.1.13.4| 3.1.13.5| 3.1.22.4| 3.1.26.4	CCR4-NOT complex|DNA polymerase complex|cytoplasmic mRNA processing body|micro-ribonucleoprotein complex|nucleolus|ribonuclease H2 complex|ribonucleoprotein granule	DNA polymerase activity|DNA-directed DNA polymerase activity|endoribonuclease activity, producing 5'-phosphomonoesters|exonuclease activity|nuclease activity|ribonuclease H activity|transposase activity	DNA catabolic process|DNA replication|DNA replication, removal of RNA primer|DNA strand elongation|RNA 3'-end processing|RNA catabolic process|RNA phosphodiester bond hydrolysis|cytoplasmic mRNA processing body assembly|gene silencing|gene silencing by RNA|lagging strand elongation|mRNA 3'-end processing|mitochondrial genome maintenance|mitotic DNA integrity checkpoint|mitotic G2 DNA damage check…	Eukaryota, Bacteria
6	PF07845	Protein of unknown function (DUF1636)	189	52	116	No Pfam Clan	No Pfam Clan	Thioredoxin-like [c.47.1]	1-105	Thioredoxin fold [c.47]	c.47.1(1-84)	c.47.1(1-105)	c.47.1(2-102)	NO PREDICTION	c.47.1(1-82)	4	No Information	1.1.4.2| 1.11.1.12| 1.11.1.15| 1.11.1.7| 1.11.1.9| 1.20.4.1| 1.8.1.7| 1.8.1.8| 1.8.1.9| 1.8.4.2| 1.8.4.7| 1.8.4.8| 1.8.5.1| 2.5.1.18| 5.2.1.2| 5.3.4.1| 5.3.99.3	NADH dehydrogenase complex|chloroplast stroma|ferredoxin hydrogenase complex|formate dehydrogenase complex|myelin sheath|plastid stroma|respiratory chain complex I	antioxidant activity|arsenate reductase activity|disulfide oxidoreductase activity|electron carrier activity|formate dehydrogenase (NAD+) activity|glutathione binding|glutathione transferase activity|intramolecular oxidoreductase activity|intramolecular oxidoreductase activity, interconverting keto- and enol-groups|intramolecular oxidoreductase activity, transposing S-S bonds|oxidoreductase activ…	androecium development|anther development|cell redox homeostasis|cellular response to hydrogen peroxide|cellular response to oxidative stress|cellular response to reactive oxygen species|fatty acid derivative biosynthetic process|fatty acid derivative metabolic process|floral organ development|floral whorl development|flower development|formate metabolic process|hydrogen peroxide catabolic proces…	Bacteria
7	PF04937	Protein of unknown function (DUF 659)	467	15	153	No Pfam Clan	No Pfam Clan	Ribonuclease H-like [c.55.3]	5-153	Ribonuclease H-like motif [c.55]	c.55.3(5-153)	c.55.3(22-152)	c.55.3(26-138)	NO PREDICTION	c.55.3(23-163)	4	No Information	3.1.11.1| 3.1.13.1| 3.1.13.4| 3.1.13.5| 3.1.22.4| 3.1.26.4	CCR4-NOT complex|DNA polymerase complex|cytoplasmic mRNA processing body|micro-ribonucleoprotein complex|nucleolus|ribonuclease H2 complex|ribonucleoprotein granule	DNA polymerase activity|DNA-directed DNA polymerase activity|endoribonuclease activity, producing 5'-phosphomonoesters|exonuclease activity|nuclease activity|ribonuclease H activity|transposase activity	DNA catabolic process|DNA replication|DNA replication, removal of RNA primer|DNA strand elongation|RNA 3'-end processing|RNA catabolic process|RNA phosphodiester bond hydrolysis|cytoplasmic mRNA processing body assembly|gene silencing|gene silencing by RNA|lagging strand elongation|mRNA 3'-end processing|mitochondrial genome maintenance|mitotic DNA integrity checkpoint|mitotic G2 DNA damage check…	Eukaryota
8	PF14237	Domain of unknown function (DUF4339)	701	59	45	No Pfam Clan	No Pfam Clan	GYF domain [d.76.1]	3-44	GYF/BRK domain-like [d.76]	d.76.1(2-38)	d.76.1(1-41)	d.76.1(3-44)	NO PREDICTION	d.76.1(2-40)	4	No Information	No information	No information	No information	No information	Eukaryota, Bacteria, Archaea
9	PF12010	Domain of unknown function (DUF3502)	679	18	134	No Pfam Clan	No Pfam Clan	Periplasmic binding protein-like II [c.94.1]	1-135	Periplasmic binding protein-like II [c.94]	c.94.1(1-132)	NO PREDICTION	c.94.1(4-135)	NO PREDICTION	c.94.1(1-135)	3	No Information	1.16.1.2| 2.4.2.17| 2.5.1.2| 2.5.1.61| 3.13.1.3| 3.6.3.24| 4.2.1.51	ATP-binding cassette (ABC) transporter complex|cell envelope|coated pit|early endosome|external encapsulating structure part|periplasmic space|recycling endosome	ATPase activity|ATPase activity, coupled|ATPase activity, coupled to movement of substances|P-P-bond-hydrolysis-driven transmembrane transporter activity|amino acid transmembrane transporter activity|amino acid-transporting ATPase activity|anion transmembrane-transporting ATPase activity|hydrolase activity, acting on acid anhydrides, catalyzing transmembrane movement of substances|iron ion bindin…	SMAD protein signal transduction|iron ion transport|phosphate ion transport|polyamine transmembrane transport|polyamine transport|thiamine biosynthetic process|thiamine-containing compound biosynthetic process|thiamine-containing compound metabolic process|water-soluble vitamin biosynthetic process	Eukaryota, Bacteria
10	PF11841	Domain of unknown function (DUF3361)	228	9	160	No Pfam Clan	No Pfam Clan	ARM repeat [a.118.1]	2-159	alpha-alpha superhelix [a.118]	a.118.1(7-145)	a.118.1(2-159)	a.118.1(8-140)	NO PREDICTION	NO PREDICTION	3	No Information	No information	anchoring junction|beta-catenin destruction complex|cell-cell adherens junction|lateral plasma membrane|microvillus membrane|mitotic spindle|nuclear pore|pore complex|proteasome accessory complex|protein phosphatase type 2A complex|protein serine/threonine phosphatase complex|spindle pole|spindle pole body|trans-Golgi network	alpha-catenin binding|cadherin binding|cell adhesion molecule binding|deoxyhypusine monooxygenase activity|nuclear localization sequence binding|phosphatase regulator activity|protein phosphatase regulator activity|protein phosphatase type 2A regulator activity|protein transporter activity|signal sequence binding	RNA catabolic process|T cell differentiation in thymus|bone resorption|cell fate commitment involved in formation of primary germ layer|central nervous system vasculogenesis|cerebral cortex radial glia guided migration|cerebral cortex radially oriented cell migration|ectodermal placode development|embryonic epithelial tube formation|embryonic foregut morphogenesis|embryonic forelimb morphogenesis…	Eukaryota
11	PF11019	Protein of unknown function (DUF2608)	271	27	253	No Pfam Clan	No Pfam Clan	HAD-like [c.108.1]	17-240	HAD-like [c.108]	c.108.1(36-191)	c.108.1(17-240)	NO PREDICTION	NO PREDICTION	c.108.1(83-226)	3	No Information	2.7.7.43| 3.1.3.16| 3.1.3.18| 3.1.3.2| 3.1.3.23| 3.1.3.24| 3.1.3.29| 3.1.3.3| 3.1.3.41| 3.1.3.45| 3.1.3.48| 3.1.3.5| 3.1.3.70| 3.1.3.74| 3.1.8.2| 3.11.1.1| 3.6.1.1| 3.6.3.10| 3.6.3.4| 3.6.3.6| 3.6.3.8| 3.8.1.2| 5.4.2.6| 5.4.2.8	Nem1-Spo7 phosphatase complex|nuclear envelope|nuclear membrane|protein serine/threonine phosphatase complex	D,D-heptose 1,7-bisphosphate phosphatase activity|acireductone synthase activity|inorganic diphosphatase activity|intramolecular transferase activity|intramolecular transferase activity, phosphotransferases|magnesium ion binding|phosphatase activity	L-methionine biosynthetic process|L-methionine salvage|L-methionine salvage from methylthioadenosine|L-serine metabolic process|amino acid salvage|cellular carbohydrate biosynthetic process|cellular membrane organization|cellular metabolic compound salvage|cofactor catabolic process|deoxyribonucleotide catabolic process|dephosphorylation|lipopolysaccharide biosynthetic process|lipopolysaccharide …	Bacteria
12	PF14371	Domain of unknown function (DUF4412)	199	91	89	No Pfam Clan	No Pfam Clan	Prokaryotic lipoproteins and lipoprotein localization factors [b.125.1]	2-89	LolA-like prokaryotic lipoproteins and lipoprotein localization factors [b.125]	b.125.1(2-89)	NO PREDICTION	b.125.1(8-81)	NO PREDICTION	b.125.1(2-50)	3	No Information	No information	No information	No information	No information	Eukaryota, Bacteria, Archaea
13	PF12030	Domain of unknown function (DUF3517)	66	7	337	No Pfam Clan	No Pfam Clan	ARM repeat [a.118.1]	1-323	alpha-alpha superhelix [a.118]	a.118.1(10-322)	a.118.1(1-323)	a.118.1(124-272)	NO PREDICTION	NO PREDICTION	3	No Information	No information	anchoring junction|beta-catenin destruction complex|cell-cell adherens junction|lateral plasma membrane|microvillus membrane|mitotic spindle|nuclear pore|pore complex|proteasome accessory complex|protein phosphatase type 2A complex|protein serine/threonine phosphatase complex|spindle pole|spindle pole body|trans-Golgi network	alpha-catenin binding|cadherin binding|cell adhesion molecule binding|deoxyhypusine monooxygenase activity|nuclear localization sequence binding|phosphatase regulator activity|protein phosphatase regulator activity|protein phosphatase type 2A regulator activity|protein transporter activity|signal sequence binding	RNA catabolic process|T cell differentiation in thymus|bone resorption|cell fate commitment involved in formation of primary germ layer|central nervous system vasculogenesis|cerebral cortex radial glia guided migration|cerebral cortex radially oriented cell migration|ectodermal placode development|embryonic epithelial tube formation|embryonic foregut morphogenesis|embryonic forelimb morphogenesis…	Eukaryota
14	PF14868	Domain of unknown function (DUF4487)	134	12	559	No Pfam Clan	No Pfam Clan	ARM repeat [a.118.1]	3-555	alpha-alpha superhelix [a.118]	NO PREDICTION	a.118.1(3-555)	a.118.1(142-210)| a.118.1(279-334)| a.118.1(397-541)	a.118.1(1-548)	NO PREDICTION	3	No Information	No information	anchoring junction|beta-catenin destruction complex|cell-cell adherens junction|lateral plasma membrane|microvillus membrane|mitotic spindle|nuclear pore|pore complex|proteasome accessory complex|protein phosphatase type 2A complex|protein serine/threonine phosphatase complex|spindle pole|spindle pole body|trans-Golgi network	alpha-catenin binding|cadherin binding|cell adhesion molecule binding|deoxyhypusine monooxygenase activity|nuclear localization sequence binding|phosphatase regulator activity|protein phosphatase regulator activity|protein phosphatase type 2A regulator activity|protein transporter activity|signal sequence binding	RNA catabolic process|T cell differentiation in thymus|bone resorption|cell fate commitment involved in formation of primary germ layer|central nervous system vasculogenesis|cerebral cortex radial glia guided migration|cerebral cortex radially oriented cell migration|ectodermal placode development|embryonic epithelial tube formation|embryonic foregut morphogenesis|embryonic forelimb morphogenesis…	Eukaryota
15	PF12530	Protein of unknown function (DUF3730)	180	25	234	No Pfam Clan	No Pfam Clan	ARM repeat [a.118.1]	1-233	alpha-alpha superhelix [a.118]	a.118.1(1-161)	a.118.1(1-233)	a.118.1(3-192)	NO PREDICTION	NO PREDICTION	3	No Information	No information	anchoring junction|beta-catenin destruction complex|cell-cell adherens junction|lateral plasma membrane|microvillus membrane|mitotic spindle|nuclear pore|pore complex|proteasome accessory complex|protein phosphatase type 2A complex|protein serine/threonine phosphatase complex|spindle pole|spindle pole body|trans-Golgi network	alpha-catenin binding|cadherin binding|cell adhesion molecule binding|deoxyhypusine monooxygenase activity|nuclear localization sequence binding|phosphatase regulator activity|protein phosphatase regulator activity|protein phosphatase type 2A regulator activity|protein transporter activity|signal sequence binding	RNA catabolic process|T cell differentiation in thymus|bone resorption|cell fate commitment involved in formation of primary germ layer|central nervous system vasculogenesis|cerebral cortex radial glia guided migration|cerebral cortex radially oriented cell migration|ectodermal placode development|embryonic epithelial tube formation|embryonic foregut morphogenesis|embryonic forelimb morphogenesis…	Eukaryota
16	PF12043	Domain of unknown function (DUF3527)	128	12	346	No Pfam Clan	No Pfam Clan	Tubby C-terminal domain-like [d.23.1]	1-261	Tubby C-terminal domain-like [d.23]	NO PREDICTION	NO PREDICTION	d.23.1(214-259)	d.23.1(1-261)	d.23.1(103-261)	3	No Information	No information	No information	G-protein coupled photoreceptor activity|G-protein coupled receptor activity|molecular transducer activity|photoreceptor activity|receptor activity|signaling receptor activity|transmembrane signaling receptor activity	detection of abiotic stimulus|detection of external stimulus|detection of light stimulus|detection of stimulus|detection of visible light|eye development|phototransduction|retina development in camera-type eye|sensory organ development	Eukaryota
17	PF09960	Uncharacterized protein conserved in bacteria (DUF2194)	111	8	585	No Pfam Clan	No Pfam Clan	Class I glutamine amidotransferase-like|Glycoside hydrolase/deacetylase [c.23.16|c.6.2]	52-261|251-534	Flavodoxin-like|7-stranded beta/alpha barrel [c.23|c.6]	NO PREDICTION	c.23.16(52-261)| c.6.2(251-534)	c.6.2(428-561)	NO PREDICTION	c.6.2(415-664)	3	No Information	2.3.1.46| 2.4.1.18| 2.4.1.211| 2.4.1.25| 3.1.1.72| 3.2.1.1| 3.2.1.114| 3.2.1.24| 3.4.13.21| 3.4.15.6| 3.4.17.13| 3.4.19.9| 3.5.1.33| 3.5.1.41| 3.5.2.5| 4.2.1.103| 6.3.5.5	No information	4-amino-4-deoxychorismate synthase activity|anthranilate synthase activity|antioxidant activity|carbon-carbon lyase activity|carbon-nitrogen ligase activity, with glutamine as amido-N-donor|deacetylase activity|glyoxalase III activity|oxidoreductase activity, acting on peroxide as acceptor|oxo-acid-lyase activity|peptidase activity|peroxidase activity|peroxiredoxin activity|transaminase activity|…	adult behavior|adult locomotory behavior|amine biosynthetic process|aromatic amino acid family biosynthetic process|aromatic amino acid family metabolic process|catecholamine transport|catecholamine uptake|catecholamine uptake involved in synaptic transmission|cellular biogenic amine biosynthetic process|cellular response to oxidative stress|cellular response to reactive oxygen species|dopamine t…	Bacteria, Archaea
18	PF12074	Domain of unknown function (DUF3554)	248	30	339	No Pfam Clan	No Pfam Clan	ARM repeat [a.118.1]	1-338	alpha-alpha superhelix [a.118]	a.118.1(11-338)	a.118.1(1-338)	a.118.1(8-248)| a.118.1(276-320)	NO PREDICTION	NO PREDICTION	3	No Information	No information	anchoring junction|beta-catenin destruction complex|cell-cell adherens junction|lateral plasma membrane|microvillus membrane|mitotic spindle|nuclear pore|pore complex|proteasome accessory complex|protein phosphatase type 2A complex|protein serine/threonine phosphatase complex|spindle pole|spindle pole body|trans-Golgi network	alpha-catenin binding|cadherin binding|cell adhesion molecule binding|deoxyhypusine monooxygenase activity|nuclear localization sequence binding|phosphatase regulator activity|protein phosphatase regulator activity|protein phosphatase type 2A regulator activity|protein transporter activity|signal sequence binding	RNA catabolic process|T cell differentiation in thymus|bone resorption|cell fate commitment involved in formation of primary germ layer|central nervous system vasculogenesis|cerebral cortex radial glia guided migration|cerebral cortex radially oriented cell migration|ectodermal placode development|embryonic epithelial tube formation|embryonic foregut morphogenesis|embryonic forelimb morphogenesis…	Eukaryota
19	PF12340	Protein of unknown function (DUF3638)	218	26	229	No Pfam Clan	No Pfam Clan	P-loop containing nucleoside triphosphate hydrolases [c.37.1]	1-226	P-loop containing nucleoside triphosphate hydrolases [c.37]	NO PREDICTION	c.37.1(1-226)	c.37.1(18-189)	NO PREDICTION	c.37.1(3-187)	3	No Information	1.18.6.1| 2.5.1.17| 2.5.1.27| 2.5.1.75| 2.7.1.113| 2.7.1.12| 2.7.1.145| 2.7.1.164| 2.7.1.19| 2.7.1.21| 2.7.1.24| 2.7.1.25| 2.7.1.33| 2.7.1.4| 2.7.1.48| 2.7.1.71| 2.7.1.74| 2.7.1.78| 2.7.10.2| 2.7.11.1| 2.7.4.10| 2.7.4.13| 2.7.4.14| 2.7.4.2| 2.7.4.3| 2.7.4.8| 2.7.4.9| 2.8.2.1| 2.8.2.14| 2.8.2.2| 2.8.2.23| 2.8.2.4| 2.8.2.8| 2.8.2.9| 3.1.11.5| 3.1.5.1| 3.6.1.14| 3.6.1.15| 3.6.1.3| 3.6.3.16| 3.6.3.19…	ATP-binding cassette (ABC) transporter complex|Cajal body|DNA recombinase mediator complex|Golgi apparatus|Rad51B-Rad51C-Rad51D-XRCC2 complex|axoneme|axoneme part|cell cortex|cell division site|cell division site part|cell plate|cell septum|cellular bud|cilium|cytoplasmic microtubule|endocytic vesicle|extrinsic to membrane|extrinsic to plasma membrane|host intracellular part|hyphal tip|incipient …	ADP dimethylallyltransferase activity|AMP dimethylallyltransferase activity|ATP dimethylallyltransferase activity|GDP binding|GTP binding|GTPase activating protein binding|GTPase activity|P-P-bond-hydrolysis-driven transmembrane transporter activity|active transmembrane transporter activity|adenylylsulfate kinase activity|branched-chain amino acid transmembrane transporter activity|cyclo-ligase a…	3'-phosphoadenosine 5'-phosphosulfate metabolic process|DNA recombination|GTP catabolic process|GTP metabolic process|Golgi to plasma membrane protein transport|Golgi to plasma membrane transport|Golgi vesicle transport|activation of phospholipase D activity|adhesion to other organism involved in symbiotic interaction|adhesion to symbiont|apical junction assembly|asexual reproduction|asymmetric n…	Eukaryota, Bacteria
20	PF14908	Domain of unknown function (DUF4496)	151	29	140	No Pfam Clan	No Pfam Clan	IHF-like DNA-binding proteins [a.55.1]	3-134	IHF-like DNA-binding proteins [a.55]	a.55.1(3-134)	NO PREDICTION	a.55.1(4-67)	NO PREDICTION	a.55.1(2-70)	3	No Information	No information	No information	No information	DNA packaging	Eukaryota
21	PF11229	Protein of unknown function (DUF3028)	60	3	589	No Pfam Clan	No Pfam Clan	ARM repeat [a.118.1]	1-589	alpha-alpha superhelix [a.118]	NO PREDICTION	a.118.1(2-580)	a.118.1(10-358)	a.118.1(1-589)	NO PREDICTION	3	No Information	No information	anchoring junction|beta-catenin destruction complex|cell-cell adherens junction|lateral plasma membrane|microvillus membrane|mitotic spindle|nuclear pore|pore complex|proteasome accessory complex|protein phosphatase type 2A complex|protein serine/threonine phosphatase complex|spindle pole|spindle pole body|trans-Golgi network	alpha-catenin binding|cadherin binding|cell adhesion molecule binding|deoxyhypusine monooxygenase activity|nuclear localization sequence binding|phosphatase regulator activity|protein phosphatase regulator activity|protein phosphatase type 2A regulator activity|protein transporter activity|signal sequence binding	RNA catabolic process|T cell differentiation in thymus|bone resorption|cell fate commitment involved in formation of primary germ layer|central nervous system vasculogenesis|cerebral cortex radial glia guided migration|cerebral cortex radially oriented cell migration|ectodermal placode development|embryonic epithelial tube formation|embryonic foregut morphogenesis|embryonic forelimb morphogenesis…	Eukaryota
22	PF11918	Domain of unknown function (DUF3436)	2173	47	55	No Pfam Clan	No Pfam Clan	ClpP/crotonase [c.14.1]	1-55	ClpP/crotonase [c.14]	c.14.1(1-55)	NO PREDICTION	c.14.1(2-54)	NO PREDICTION	c.14.1(1-55)	3	No Information	2.1.3.1| 3.1.2.4| 3.4.21.92| 3.7.1.7| 3.8.1.7| 4.1.1.41| 4.1.1.70| 4.1.3.36| 4.2.1.101| 4.2.1.17| 4.2.1.18| 4.2.1.55| 5.3.3.8| 6.4.1.2	acetyl-CoA carboxylase complex|chloroplastic endopeptidase Clp complex|endopeptidase Clp complex|microbody|organelle subcompartment|plastid envelope	1,4-dihydroxy-2-naphthoyl-CoA synthase activity|enoyl-CoA hydratase activity|hydro-lyase activity|intramolecular oxidoreductase activity|intramolecular oxidoreductase activity, transposing C=C bonds|ligase activity, forming carbon-carbon bonds	RNA catabolic process|cellular lipid catabolic process|fatty acid catabolic process|fatty acid oxidation|ketone biosynthetic process|lipid modification|lipid oxidation|mRNA catabolic process|monocarboxylic acid catabolic process|nuclear-transcribed mRNA catabolic process, deadenylation-dependent decay|quinone biosynthetic process|quinone metabolic process	Eukaryota
23	PF10826	Protein of unknown function (DUF2551)	39	12	83	No Pfam Clan	No Pfam Clan	Winged helix DNA-binding domain [a.4.5]	6-82	DNA/RNA-binding 3-helical bundle [a.4]	a.4.5(22-75)	a.4.5(6-82)	NO PREDICTION	NO PREDICTION	a.4.5(11-75)	3	No Information	No information	cytosolic small ribosomal subunit|small ribosomal subunit	nucleic acid binding transcription factor activity|transcription regulatory region DNA binding	CD8-positive, alpha-beta T cell activation|CD8-positive, alpha-beta T cell differentiation|alpha-beta T cell activation|alpha-beta T cell differentiation|immune system development|positive regulation of interleukin-12 biosynthetic process|regulation of interleukin-12 production	Bacteria, Archaea
24	PF14134	Domain of unknown function (DUF4301)	177	43	513	No Pfam Clan	No Pfam Clan	Nucleotide-diphospho-sugar transferases [c.68.1]	4-511	Nucleotide-diphospho-sugar transferases [c.68]	NO PREDICTION	c.68.1(4-511)	c.68.1(163-334)| c.68.1(384-504)	NO PREDICTION	c.68.1(157-504)	3	No Information	2.4.1.101| 2.4.1.131| 2.4.1.135| 2.4.1.186| 2.4.1.217| 2.4.1.222| 2.4.1.223| 2.4.1.37| 2.4.1.41| 2.4.1.44| 2.4.1.87| 2.7.7.13| 2.7.7.23| 2.7.7.24| 2.7.7.27| 2.7.7.33| 2.7.7.38| 2.7.7.43| 2.7.7.60| 2.7.7.64| 2.7.7.9	Golgi apparatus|Golgi apparatus part|Golgi membrane|cis-Golgi network|mannosyltransferase complex	UDP-glycosyltransferase activity|acetylgalactosaminyltransferase activity|ceramide glucosyltransferase activity|cytidylyltransferase activity|galactosyltransferase activity|glucose-1-phosphate thymidylyltransferase activity|guanylyltransferase activity|magnesium ion binding|transferase activity, transferring glycosyl groups|transferase activity, transferring hexosyl groups	aminoglycan biosynthetic process|aminoglycan metabolic process|cell wall biogenesis|cell wall mannoprotein biosynthetic process|cell wall organization or biogenesis|cellular carbohydrate biosynthetic process|cellular component macromolecule biosynthetic process|cellular polysaccharide biosynthetic process|cellular polysaccharide metabolic process|chondroitin sulfate biosynthetic process|chondroit…	Bacteria
25	PF13251	Domain of unknown function (DUF4042)	156	19	182	No Pfam Clan	No Pfam Clan	ARM repeat [a.118.1]	1-182	alpha-alpha superhelix [a.118]	a.118.1(1-182)	a.118.1(1-177)	a.118.1(1-175)	NO PREDICTION	NO PREDICTION	3	No Information	No information	anchoring junction|beta-catenin destruction complex|cell-cell adherens junction|lateral plasma membrane|microvillus membrane|mitotic spindle|nuclear pore|pore complex|proteasome accessory complex|protein phosphatase type 2A complex|protein serine/threonine phosphatase complex|spindle pole|spindle pole body|trans-Golgi network	alpha-catenin binding|cadherin binding|cell adhesion molecule binding|deoxyhypusine monooxygenase activity|nuclear localization sequence binding|phosphatase regulator activity|protein phosphatase regulator activity|protein phosphatase type 2A regulator activity|protein transporter activity|signal sequence binding	RNA catabolic process|T cell differentiation in thymus|bone resorption|cell fate commitment involved in formation of primary germ layer|central nervous system vasculogenesis|cerebral cortex radial glia guided migration|cerebral cortex radially oriented cell migration|ectodermal placode development|embryonic epithelial tube formation|embryonic foregut morphogenesis|embryonic forelimb morphogenesis…	Eukaryota
26	PF10711	Hypothetical protein (DUF2513)	250	27	102	No Pfam Clan	No Pfam Clan	Winged helix DNA-binding domain [a.4.5]	1-101	DNA/RNA-binding 3-helical bundle [a.4]	a.4.5(4-82)	a.4.5(1-101)	NO PREDICTION	NO PREDICTION	a.4.5(20-84)	3	No Information	No information	cytosolic small ribosomal subunit|small ribosomal subunit	nucleic acid binding transcription factor activity|transcription regulatory region DNA binding	CD8-positive, alpha-beta T cell activation|CD8-positive, alpha-beta T cell differentiation|alpha-beta T cell activation|alpha-beta T cell differentiation|immune system development|positive regulation of interleukin-12 biosynthetic process|regulation of interleukin-12 production	Eukaryota, Bacteria, Viruses
27	PF11379	Protein of unknown function (DUF3182)	90	15	355	No Pfam Clan	No Pfam Clan	Glutathione synthetase ATP-binding domain-like [d.142.1]	17-312	ATP-grasp [d.142]	NO PREDICTION	d.142.1(17-312)	d.142.1(110-219)	NO PREDICTION	d.142.1(115-303)	3	No Information	4.1.1.21| 6.2.1.4| 6.2.1.5| 6.3.1.9| 6.3.2.23| 6.3.2.3| 6.3.2.4| 6.3.4.13| 6.3.4.14| 6.3.4.18	No information	glutathione synthase activity	microtubule-based process|response to cadmium ion	Eukaryota, Bacteria
28	PF10521	Protein of unknown function (DUF2454)	199	29	282	No Pfam Clan	No Pfam Clan	ARM repeat [a.118.1]	1-277	alpha-alpha superhelix [a.118]	a.118.1(36-243)	a.118.1(1-277)	NO PREDICTION	NO PREDICTION	NO PREDICTION	2	No Information	No information	anchoring junction|beta-catenin destruction complex|cell-cell adherens junction|lateral plasma membrane|microvillus membrane|mitotic spindle|nuclear pore|pore complex|proteasome accessory complex|protein phosphatase type 2A complex|protein serine/threonine phosphatase complex|spindle pole|spindle pole body|trans-Golgi network	alpha-catenin binding|cadherin binding|cell adhesion molecule binding|deoxyhypusine monooxygenase activity|nuclear localization sequence binding|phosphatase regulator activity|protein phosphatase regulator activity|protein phosphatase type 2A regulator activity|protein transporter activity|signal sequence binding	RNA catabolic process|T cell differentiation in thymus|bone resorption|cell fate commitment involved in formation of primary germ layer|central nervous system vasculogenesis|cerebral cortex radial glia guided migration|cerebral cortex radially oriented cell migration|ectodermal placode development|embryonic epithelial tube formation|embryonic foregut morphogenesis|embryonic forelimb morphogenesis…	Eukaryota
29	PF11340	Protein of unknown function (DUF3142)	151	16	181	No Pfam Clan	No Pfam Clan	(Trans)glycosidases [c.1.8]	29-121	TIM beta/alpha-barrel [c.1]	NO PREDICTION	NO PREDICTION	c.1.8(29-121)	NO PREDICTION	c.1.8(22-110)	2	No Information	2.4.1.18| 2.4.1.19| 2.4.1.25| 2.4.1.5| 2.4.1.7| 2.7.1.31| 2.7.7.43| 3.1.3.16| 3.1.3.18| 3.1.3.2| 3.1.3.23| 3.1.3.24| 3.1.3.29| 3.1.3.3| 3.1.3.41| 3.1.3.45| 3.1.3.48| 3.1.3.5| 3.1.3.70| 3.1.3.71| 3.1.3.74| 3.1.8.2| 3.11.1.1| 3.2.1.1| 3.2.1.10| 3.2.1.105| 3.2.1.123| 3.2.1.133| 3.2.1.135| 3.2.1.136| 3.2.1.139| 3.2.1.14| 3.2.1.141| 3.2.1.147| 3.2.1.151| 3.2.1.165| 3.2.1.17| 3.2.1.2| 3.2.1.20| 3.2.1.2…	anchored to membrane|anchored to plasma membrane|cell wall|fungal-type cell wall|hyaluranon cable|lysosome	beta-mannosidase activity|galactosidase activity|glucanosyltransferase activity|hyaluronan synthase activity|hydrolase activity, hydrolyzing O-glycosyl compounds|transferase activity, transferring glycosyl groups|virus receptor activity	aminoglycan biosynthetic process|aminoglycan catabolic process|aminoglycan metabolic process|autolysis|cartilage development|cell wall beta-glucan metabolic process|cell wall macromolecule catabolic process|cell wall macromolecule metabolic process|cell wall organization or biogenesis|cellular carbohydrate catabolic process|cellular polysaccharide catabolic process|cellular polysaccharide metabol…	Bacteria
30	PF11864	Domain of unknown function (DUF3384)	254	26	464	No Pfam Clan	No Pfam Clan	ARM repeat [a.118.1]	1-463	alpha-alpha superhelix [a.118]	a.118.1(11-464)	a.118.1(1-463)	NO PREDICTION	NO PREDICTION	NO PREDICTION	2	No Information	No information	anchoring junction|beta-catenin destruction complex|cell-cell adherens junction|lateral plasma membrane|microvillus membrane|mitotic spindle|nuclear pore|pore complex|proteasome accessory complex|protein phosphatase type 2A complex|protein serine/threonine phosphatase complex|spindle pole|spindle pole body|trans-Golgi network	alpha-catenin binding|cadherin binding|cell adhesion molecule binding|deoxyhypusine monooxygenase activity|nuclear localization sequence binding|phosphatase regulator activity|protein phosphatase regulator activity|protein phosphatase type 2A regulator activity|protein transporter activity|signal sequence binding	RNA catabolic process|T cell differentiation in thymus|bone resorption|cell fate commitment involved in formation of primary germ layer|central nervous system vasculogenesis|cerebral cortex radial glia guided migration|cerebral cortex radially oriented cell migration|ectodermal placode development|embryonic epithelial tube formation|embryonic foregut morphogenesis|embryonic forelimb morphogenesis…	Eukaryota
31	PF04510	Family of unknown function (DUF577)	53	17	174	No Pfam Clan	No Pfam Clan	ARM repeat [a.118.1]	3-156	alpha-alpha superhelix [a.118]	a.118.1(3-156)	NO PREDICTION	a.118.1(14-140)	NO PREDICTION	NO PREDICTION	2	No Information	No information	anchoring junction|beta-catenin destruction complex|cell-cell adherens junction|lateral plasma membrane|microvillus membrane|mitotic spindle|nuclear pore|pore complex|proteasome accessory complex|protein phosphatase type 2A complex|protein serine/threonine phosphatase complex|spindle pole|spindle pole body|trans-Golgi network	alpha-catenin binding|cadherin binding|cell adhesion molecule binding|deoxyhypusine monooxygenase activity|nuclear localization sequence binding|phosphatase regulator activity|protein phosphatase regulator activity|protein phosphatase type 2A regulator activity|protein transporter activity|signal sequence binding	RNA catabolic process|T cell differentiation in thymus|bone resorption|cell fate commitment involved in formation of primary germ layer|central nervous system vasculogenesis|cerebral cortex radial glia guided migration|cerebral cortex radially oriented cell migration|ectodermal placode development|embryonic epithelial tube formation|embryonic foregut morphogenesis|embryonic forelimb morphogenesis…	Eukaryota, Bacteria
32	PF13258	Domain of unknown function (DUF4049)	501	3	318	No Pfam Clan	No Pfam Clan	Metallo-dependent phosphatases [d.159.1]	16-225	Metallo-dependent phosphatases [d.159]	NO PREDICTION	d.159.1(16-225)	d.159.1(97-193)	NO PREDICTION	NO PREDICTION	2	No Information	3.1.3.16| 3.1.3.2| 3.1.3.3| 3.1.3.48| 3.1.3.5| 3.1.3.53| 3.1.4.17| 3.1.4.46| 3.6.1.41	cis-Golgi network|endoplasmic reticulum exit site|endoplasmic reticulum-Golgi intermediate compartment|protein serine/threonine phosphatase complex	GPI anchor binding|RNA lariat debranching enzyme activity|acid phosphatase activity|endonuclease activity|endonuclease activity, active with either ribo- or deoxyribonucleic acids and producing 5'-phosphomo|endoribonuclease activity|endoribonuclease activity, producing 5'-phosphomonoesters|ferric iron binding|glycolipid binding|manganese ion binding|phosphatidylinositol binding|phospholipid bindi…	ER to Golgi vesicle-mediated transport|GPI anchor biosynthetic process|GPI anchor metabolic process|Golgi vesicle transport|RNA phosphodiester bond hydrolysis, endonucleolytic|dephosphorylation|glycerolipid biosynthetic process|glycolipid biosynthetic process|glycolipid metabolic process|lipoprotein biosynthetic process|lipoprotein metabolic process|membrane lipid biosynthetic process|membrane li…	Bacteria
33	PF11287	Protein of unknown function (DUF3088)	111	19	112	No Pfam Clan	No Pfam Clan	Thioredoxin-like [c.47.1]	20-111	Thioredoxin fold [c.47]	NO PREDICTION	c.47.1(20-111)	NO PREDICTION	NO PREDICTION	c.47.1(20-107)	2	No Information	1.1.4.2| 1.11.1.12| 1.11.1.15| 1.11.1.7| 1.11.1.9| 1.20.4.1| 1.8.1.7| 1.8.1.8| 1.8.1.9| 1.8.4.2| 1.8.4.7| 1.8.4.8| 1.8.5.1| 2.5.1.18| 5.2.1.2| 5.3.4.1| 5.3.99.3	NADH dehydrogenase complex|chloroplast stroma|ferredoxin hydrogenase complex|formate dehydrogenase complex|myelin sheath|plastid stroma|respiratory chain complex I	antioxidant activity|arsenate reductase activity|disulfide oxidoreductase activity|electron carrier activity|formate dehydrogenase (NAD+) activity|glutathione binding|glutathione transferase activity|intramolecular oxidoreductase activity|intramolecular oxidoreductase activity, interconverting keto- and enol-groups|intramolecular oxidoreductase activity, transposing S-S bonds|oxidoreductase activ…	androecium development|anther development|cell redox homeostasis|cellular response to hydrogen peroxide|cellular response to oxidative stress|cellular response to reactive oxygen species|fatty acid derivative biosynthetic process|fatty acid derivative metabolic process|floral organ development|floral whorl development|flower development|formate metabolic process|hydrogen peroxide catabolic proces…	Eukaryota, Bacteria
34	PF12955	Domain of unknown function (DUF3844)	106	32	103	No Pfam Clan	No Pfam Clan	EGF/Laminin [g.3.11]	4-50	Knottins (small inhibitors, toxins, lectins) [g.3]	NO PREDICTION	NO PREDICTION	g.3.11(6-52)	NO PREDICTION	g.3.11(4-50)	2	No Information	3.4.21.68	No information	No information	No information	Eukaryota
35	PF04063	Domain of unknown function (DUF383)	308	31	192	No Pfam Clan	No Pfam Clan	ARM repeat [a.118.1]	11-191	alpha-alpha superhelix [a.118]	a.118.1(4-153)	a.118.1(11-191)	NO PREDICTION	NO PREDICTION	NO PREDICTION	2	No Information	No information	anchoring junction|beta-catenin destruction complex|cell-cell adherens junction|lateral plasma membrane|microvillus membrane|mitotic spindle|nuclear pore|pore complex|proteasome accessory complex|protein phosphatase type 2A complex|protein serine/threonine phosphatase complex|spindle pole|spindle pole body|trans-Golgi network	alpha-catenin binding|cadherin binding|cell adhesion molecule binding|deoxyhypusine monooxygenase activity|nuclear localization sequence binding|phosphatase regulator activity|protein phosphatase regulator activity|protein phosphatase type 2A regulator activity|protein transporter activity|signal sequence binding	RNA catabolic process|T cell differentiation in thymus|bone resorption|cell fate commitment involved in formation of primary germ layer|central nervous system vasculogenesis|cerebral cortex radial glia guided migration|cerebral cortex radially oriented cell migration|ectodermal placode development|embryonic epithelial tube formation|embryonic foregut morphogenesis|embryonic forelimb morphogenesis…	Eukaryota
36	PF14262	Domain of unknown function (DUF4353)	568	51	264	No Pfam Clan	No Pfam Clan	Pectin lyase-like [b.80.1]	2-263	Single-stranded right-handed beta-helix [b.80]	NO PREDICTION	b.80.1(2-263)	NO PREDICTION	b.80.1(6-266)	NO PREDICTION	2	No Information	3.1.1.11| 3.2.1.11| 3.2.1.15| 3.2.1.157| 3.2.1.57| 3.2.1.58| 3.4.21.72| 4.2.2.10| 4.2.2.18| 4.2.2.19| 4.2.2.2| 4.2.2.7	anchored to membrane|plant-type cell wall	carbon-oxygen lyase activity, acting on polysaccharides|carboxylic ester hydrolase activity|galacturan 1,4-alpha-galacturonidase activity|pectinesterase activity|polygalacturonase activity	cell growth|cell wall organization or biogenesis|developmental cell growth|developmental growth|developmental growth involved in morphogenesis|external encapsulating structure organization|galacturonan metabolic process|pectin catabolic process|plant-type cell wall organization|plant-type cell wall organization or biogenesis|pollen tube development|pollen tube growth|pollination|polysaccharide ca…	Bacteria, Archaea
37	PF12416	Cep120 protein	109	16	340	No Pfam Clan	No Pfam Clan	C2 domain (Calcium/lipid-binding domain, CaLB) [b.7.1]	2-134	C2 domain-like [b.7]	NO PREDICTION	NO PREDICTION	b.7.1(2-134)	NO PREDICTION	b.7.1(2-125)	2	No Information	No information	No information	No information	No information	Eukaryota
38	PF15008	Domain of unknown function (DUF4518)	96	14	262	No Pfam Clan	No Pfam Clan	NTF2-like [d.17.4]	133-271	Cystatin-like [d.17]	NO PREDICTION	NO PREDICTION	d.17.4(135-270)	NO PREDICTION	d.17.4(133-271)	2	No Information	3.3.2.8| 4.2.1.94| 5.3.3.1	T-tubule|axon initial segment|axon part|cell-cell contact zone|main axon|neuromuscular junction|nuclear envelope|pore complex|sarcolemma	Ran GTPase binding	G1/S transition of mitotic cell cycle|RNA export from nucleus|RNA localization|antibiotic biosynthetic process|antibiotic metabolic process|blood circulation|calcium ion transport|cardiac muscle contraction|cell cycle phase|cell cycle phase transition|drug metabolic process|establishment of RNA localization|heart contraction|heart process|interphase|interphase of mitotic cell cycle|mitotic cell c…	Eukaryota
39	PF11946	Domain of unknown function (DUF3463)	326	67	138	No Pfam Clan	No Pfam Clan	Radical SAM enzymes [c.1.28]	4-118	TIM beta/alpha-barrel [c.1]	c.1.28(1-114)	NO PREDICTION	c.1.28(4-118)	NO PREDICTION	NO PREDICTION	2	No Information	1.3.99.22| 1.97.1.4| 2.8.1.6| 5.4.3.2	lipid particle	4 iron, 4 sulfur cluster binding|biotin synthase activity|intramolecular transferase activity|lipoate synthase activity|lipoate-protein ligase activity|metal cluster binding|oxidoreductase activity, acting on the CH-CH group of donors|protein self-association|radical SAM enzyme activity|sulfurtransferase activity|transferase activity, transferring sulfur-containing groups	CD4-positive, alpha-beta T cell activation|CD4-positive, alpha-beta T cell differentiation|T cell differentiation|alpha-beta T cell activation|alpha-beta T cell differentiation|defense response to virus|lipoate biosynthetic process|lipoate metabolic process|lymphocyte differentiation|molybdopterin cofactor biosynthetic process|molybdopterin cofactor metabolic process|monocarboxylic acid biosynthe…	Bacteria, Archaea
40	PF07611	Protein of unknown function (DUF1574)	48	4	345	No Pfam Clan	No Pfam Clan	SGNH hydrolase [c.23.10]	38-344	Flavodoxin-like [c.23]	NO PREDICTION	c.23.10(38-344)	NO PREDICTION	NO PREDICTION	c.23.10(256-348)	2	No Information	3.1.1.2| 3.1.1.47| 3.1.1.5| 3.1.1.53| 3.1.1.72| 3.2.1.4	No information	carboxylic ester hydrolase activity	sexual reproduction|spermatogenesis	Bacteria
41	PF12094	Protein of unknown function (DUF3570)	141	41	420	No Pfam Clan	No Pfam Clan	Porins [f.4.3]	1-406	Transmembrane beta-barrels [f.4]	NO PREDICTION	f.4.3(24-419)	NO PREDICTION	f.4.3(1-406)	NO PREDICTION	2	No Information	No information	cell envelope|cell outer membrane|external encapsulating structure part|outer membrane	amide transmembrane transporter activity|macromolecule transmembrane transporter activity|porin activity|wide pore channel activity	fatty acid transport|lipid localization|long-chain fatty acid transport	Bacteria, Viruses
42	PF08873	Domain of unknown function (DUF1834)	142	15	188	No Pfam Clan	No Pfam Clan	Phage tail protein-like [d.323.1]	1-150	Phage tail protein-like [d.323]	NO PREDICTION	d.323.1(1-150)	NO PREDICTION	NO PREDICTION	d.323.1(4-150)	2	No Information	No information	No information	No information	No information	Bacteria, Viruses
43	PF14247	Domain of unknown function (DUF4344)	149	33	220	No Pfam Clan	No Pfam Clan	Metalloproteases ("zincins"), catalytic domain [d.92.1]	9-149	Zincin-like [d.92]	NO PREDICTION	d.92.1(9-149)	d.92.1(12-68)| d.92.1(99-179)	NO PREDICTION	NO PREDICTION	2	No Information	3.3.2.6| 3.4.11.2| 3.4.15.1| 3.4.15.5| 3.4.17.19| 3.4.17.23| 3.4.24.11| 3.4.24.15| 3.4.24.16| 3.4.24.17| 3.4.24.19| 3.4.24.20| 3.4.24.21| 3.4.24.22| 3.4.24.23| 3.4.24.24| 3.4.24.25| 3.4.24.26| 3.4.24.27| 3.4.24.28| 3.4.24.29| 3.4.24.34| 3.4.24.35| 3.4.24.36| 3.4.24.39| 3.4.24.40| 3.4.24.42| 3.4.24.44| 3.4.24.46| 3.4.24.49| 3.4.24.53| 3.4.24.58| 3.4.24.65| 3.4.24.68| 3.4.24.69| 3.4.24.7| 3.4.24.71…	cortical granule	glutamic-type peptidase activity|metalloendopeptidase activity|metallopeptidase activity|peptidase activity	biological adhesion|cell adhesion|egg activation|fertilization|negative regulation of binding of sperm to zona pellucida|negative regulation of fertilization|negative regulation of reproductive process|positive regulation of protein processing|prevention of polyspermy|proteolysis|regulation of binding of sperm to zona pellucida|regulation of protein processing	Bacteria, Archaea
44	PF11443	Domain of unknown function (DUF2828)	303	19	534	No Pfam Clan	No Pfam Clan	vWA-like [c.62.1]	299-503	vWA-like [c.62]	NO PREDICTION	NO PREDICTION	c.62.1(301-408)	NO PREDICTION	c.62.1(299-503)	2	No Information	No information	extracellular matrix	No information	DNA repair|double-strand break repair|double-strand break repair via nonhomologous end joining|non-recombinational repair|response to ionizing radiation	Eukaryota, Bacteria, Viruses
45	PF09894	Uncharacterized protein conserved in archaea (DUF2121)	34	13	194	No Pfam Clan	No Pfam Clan	N-terminal nucleophile aminohydrolases (Ntn hydrolases) [d.153.1]	2-180	Ntn hydrolase-like [d.153]	NO PREDICTION	d.153.1(INDIRECT)	NO PREDICTION	NO PREDICTION	d.153.1(2-180)	2	No Information	2.3.2.2| 2.4.2.14| 2.6.1.16| 3.4.19.5| 3.4.25.1| 3.4.25.2| 3.5.1.11| 3.5.1.24| 3.5.1.26| 3.5.1.93	cytoplasmic mRNA processing body|cytosolic proteasome complex|proteasome complex|proteasome core complex|proteasome core complex, alpha-subunit complex|proteasome core complex, beta-subunit complex|ribonucleoprotein granule	N4-(beta-N-acetylglucosaminyl)-L-asparaginase activity|asparaginase activity|gamma-glutamyltransferase activity|hydrolase activity, acting on carbon-nitrogen (but not peptide) bonds, in linear amides|omega peptidase activity|peptidase activity|threonine-type endopeptidase activity|threonine-type peptidase activity|transferase activity, transferring amino-acyl groups	DNA damage checkpoint|DNA damage response, signal transduction by p53 class mediator|DNA damage response, signal transduction by p53 class mediator resulting in cell cycle arrest|DNA integrity checkpoint|G1 DNA damage checkpoint|G1/S transition of mitotic cell cycle|antigen processing and presentation|antigen processing and presentation of exogenous peptide antigen|antigen processing and presenta…	Archaea
46	PF11001	Protein of unknown function (DUF2841)	181	34	126	No Pfam Clan	No Pfam Clan	DNA-binding domain of EIN3-like [a.140.5]	13-124	LEM/SAP HeH motif [a.140]	NO PREDICTION	a.140.5(13-124)	NO PREDICTION	NO PREDICTION	a.140.5(28-120)	2	No Information	No information	No information	No information	No information	Eukaryota
47	PF10288	Protein of unknown function (DUF2392)	268	35	107	No Pfam Clan	No Pfam Clan	Adenine nucleotide alpha hydrolases-like [c.26.2]	2-113	Adenine nucleotide alpha hydrolase-like [c.26]	c.26.2(2-105)	NO PREDICTION	NO PREDICTION	NO PREDICTION	c.26.2(2-113)	2	No Information	1.8.4.8| 2.1.1.61| 2.7.7.2| 6.3.1.5| 6.3.4.5| 6.3.5.1| 6.3.5.4	No information	electron carrier activity|oxidoreductase activity, acting on a sulfur group of donors|phosphoadenylyl-sulfate reductase (thioredoxin) activity	response to fungus|response to molecule of fungal origin|sulfate assimilation	Eukaryota
48	PF14243	Domain of unknown function (DUF4343)	270	33	130	No Pfam Clan	No Pfam Clan	Glutathione synthetase ATP-binding domain-like [d.142.1]	1-122	ATP-grasp [d.142]	NO PREDICTION	d.142.1(1-122)	NO PREDICTION	NO PREDICTION	d.142.1(2-117)	2	No Information	4.1.1.21| 6.2.1.4| 6.2.1.5| 6.3.1.9| 6.3.2.23| 6.3.2.3| 6.3.2.4| 6.3.4.13| 6.3.4.14| 6.3.4.18	No information	glutathione synthase activity	microtubule-based process|response to cadmium ion	Eukaryota, Bacteria, Viruses
49	PF14213	Domain of unknown function (DUF4325)	205	60	74	No Pfam Clan	No Pfam Clan	SpoIIaa-like [c.13.2]	1-71	SpoIIaa-like [c.13]	NO PREDICTION	c.13.2(1-71)	c.13.2(6-65)	NO PREDICTION	NO PREDICTION	2	No Information	No information	No information	No information	No information	Eukaryota, Bacteria, Viruses, Archaea
50	PF11959	Domain of unknown function (DUF3473)	224	51	134	No Pfam Clan	No Pfam Clan	Glycoside hydrolase/deacetylase [c.6.2]	1-132	7-stranded beta/alpha barrel [c.6]	c.6.2(1-132)	NO PREDICTION	c.6.2(16-108)	NO PREDICTION	NO PREDICTION	2	No Information	2.4.1.18| 2.4.1.25| 3.1.1.72| 3.2.1.1| 3.2.1.114| 3.2.1.24| 3.5.1.33| 3.5.1.41| 3.5.2.5	No information	deacetylase activity	No information	Bacteria, Viruses, Archaea
51	PF12054	Domain of unknown function (DUF3535)	289	32	441	No Pfam Clan	No Pfam Clan	ARM repeat [a.118.1]	1-441	alpha-alpha superhelix [a.118]	a.118.1(1-441)	a.118.1(1-440)	NO PREDICTION	NO PREDICTION	NO PREDICTION	2	No Information	No information	anchoring junction|beta-catenin destruction complex|cell-cell adherens junction|lateral plasma membrane|microvillus membrane|mitotic spindle|nuclear pore|pore complex|proteasome accessory complex|protein phosphatase type 2A complex|protein serine/threonine phosphatase complex|spindle pole|spindle pole body|trans-Golgi network	alpha-catenin binding|cadherin binding|cell adhesion molecule binding|deoxyhypusine monooxygenase activity|nuclear localization sequence binding|phosphatase regulator activity|protein phosphatase regulator activity|protein phosphatase type 2A regulator activity|protein transporter activity|signal sequence binding	RNA catabolic process|T cell differentiation in thymus|bone resorption|cell fate commitment involved in formation of primary germ layer|central nervous system vasculogenesis|cerebral cortex radial glia guided migration|cerebral cortex radially oriented cell migration|ectodermal placode development|embryonic epithelial tube formation|embryonic foregut morphogenesis|embryonic forelimb morphogenesis…	Eukaryota
52	PF10962	Protein of unknown function (DUF2764)	168	10	271	No Pfam Clan	No Pfam Clan	V-type ATP synthase subunit C [f.40.1]	8-266	V-type ATP synthase subunit C [f.40]	NO PREDICTION	f.40.1(8-266)	NO PREDICTION	NO PREDICTION	f.40.1(31-276)	2	No Information	No information	apical part of cell|apical plasma membrane|vacuolar membrane|vacuolar part	No information	No information	Bacteria
53	PF07223	Protein of unknown function (DUF1421)	104	9	358	No Pfam Clan	No Pfam Clan	ssDNA viruses|UBA-like [b.121.5|a.5.2]	1-262|259-285	RuvA C-terminal domain-like|Nucleoplasmin-like/VP (viral coat and capsid proteins) [a.5|b.121]	NO PREDICTION	NO PREDICTION	NO PREDICTION	b.121.5(1-262)	a.5.2(259-285)	2	No Information	No information	No information	No information	No information	Eukaryota
54	PF15390	Domain of unknown function (DUF4613)	69	23	671	No Pfam Clan	No Pfam Clan	3-carboxy-cis,cis-mucoante lactonizing enzyme|WD40 repeat-like [b.69.10|b.69.4]	315-400|26-221	7-bladed beta-propeller [b.69]	NO PREDICTION	NO PREDICTION	b.69.4(26-221)| b.69.10(315-400)	NO PREDICTION	b.69.4(20-185)	2	No Information	5.5.1.5	Arp2/3 protein complex|CIA complex|Cdc73/Paf1 complex|Cul4-RING ubiquitin ligase complex|ER to Golgi transport vesicle|SMN complex|SMN-Sm protein complex|Ski complex|THO complex|TORC1 complex|chromosome, centromeric region|cullin-RING ubiquitin ligase complex|eukaryotic translation initiation factor 3 complex|extrinsic to internal side of plasma membrane|extrinsic to membrane|extrinsic to plasma …	G-protein gamma-subunit binding|histone binding|peroxisome targeting sequence binding|phosphatidylinositol binding|phosphatidylinositol-3,5-bisphosphate binding|phosphatidylinositol-3-phosphate binding|phosphatidylinositol-5-phosphate binding|signal sequence binding|translation initiation factor activity	RNA splicing, via transesterification reactions with bulged adenosine as nucleophile|T cell homeostasis|TOR signaling cascade|attachment of spindle microtubules to kinetochore|attachment of spindle microtubules to kinetochore involved in mitotic sister chromatid segregation|autophagy|cellular response to starvation|chromosome segregation|embryonic digit morphogenesis|establishment of RNA localiza…	Eukaryota
55	PF06727	Protein of unknown function (DUF1207)	77	8	338	No Pfam Clan	No Pfam Clan	OMPA-like [f.4.1]	138-297	Transmembrane beta-barrels [f.4]	NO PREDICTION	f.4.1(138-297)	f.4.1(155-262)| f.4.1(292-350)	NO PREDICTION	NO PREDICTION	2	No Information	No information	cell envelope|cell outer membrane|external encapsulating structure part|outer membrane	O-acyltransferase activity|O-palmitoyltransferase activity|palmitoyltransferase activity|transferase activity, transferring acyl groups other than amino-acyl groups	glycolipid biosynthetic process|glycolipid metabolic process|lipid A biosynthetic process|lipid A metabolic process|lipooligosaccharide biosynthetic process|lipooligosaccharide metabolic process|membrane lipid biosynthetic process|membrane lipid metabolic process|oligosaccharide biosynthetic process|oligosaccharide metabolic process|phospholipid biosynthetic process|phospholipid metabolic process	Bacteria
56	PF13154	Protein of unknown function (DUF3991)	763	113	77	No Pfam Clan	No Pfam Clan	DNA primase core [e.13.1]	1-77	DNA primase core [e.13]	e.13.1(1-77)	NO PREDICTION	NO PREDICTION	NO PREDICTION	e.13.1(1-70)	2	No Information	No information	No information	No information	No information	Bacteria
57	PF10105	Uncharacterized protein conserved in bacteria (DUF2344)	639	74	187	No Pfam Clan	No Pfam Clan	Pseudouridine synthase [d.265.1]	19-141	Pseudouridine synthase [d.265]	d.265.1(54-169)	NO PREDICTION	NO PREDICTION	NO PREDICTION	d.265.1(19-141)	2	No Information	4.2.1.70| 5.4.99.12	nucleolus	hydro-lyase activity|intramolecular transferase activity|pseudouridine synthase activity|pseudouridylate synthase activity|ribonucleoprotein complex binding|snoRNP binding	RNA modification|ncRNA processing|rRNA modification|ribonucleoprotein complex biogenesis|ribosome biogenesis|tRNA pseudouridine synthesis	Eukaryota, Bacteria
58	PF09366	Protein of unknown function (DUF1997)	280	34	159	No Pfam Clan	No Pfam Clan	Bet v1-like [d.129.3]	3-149	TBP-like [d.129]	NO PREDICTION	d.129.3(1-147)	NO PREDICTION	NO PREDICTION	d.129.3(3-149)	2	No Information	1.14.12.12| 1.14.12.18| 1.14.13.61| 3.1.3.16| 4.2.1.78	intercellular canaliculus|microvillus	abscisic acid binding|alcohol binding|alcohol transmembrane transporter activity|anion transmembrane transporter activity|carboxylic acid binding|hormone binding|isoprenoid binding|lipid transporter activity|monocarboxylic acid binding|organic anion transmembrane transporter activity|organic cation transmembrane transporter activity|organic hydroxy compound transmembrane transporter activity|phos…	abscisic acid mediated signaling pathway|acid secretion|bile acid secretion|cellular response to abscisic acid stimulus|cellular response to alcohol|cellular response to hormone stimulus|cellular response to lipid|hormone-mediated signaling pathway|lipid localization|lipid transport|monocarboxylic acid transport|organic anion transport|organophosphate ester transport|phospholipid transport|positi…	Eukaryota, Bacteria
59	PF07855	Protein of unknown function (DUF1649)	256	11	163	No Pfam Clan	No Pfam Clan	The spindle assembly checkpoint protein mad2 [d.135.1]	6-150	The spindle assembly checkpoint protein mad2 [d.135]	NO PREDICTION	d.135.1(6-150)	NO PREDICTION	NO PREDICTION	d.135.1(8-149)	2	No Information	No information	DNA polymerase complex|anaphase-promoting complex|chromosomal part|chromosome, centromeric region|cullin-RING ubiquitin ligase complex|kinetochore|nuclear ubiquitin ligase complex|spindle|ubiquitin ligase complex|zeta DNA polymerase complex	No information	DNA damage response, signal transduction resulting in transcription|chromosome organization|chromosome segregation|mitotic sister chromatid segregation|mitotic spindle assembly checkpoint|mitotic spindle checkpoint|negative regulation of catabolic process|negative regulation of cell cycle|negative regulation of cell cycle phase transition|negative regulation of cell cycle process|negative regulat…	Eukaryota
60	PF12345	Protein of unknown function (DUF3641)	232	83	134	No Pfam Clan	No Pfam Clan	Radical SAM enzymes [c.1.28]	1-127	TIM beta/alpha-barrel [c.1]	c.1.28(1-127)	NO PREDICTION	c.1.28(11-132)	NO PREDICTION	NO PREDICTION	2	No Information	1.3.99.22| 1.97.1.4| 2.8.1.6| 5.4.3.2	lipid particle	4 iron, 4 sulfur cluster binding|biotin synthase activity|intramolecular transferase activity|lipoate synthase activity|lipoate-protein ligase activity|metal cluster binding|oxidoreductase activity, acting on the CH-CH group of donors|protein self-association|radical SAM enzyme activity|sulfurtransferase activity|transferase activity, transferring sulfur-containing groups	CD4-positive, alpha-beta T cell activation|CD4-positive, alpha-beta T cell differentiation|T cell differentiation|alpha-beta T cell activation|alpha-beta T cell differentiation|defense response to virus|lipoate biosynthetic process|lipoate metabolic process|lymphocyte differentiation|molybdopterin cofactor biosynthetic process|molybdopterin cofactor metabolic process|monocarboxylic acid biosynthe…	Eukaryota, Bacteria
61	PF09892	Uncharacterized protein conserved in archaea (DUF2119)	27	10	193	No Pfam Clan	No Pfam Clan	Zn-dependent exopeptidases [c.56.5]	2-192	Phosphorylase/hydrolase-like [c.56]	NO PREDICTION	c.56.5(2-192)	NO PREDICTION	NO PREDICTION	c.56.5(8-93)	2	No Information	2.3.2.5| 3.4.11.1| 3.4.11.10| 3.4.11.21| 3.4.11.24| 3.4.11.4| 3.4.11.7| 3.4.13.18| 3.4.13.20| 3.4.13.3| 3.4.17.1| 3.4.17.11| 3.4.17.12| 3.4.17.15| 3.4.17.18| 3.4.17.2| 3.4.17.21| 3.4.17.3| 3.5.1.14| 3.5.1.15| 3.5.1.16| 3.5.1.18| 3.5.1.28| 3.5.1.6| 3.5.1.96	No information	aminoacylase activity|exopeptidase activity|glutaminyl-peptide cyclotransferase activity|hydrolase activity, acting on carbon-nitrogen (but not peptide) bonds, in linear amides|transferase activity, transferring amino-acyl groups	arginine metabolic process|peptidyl-glutamine modification	Archaea
62	PF09324	Domain of unknown function (DUF1981)	681	41	86	No Pfam Clan	No Pfam Clan	ARM repeat [a.118.1]	13-87	alpha-alpha superhelix [a.118]	a.118.1(23-84)	NO PREDICTION	a.118.1(13-87)	NO PREDICTION	NO PREDICTION	2	No Information	No information	anchoring junction|beta-catenin destruction complex|cell-cell adherens junction|lateral plasma membrane|microvillus membrane|mitotic spindle|nuclear pore|pore complex|proteasome accessory complex|protein phosphatase type 2A complex|protein serine/threonine phosphatase complex|spindle pole|spindle pole body|trans-Golgi network	alpha-catenin binding|cadherin binding|cell adhesion molecule binding|deoxyhypusine monooxygenase activity|nuclear localization sequence binding|phosphatase regulator activity|protein phosphatase regulator activity|protein phosphatase type 2A regulator activity|protein transporter activity|signal sequence binding	RNA catabolic process|T cell differentiation in thymus|bone resorption|cell fate commitment involved in formation of primary germ layer|central nervous system vasculogenesis|cerebral cortex radial glia guided migration|cerebral cortex radially oriented cell migration|ectodermal placode development|embryonic epithelial tube formation|embryonic foregut morphogenesis|embryonic forelimb morphogenesis…	Eukaryota
63	PF11684	Protein of unknown function (DUF2380)	121	26	140	No Pfam Clan	No Pfam Clan	TolB, N-terminal domain [c.51.2]	2-145	Anticodon-binding domain-like [c.51]	NO PREDICTION	c.51.2(1-139)	NO PREDICTION	NO PREDICTION	c.51.2(2-145)	2	No Information	No information	No information	No information	No information	Bacteria
64	PF08961	Domain of unknown function (DUF1875)	73	3	243	No Pfam Clan	No Pfam Clan	MIT domain-like [a.7.16]	1-42	Spectrin repeat-like [a.7]	NO PREDICTION	NO PREDICTION	a.7.16(1-40)	NO PREDICTION	a.7.16(1-42)	2	No Information	No information	No information	No information	No information	Eukaryota, Bacteria
65	PF07632	Protein of unknown function (DUF1593)	158	29	260	No Pfam Clan	No Pfam Clan	Nucleoside hydrolase [c.70.1]	1-260	Nucleoside hydrolase [c.70]	c.70.1(1-260)	NO PREDICTION	NO PREDICTION	NO PREDICTION	c.70.1(1-189)	2	No Information	3.2.2.1| 3.2.2.8	No information	hydrolase activity, hydrolyzing N-glycosyl compounds|ribosylpyrimidine nucleosidase activity	cellular metabolic compound salvage|glycosyl compound catabolic process|pyrimidine nucleoside catabolic process|pyrimidine nucleoside metabolic process|pyrimidine ribonucleoside catabolic process|pyrimidine ribonucleoside metabolic process|pyrimidine-containing compound catabolic process|pyrimidine-containing compound metabolic process	Eukaryota, Bacteria
66	PF10934	Protein of unknown function (DUF2634)	250	26	112	No Pfam Clan	No Pfam Clan	gpW/gp25-like [d.373.1]	19-107	gpW/gp25-like [d.373]	d.373.1(19-107)	NO PREDICTION	NO PREDICTION	NO PREDICTION	d.373.1(10-96)	2	No Information	No information	No information	No information	No information	Bacteria, Viruses
67	PF04412	Protein of unknown function (DUF521)	289	42	400	No Pfam Clan	No Pfam Clan	Aconitase iron-sulfur domain [c.83.1]	280-379	Aconitase iron-sulfur domain [c.83]	NO PREDICTION	c.83.1(INDIRECT)	NO PREDICTION	NO PREDICTION	c.83.1(280-379)	2	No Information	4.2.1.3	No information	hydro-lyase activity	No information	Eukaryota, Bacteria, Archaea
68	PF10908	Protein of unknown function (DUF2778)	375	28	120	No Pfam Clan	No Pfam Clan	L,D-transpeptidase catalytic domain-like [b.160.1]	22-118	L,D-transpeptidase catalytic domain-like [b.160]	NO PREDICTION	b.160.1(22-118)	NO PREDICTION	NO PREDICTION	b.160.1(26-104)	2	No Information	No information	No information	No information	No information	Eukaryota, Bacteria
69	PF11925	Protein of unknown function (DUF3443)	153	24	371	No Pfam Clan	No Pfam Clan	Acid proteases [b.50.1]	23-370	Acid proteases [b.50]	NO PREDICTION	b.50.1(23-370)	NO PREDICTION	NO PREDICTION	b.50.1(29-370)	2	No Information	3.4.23.1| 3.4.23.15| 3.4.23.16| 3.4.23.18| 3.4.23.20| 3.4.23.21| 3.4.23.22| 3.4.23.23| 3.4.23.24| 3.4.23.25| 3.4.23.29| 3.4.23.3| 3.4.23.34| 3.4.23.39| 3.4.23.4| 3.4.23.40| 3.4.23.45| 3.4.23.46| 3.4.23.5	alveolar lamellar body|lamellar body|lytic vacuole	aspartic-type endopeptidase activity|aspartic-type peptidase activity|endopeptidase activity|peptidase activity	anatomical structure homeostasis|antigen processing and presentation|antigen processing and presentation of exogenous antigen|antigen processing and presentation of exogenous peptide antigen|antigen processing and presentation of exogenous peptide antigen via MHC class II|antigen processing and presentation of peptide antigen|antigen processing and presentation of peptide antigen via MHC class II…	Bacteria
70	PF09807	Uncharacterized conserved protein (DUF2348)	176	5	249	No Pfam Clan	No Pfam Clan	P-loop containing nucleoside triphosphate hydrolases [c.37.1]	1-213	P-loop containing nucleoside triphosphate hydrolases [c.37]	NO PREDICTION	c.37.1(1-213)	NO PREDICTION	NO PREDICTION	c.37.1(2-211)	2	No Information	1.18.6.1| 2.5.1.17| 2.5.1.27| 2.5.1.75| 2.7.1.113| 2.7.1.12| 2.7.1.145| 2.7.1.164| 2.7.1.19| 2.7.1.21| 2.7.1.24| 2.7.1.25| 2.7.1.33| 2.7.1.4| 2.7.1.48| 2.7.1.71| 2.7.1.74| 2.7.1.78| 2.7.10.2| 2.7.11.1| 2.7.4.10| 2.7.4.13| 2.7.4.14| 2.7.4.2| 2.7.4.3| 2.7.4.8| 2.7.4.9| 2.8.2.1| 2.8.2.14| 2.8.2.2| 2.8.2.23| 2.8.2.4| 2.8.2.8| 2.8.2.9| 3.1.11.5| 3.1.5.1| 3.6.1.14| 3.6.1.15| 3.6.1.3| 3.6.3.16| 3.6.3.19…	ATP-binding cassette (ABC) transporter complex|Cajal body|DNA recombinase mediator complex|Golgi apparatus|Rad51B-Rad51C-Rad51D-XRCC2 complex|axoneme|axoneme part|cell cortex|cell division site|cell division site part|cell plate|cell septum|cellular bud|cilium|cytoplasmic microtubule|endocytic vesicle|extrinsic to membrane|extrinsic to plasma membrane|host intracellular part|hyphal tip|incipient …	ADP dimethylallyltransferase activity|AMP dimethylallyltransferase activity|ATP dimethylallyltransferase activity|GDP binding|GTP binding|GTPase activating protein binding|GTPase activity|P-P-bond-hydrolysis-driven transmembrane transporter activity|active transmembrane transporter activity|adenylylsulfate kinase activity|branched-chain amino acid transmembrane transporter activity|cyclo-ligase a…	3'-phosphoadenosine 5'-phosphosulfate metabolic process|DNA recombination|GTP catabolic process|GTP metabolic process|Golgi to plasma membrane protein transport|Golgi to plasma membrane transport|Golgi vesicle transport|activation of phospholipase D activity|adhesion to other organism involved in symbiotic interaction|adhesion to symbiont|apical junction assembly|asexual reproduction|asymmetric n…	Eukaryota
71	PF06245	Protein of unknown function (DUF1015)	830	97	416	No Pfam Clan	No Pfam Clan	ParB/Sulfiredoxin [d.268.1]	102-404	ParB/Sulfiredoxin [d.268]	NO PREDICTION	d.268.1(102-404)	NO PREDICTION	NO PREDICTION	d.268.1(199-435)	2	YES	1.8.98.2	No information	No information	No information	Eukaryota, Bacteria, Archaea
72	PF04781	Protein of unknown function (DUF627)	70	17	112	No Pfam Clan	No Pfam Clan	TPR-like [a.118.8]	2-109	alpha-alpha superhelix [a.118]	a.118.8(2-107)	NO PREDICTION	NO PREDICTION	NO PREDICTION	a.118.8(2-109)	2	No Information	No information	COPI-coated vesicle|ER membrane protein complex|Golgi-associated vesicle|SNARE complex|axoneme|axoneme part|integral to mitochondrial outer membrane|integral to organelle membrane|intraflagellar transport particle|intraflagellar transport particle B|intrinsic to organelle membrane|microtubule basal body|mitochondrial outer membrane|mitochondrial outer membrane translocase complex|organelle outer …	heat shock protein binding|macromolecule transmembrane transporter activity|soluble NSF attachment protein activity	SNARE complex disassembly|cell projection organization|cytoskeleton-dependent intracellular transport|intra-Golgi vesicle-mediated transport|negative regulation of cell morphogenesis involved in differentiation|negative regulation of neuron differentiation|organelle fission|peroxisome fission|peroxisome organization|pilus organization|positive regulation of mitochondrial fission|positive regulati…	Eukaryota
73	PF11897	Protein of unknown function (DUF3417)	640	79	119	No Pfam Clan	No Pfam Clan	UDP-Glycosyltransferase/glycogen phosphorylase [c.87.1]	3-119	UDP-Glycosyltransferase/glycogen phosphorylase [c.87]	c.87.1(3-119)	NO PREDICTION	c.87.1(21-119)	NO PREDICTION	NO PREDICTION	2	No Information	2.4.1.1| 2.4.1.11| 2.4.1.115| 2.4.1.14| 2.4.1.141| 2.4.1.15| 2.4.1.152| 2.4.1.17| 2.4.1.21| 2.4.1.218| 2.4.1.227| 2.4.1.27| 2.4.1.57| 2.4.99.4| 2.7.8.12| 5.1.3.14	alpha,alpha-trehalose-phosphate synthase complex (UDP-forming)	UDP-N-acetylglucosamine 2-epimerase activity|UDP-glycosyltransferase activity|carboxylic acid binding|isoprenoid binding|monocarboxylic acid binding|retinoic acid binding|retinoid binding|transferase activity, transferring glycosyl groups|transferase activity, transferring hexosyl groups	L-fucose catabolic process|L-fucose metabolic process|N-acetylneuraminate metabolic process|anthocyanin-containing compound biosynthetic process|anthocyanin-containing compound metabolic process|cellular carbohydrate biosynthetic process|cellular hormone metabolic process|cellular oligosaccharide metabolic process|cellular polysaccharide biosynthetic process|cellular polysaccharide metabolic proc…	Bacteria, Viruses, Archaea
74	PF14394	Domain of unknown function (DUF4423)	72	52	171	No Pfam Clan	No Pfam Clan	Winged helix DNA-binding domain [a.4.5]	20-146	DNA/RNA-binding 3-helical bundle [a.4]	NO PREDICTION	a.4.5(20-146)	NO PREDICTION	NO PREDICTION	a.4.5(22-87)	2	No Information	No information	cytosolic small ribosomal subunit|small ribosomal subunit	nucleic acid binding transcription factor activity|transcription regulatory region DNA binding	CD8-positive, alpha-beta T cell activation|CD8-positive, alpha-beta T cell differentiation|alpha-beta T cell activation|alpha-beta T cell differentiation|immune system development|positive regulation of interleukin-12 biosynthetic process|regulation of interleukin-12 production	Bacteria
75	PF11312	Protein of unknown function (DUF3115)	129	20	315	No Pfam Clan	No Pfam Clan	S-adenosyl-L-methionine-dependent methyltransferases [c.66.1]	22-307	S-adenosyl-L-methionine-dependent methyltransferases [c.66]	NO PREDICTION	c.66.1(22-307)	NO PREDICTION	NO PREDICTION	c.66.1(107-253)	2	No Information	2.1.1.1| 2.1.1.104| 2.1.1.113| 2.1.1.125| 2.1.1.132| 2.1.1.144| 2.1.1.145| 2.1.1.166| 2.1.1.171| 2.1.1.172| 2.1.1.182| 2.1.1.183| 2.1.1.184| 2.1.1.187| 2.1.1.190| 2.1.1.191| 2.1.1.199| 2.1.1.2| 2.1.1.20| 2.1.1.28| 2.1.1.32| 2.1.1.33| 2.1.1.35| 2.1.1.36| 2.1.1.37| 2.1.1.43| 2.1.1.46| 2.1.1.49| 2.1.1.56| 2.1.1.57| 2.1.1.6| 2.1.1.61| 2.1.1.67| 2.1.1.68| 2.1.1.72| 2.1.1.77| 2.1.1.79| 2.1.1.8| 2.1.1.8…	nuclear matrix	glycine binding|methyltransferase activity|spermidine synthase activity|transferase activity, transferring one-carbon groups	Actinobacterium-type cell wall biogenesis|DNA alkylation|DNA methylation involved in embryo development|N-terminal peptidyl-proline methylation|N-terminal peptidyl-serine methylation|N-terminal protein amino acid methylation|N-terminal protein amino acid modification|NADH dehydrogenase complex assembly|RNA capping|RNA modification|S-adenosylhomocysteine metabolic process|S-adenosylmethionine meta…	Eukaryota
76	PF05911	Plant protein of unknown function (DUF869)	276	12	769	No Pfam Clan	No Pfam Clan	C-terminal domain of PLC-beta|Tropomyosin [h.4.10|h.1.5]	66-333|648-815	Parallel coiled-coil|Antiparallel coiled-coil [h.1|h.4]	NO PREDICTION	NO PREDICTION	h.1.5(648-815)	h.4.10(66-333)	NO PREDICTION	2	No Information	3.1.4.11	actin filament|cell cortex|cell cortex part|cell division site|cell division site part|contractile fiber|contractile fiber part|contractile ring|dendritic spine head|filamentous actin|growth cone|muscle thin filament tropomyosin|myofilament|neuronal postsynaptic density|podosome|site of polarized growth|striated muscle thin filament|synapse part	structural constituent of cytoskeleton	G-protein coupled glutamate receptor signaling pathway|actin filament-based movement|actin-myosin filament sliding|behavioral response to cocaine|chemical homeostasis within a tissue|chordate embryonic development|glutamate receptor signaling pathway|in utero embryonic development|multicellular organismal movement|muscle cell development|muscle cell differentiation|muscle contraction|muscle organ…	Eukaryota
77	PF10023	Predicted aminopeptidase (DUF2265)	162	26	338	No Pfam Clan	No Pfam Clan	Metalloproteases ("zincins"), catalytic domain [d.92.1]	49-337	Zincin-like [d.92]	NO PREDICTION	d.92.1(49-337)	NO PREDICTION	NO PREDICTION	d.92.1(163-202)	2	No Information	3.3.2.6| 3.4.11.2| 3.4.15.1| 3.4.15.5| 3.4.17.19| 3.4.17.23| 3.4.24.11| 3.4.24.15| 3.4.24.16| 3.4.24.17| 3.4.24.19| 3.4.24.20| 3.4.24.21| 3.4.24.22| 3.4.24.23| 3.4.24.24| 3.4.24.25| 3.4.24.26| 3.4.24.27| 3.4.24.28| 3.4.24.29| 3.4.24.34| 3.4.24.35| 3.4.24.36| 3.4.24.39| 3.4.24.40| 3.4.24.42| 3.4.24.44| 3.4.24.46| 3.4.24.49| 3.4.24.53| 3.4.24.58| 3.4.24.65| 3.4.24.68| 3.4.24.69| 3.4.24.7| 3.4.24.71…	cortical granule	glutamic-type peptidase activity|metalloendopeptidase activity|metallopeptidase activity|peptidase activity	biological adhesion|cell adhesion|egg activation|fertilization|negative regulation of binding of sperm to zona pellucida|negative regulation of fertilization|negative regulation of reproductive process|positive regulation of protein processing|prevention of polyspermy|proteolysis|regulation of binding of sperm to zona pellucida|regulation of protein processing	Bacteria, Viruses
78	PF11142	Protein of unknown function (DUF2917)	253	40	63	No Pfam Clan	No Pfam Clan	RmlC-like cupins [b.82.1]	1-61	Double-stranded beta-helix [b.82]	b.82.1(2-53)	b.82.1(1-61)	NO PREDICTION	NO PREDICTION	NO PREDICTION	2	No Information	1.13.11.20| 1.13.11.24| 1.13.11.4| 1.13.11.5| 1.13.11.50| 1.13.11.53| 1.13.11.6| 1.2.3.4| 3.5.3.19| 4.1.1.2| 5.1.3.13| 5.3.1.15| 5.3.1.17| 5.3.1.8| 5.3.1.9	No information	3-hydroxyanthranilate 3,4-dioxygenase activity|auxin binding|dTDP-4-dehydrorhamnose 3,5-epimerase activity|dioxygenase activity|hormone binding|oxidoreductase activity, acting on single donors with incorporation of molecular oxygen|oxidoreductase activity, acting on single donors with incorporation of molecular oxygen, incorporati|racemase and epimerase activity, acting on carbohydrates and deriv…	L-methionine salvage|L-methionine salvage from methylthioadenosine|amino acid salvage|aspartate family amino acid biosynthetic process|cellular carbohydrate biosynthetic process|cellular metabolic compound salvage|cellular polysaccharide biosynthetic process|cellular polysaccharide metabolic process|extracellular polysaccharide biosynthetic process|extracellular polysaccharide metabolic process|l…	Bacteria
79	PF07800	Protein of unknown function (DUF1644)	198	18	162	No Pfam Clan	No Pfam Clan	RING/U-box|beta-beta-alpha zinc fingers [g.44.1|g.37.1]	1-103|87-110	beta-beta-alpha zinc fingers|RING/U-box [g.37|g.44]	NO PREDICTION	g.44.1(1-103)	NO PREDICTION	NO PREDICTION	g.44.1(1-82)| g.37.1(87-110)	2	No Information	No information	nuclear body|nuclear ubiquitin ligase complex|ubiquitin ligase complex	acid-amino acid ligase activity|chromatin binding|small conjugating protein ligase activity	activation of cysteine-type endopeptidase activity|anatomical structure homeostasis|inflammatory response to antigenic stimulus|intrinsic apoptotic signaling pathway in response to oxidative stress|mesenchyme development|modification-dependent macromolecule catabolic process|modification-dependent protein catabolic process|negative regulation of T-helper 2 cell differentiation|negative regulation…	Eukaryota
80	PF12031	Domain of unknown function (DUF3518)	191	6	257	No Pfam Clan	No Pfam Clan	ARM repeat [a.118.1]	3-244	alpha-alpha superhelix [a.118]	NO PREDICTION	a.118.1(3-244)	a.118.1(13-49)| a.118.1(82-231)	NO PREDICTION	NO PREDICTION	2	No Information	No information	anchoring junction|beta-catenin destruction complex|cell-cell adherens junction|lateral plasma membrane|microvillus membrane|mitotic spindle|nuclear pore|pore complex|proteasome accessory complex|protein phosphatase type 2A complex|protein serine/threonine phosphatase complex|spindle pole|spindle pole body|trans-Golgi network	alpha-catenin binding|cadherin binding|cell adhesion molecule binding|deoxyhypusine monooxygenase activity|nuclear localization sequence binding|phosphatase regulator activity|protein phosphatase regulator activity|protein phosphatase type 2A regulator activity|protein transporter activity|signal sequence binding	RNA catabolic process|T cell differentiation in thymus|bone resorption|cell fate commitment involved in formation of primary germ layer|central nervous system vasculogenesis|cerebral cortex radial glia guided migration|cerebral cortex radially oriented cell migration|ectodermal placode development|embryonic epithelial tube formation|embryonic foregut morphogenesis|embryonic forelimb morphogenesis…	Eukaryota
81	PF04842	Plant protein of unknown function (DUF639)	126	4	683	No Pfam Clan	No Pfam Clan	ARM repeat [a.118.1]	18-670	alpha-alpha superhelix [a.118]	NO PREDICTION	a.118.1(18-670)	NO PREDICTION	NO PREDICTION	NO PREDICTION	1	No Information	No information	anchoring junction|beta-catenin destruction complex|cell-cell adherens junction|lateral plasma membrane|microvillus membrane|mitotic spindle|nuclear pore|pore complex|proteasome accessory complex|protein phosphatase type 2A complex|protein serine/threonine phosphatase complex|spindle pole|spindle pole body|trans-Golgi network	alpha-catenin binding|cadherin binding|cell adhesion molecule binding|deoxyhypusine monooxygenase activity|nuclear localization sequence binding|phosphatase regulator activity|protein phosphatase regulator activity|protein phosphatase type 2A regulator activity|protein transporter activity|signal sequence binding	RNA catabolic process|T cell differentiation in thymus|bone resorption|cell fate commitment involved in formation of primary germ layer|central nervous system vasculogenesis|cerebral cortex radial glia guided migration|cerebral cortex radially oriented cell migration|ectodermal placode development|embryonic epithelial tube formation|embryonic foregut morphogenesis|embryonic forelimb morphogenesis…	Eukaryota
82	PF11460	Protein of unknown function (DUF3007)	109	30	104	No Pfam Clan	No Pfam Clan	MFS general substrate transporter [f.38.1]	7-84	MFS general substrate transporter [f.38]	NO PREDICTION	NO PREDICTION	f.38.1(7-84)	NO PREDICTION	NO PREDICTION	1	No Information	No information	acrosomal membrane|brush border|brush border membrane|clathrin-coated vesicle|coated vesicle|cytoplasmic vesicle membrane|cytoplasmic vesicle part|female pronucleus|insulin-responsive compartment|intrinsic to organelle membrane|intrinsic to plasma membrane|pronucleus|synapse part|vacuolar membrane|vacuolar part|vesicle membrane	calcium-dependent protein binding|carbohydrate derivative transporter activity|carbohydrate transmembrane transporter activity|carbohydrate transporter activity|drug transmembrane transporter activity|drug transporter activity|glucose binding|monocarboxylic acid transmembrane transporter activity|salt transmembrane transporter activity|secondary active transmembrane transporter activity|sodium io…	amyloid precursor protein catabolic process|amyloid precursor protein metabolic process|arginine transport|autophagic vacuole fusion|carbohydrate derivative transport|carbohydrate transport|disaccharide transport|drug transmembrane transport|drug transport|folic acid transport|galactolipid metabolic process|galactosylceramide metabolic process|globoside metabolic process|glucosylceramide metaboli…	Eukaryota, Bacteria
83	PF02720	Domain of unknown function (DUF222)	2037	29	301	No Pfam Clan	No Pfam Clan	Bacterial muramidases [a.118.5]	67-198	alpha-alpha superhelix [a.118]	NO PREDICTION	NO PREDICTION	a.118.5(67-198)	NO PREDICTION	NO PREDICTION	1	YES	No information	No information	No information	No information	Bacteria
84	PF11271	Protein of unknown function (DUF3068)	301	22	301	No Pfam Clan	No Pfam Clan	C-terminal (heme d1) domain of cytochrome cd1-nitrite reductase [b.70.2]	INDIRECT	8-bladed beta-propeller [b.70]	NO PREDICTION	b.70.2(INDIRECT)	NO PREDICTION	NO PREDICTION	NO PREDICTION	1	YES	No information	No information	No information	No information	Bacteria, Archaea
85	PF05689	Salmonella repeat of unknown function (DUF823)	1826	30	184	No Pfam Clan	No Pfam Clan	Fibronectin type III [b.1.2]	10-176	Immunoglobulin-like beta-sandwich [b.1]	b.1.2(10-176)	NO PREDICTION	NO PREDICTION	NO PREDICTION	NO PREDICTION	1	No Information	2.1.1.191| 2.1.1.43| 3.5.1.23	No information	cytokine receptor activity|molecular transducer activity|receptor activity|signaling receptor activity|transmembrane signaling receptor activity	JAK-STAT cascade|cellular response to cytokine stimulus|cytokine-mediated signaling pathway|developmental growth|growth|intracellular protein kinase cascade|lactation|mammary gland alveolus development|mammary gland epithelial cell differentiation|mammary gland epithelium development|mammary gland lobule development|prolactin signaling pathway|prostate gland development|regulation of body fluid l…	Bacteria
86	PF08578	Protein of unknown function (DUF1765)	180	31	126	No Pfam Clan	No Pfam Clan	Hypothetical protein ST1625 [a.118.20]	4-100	alpha-alpha superhelix [a.118]	a.118.20(4-100)	NO PREDICTION	NO PREDICTION	NO PREDICTION	NO PREDICTION	1	No Information	No information	No information	No information	No information	Eukaryota
87	PF11259	Protein of unknown function (DUF3060)	317	29	61	No Pfam Clan	No Pfam Clan	beta-Roll [b.80.7]	16-61	Single-stranded right-handed beta-helix [b.80]	b.80.7(16-61)	NO PREDICTION	NO PREDICTION	NO PREDICTION	NO PREDICTION	1	No Information	No information	No information	No information	No information	Eukaryota, Bacteria, Archaea
88	PF11847	Domain of unknown function (DUF3367)	220	14	680	No Pfam Clan	No Pfam Clan	MFS general substrate transporter [f.38.1]	INDIRECT	MFS general substrate transporter [f.38]	NO PREDICTION	f.38.1(INDIRECT)	NO PREDICTION	NO PREDICTION	NO PREDICTION	1	No Information	No information	acrosomal membrane|brush border|brush border membrane|clathrin-coated vesicle|coated vesicle|cytoplasmic vesicle membrane|cytoplasmic vesicle part|female pronucleus|insulin-responsive compartment|intrinsic to organelle membrane|intrinsic to plasma membrane|pronucleus|synapse part|vacuolar membrane|vacuolar part|vesicle membrane	calcium-dependent protein binding|carbohydrate derivative transporter activity|carbohydrate transmembrane transporter activity|carbohydrate transporter activity|drug transmembrane transporter activity|drug transporter activity|glucose binding|monocarboxylic acid transmembrane transporter activity|salt transmembrane transporter activity|secondary active transmembrane transporter activity|sodium io…	amyloid precursor protein catabolic process|amyloid precursor protein metabolic process|arginine transport|autophagic vacuole fusion|carbohydrate derivative transport|carbohydrate transport|disaccharide transport|drug transmembrane transport|drug transport|folic acid transport|galactolipid metabolic process|galactosylceramide metabolic process|globoside metabolic process|glucosylceramide metaboli…	Bacteria, Archaea
89	PF13904	Domain of unknown function (DUF4207)	192	19	264	No Pfam Clan	No Pfam Clan	MW0975(SA0943)-like [a.24.27]	68-237	Four-helical up-and-down bundle [a.24]	NO PREDICTION	a.24.27(68-237)	NO PREDICTION	NO PREDICTION	NO PREDICTION	1	No Information	No information	No information	No information	No information	Eukaryota, Bacteria
90	PF03690	Uncharacterised protein family (UPF0160)	570	69	318	No Pfam Clan	No Pfam Clan	DHH phosphoesterases [c.107.1]	1-317	DHH phosphoesterases [c.107]	NO PREDICTION	c.107.1(1-317)	NO PREDICTION	NO PREDICTION	NO PREDICTION	1	No Information	3.6.1.1| 3.6.1.11	No information	No information	No information	Eukaryota, Bacteria
91	PF05212	Protein of unknown function (DUF707)	266	9	294	No Pfam Clan	No Pfam Clan	Nucleotide-diphospho-sugar transferases [c.68.1]	40-290	Nucleotide-diphospho-sugar transferases [c.68]	NO PREDICTION	c.68.1(40-290)	NO PREDICTION	NO PREDICTION	NO PREDICTION	1	No Information	2.4.1.101| 2.4.1.131| 2.4.1.135| 2.4.1.186| 2.4.1.217| 2.4.1.222| 2.4.1.223| 2.4.1.37| 2.4.1.41| 2.4.1.44| 2.4.1.87| 2.7.7.13| 2.7.7.23| 2.7.7.24| 2.7.7.27| 2.7.7.33| 2.7.7.38| 2.7.7.43| 2.7.7.60| 2.7.7.64| 2.7.7.9	Golgi apparatus|Golgi apparatus part|Golgi membrane|cis-Golgi network|mannosyltransferase complex	UDP-glycosyltransferase activity|acetylgalactosaminyltransferase activity|ceramide glucosyltransferase activity|cytidylyltransferase activity|galactosyltransferase activity|glucose-1-phosphate thymidylyltransferase activity|guanylyltransferase activity|magnesium ion binding|transferase activity, transferring glycosyl groups|transferase activity, transferring hexosyl groups	aminoglycan biosynthetic process|aminoglycan metabolic process|cell wall biogenesis|cell wall mannoprotein biosynthetic process|cell wall organization or biogenesis|cellular carbohydrate biosynthetic process|cellular component macromolecule biosynthetic process|cellular polysaccharide biosynthetic process|cellular polysaccharide metabolic process|chondroitin sulfate biosynthetic process|chondroit…	Eukaryota, Bacteria
92	PF09980	Predicted membrane protein (DUF2214)	200	26	150	No Pfam Clan	No Pfam Clan	Transmembrane di-heme cytochromes [f.21.1]	3-149	Heme-binding four-helical bundle [f.21]	NO PREDICTION	f.21.1(3-149)	NO PREDICTION	NO PREDICTION	NO PREDICTION	1	No Information	No information	No information	electron carrier activity	cellular respiration	Eukaryota, Bacteria
93	PF11145	Protein of unknown function (DUF2921)	137	7	909	No Pfam Clan	No Pfam Clan	Anthrax protective antigen|Soluble quinoprotein glucose dehydrogenase [f.11.1|b.68.2]	INDIRECT|INDIRECT	6-bladed beta-propeller|Anthrax protective antigen [b.68|f.11]	NO PREDICTION	f.11.1(INDIRECT)| b.68.2(INDIRECT)	NO PREDICTION	NO PREDICTION	NO PREDICTION	1	No Information	1.1.5.2	No information	No information	No information	Eukaryota
94	PF14265	Domain of unknown function (DUF4355)	633	85	125	No Pfam Clan	No Pfam Clan	MW0975(SA0943)-like [a.24.27]	1-124	Four-helical up-and-down bundle [a.24]	NO PREDICTION	a.24.27(1-124)	NO PREDICTION	NO PREDICTION	NO PREDICTION	1	No Information	No information	No information	No information	No information	Bacteria, Viruses
95	PF10060	Uncharacterized membrane protein (DUF2298)	117	18	473	No Pfam Clan	No Pfam Clan	Respiratory nitrate reductase 1 gamma chain [f.21.3]	131-338	Heme-binding four-helical bundle [f.21]	NO PREDICTION	f.21.3(131-338)	NO PREDICTION	NO PREDICTION	NO PREDICTION	1	No Information	No information	No information	No information	No information	Bacteria, Archaea
96	PF12072	Domain of unknown function (DUF3552)	2218	58	201	No Pfam Clan	No Pfam Clan	MW0975(SA0943)-like [a.24.27]	23-200	Four-helical up-and-down bundle [a.24]	NO PREDICTION	a.24.27(23-200)	NO PREDICTION	NO PREDICTION	NO PREDICTION	1	No Information	No information	No information	No information	No information	Eukaryota, Bacteria, Archaea
97	PF10909	Protein of unknown function (DUF2682)	13	7	77	No Pfam Clan	No Pfam Clan	BAG domain [a.7.7]	3-70	Spectrin repeat-like [a.7]	a.7.7(3-70)	NO PREDICTION	NO PREDICTION	NO PREDICTION	NO PREDICTION	1	No Information	No information	No information	No information	No information	Viruses
98	PF14988	Domain of unknown function (DUF4515)	151	11	206	No Pfam Clan	No Pfam Clan	MW0975(SA0943)-like [a.24.27]	2-189	Four-helical up-and-down bundle [a.24]	NO PREDICTION	a.24.27(2-189)	NO PREDICTION	NO PREDICTION	NO PREDICTION	1	No Information	No information	No information	No information	No information	Eukaryota, Bacteria
99	PF04465	Protein of unknown function (DUF499)	220	5	1036	No Pfam Clan	No Pfam Clan	ARM repeat [a.118.1]	1-989	alpha-alpha superhelix [a.118]	NO PREDICTION	a.118.1(1-989)	NO PREDICTION	NO PREDICTION	NO PREDICTION	1	No Information	No information	anchoring junction|beta-catenin destruction complex|cell-cell adherens junction|lateral plasma membrane|microvillus membrane|mitotic spindle|nuclear pore|pore complex|proteasome accessory complex|protein phosphatase type 2A complex|protein serine/threonine phosphatase complex|spindle pole|spindle pole body|trans-Golgi network	alpha-catenin binding|cadherin binding|cell adhesion molecule binding|deoxyhypusine monooxygenase activity|nuclear localization sequence binding|phosphatase regulator activity|protein phosphatase regulator activity|protein phosphatase type 2A regulator activity|protein transporter activity|signal sequence binding	RNA catabolic process|T cell differentiation in thymus|bone resorption|cell fate commitment involved in formation of primary germ layer|central nervous system vasculogenesis|cerebral cortex radial glia guided migration|cerebral cortex radially oriented cell migration|ectodermal placode development|embryonic epithelial tube formation|embryonic foregut morphogenesis|embryonic forelimb morphogenesis…	Eukaryota, Bacteria, Archaea
100	PF06532	Protein of unknown function (DUF1109)	293	54	204	No Pfam Clan	No Pfam Clan	Acid phosphatase/Vanadium-dependent haloperoxidase [a.111.1]	9-170	Acid phosphatase/Vanadium-dependent haloperoxidase [a.111]	NO PREDICTION	a.111.1(9-170)	NO PREDICTION	NO PREDICTION	NO PREDICTION	1	No Information	1.11.1.10| 1.11.1.18| 3.1.3.2	intrinsic to organelle membrane	inositol phosphoceramide synthase activity|lipid phosphatase activity|phosphatase activity|phosphatidate phosphatase activity|sphingosine-1-phosphate phosphatase activity|sugar-phosphatase activity|sugar-terminal-phosphatase activity	dephosphorylation|germ cell migration|membrane lipid biosynthetic process|membrane lipid metabolic process|phospholipid metabolic process|sphingolipid biosynthetic process|sphingolipid metabolic process	Eukaryota, Bacteria
101	PF04240	Protein of unknown function (DUF422)	245	13	215	No Pfam Clan	No Pfam Clan	Family A G protein-coupled receptor-like [f.13.1]	INDIRECT	Family A G protein-coupled receptor-like [f.13]	NO PREDICTION	f.13.1(INDIRECT)	NO PREDICTION	NO PREDICTION	NO PREDICTION	1	No Information	No information	cilium|cilium membrane|cilium part|early endosome|integral to plasma membrane|intrinsic to plasma membrane|photoreceptor inner segment|photoreceptor inner segment membrane|photoreceptor outer segment|photoreceptor outer segment membrane|primary cilium	G-protein coupled receptor activity|amide binding|catecholamine binding|chemokine receptor activity|molecular transducer activity|neuropeptide binding|odorant binding|peptide binding|pheromone binding|receptor activity|retinal binding|signaling receptor activity	G-protein coupled receptor signaling pathway|calcium ion homeostasis|cellular calcium ion homeostasis|cellular divalent inorganic cation homeostasis|cellular response to cytokine stimulus|cellular response to disaccharide stimulus|cellular response to sucrose stimulus|chemokine-mediated signaling pathway|complement receptor mediated signaling pathway|detection of chemical stimulus|detection of ch…	Bacteria, Archaea
102	PF13252	Protein of unknown function (DUF4043)	188	33	341	No Pfam Clan	No Pfam Clan	Major capsid protein gp5 [d.183.1]	INDIRECT	Major capsid protein gp5 [d.183]	NO PREDICTION	d.183.1(INDIRECT)	NO PREDICTION	NO PREDICTION	NO PREDICTION	1	No Information	No information	No information	No information	No information	Bacteria, Viruses
103	PF10097	Predicted membrane protein (DUF2335)	168	15	50	No Pfam Clan	No Pfam Clan	TPR-like [a.118.8]	19-50	alpha-alpha superhelix [a.118]	a.118.8(19-50)	NO PREDICTION	NO PREDICTION	NO PREDICTION	NO PREDICTION	1	No Information	No information	COPI-coated vesicle|ER membrane protein complex|Golgi-associated vesicle|SNARE complex|axoneme|axoneme part|integral to mitochondrial outer membrane|integral to organelle membrane|intraflagellar transport particle|intraflagellar transport particle B|intrinsic to organelle membrane|microtubule basal body|mitochondrial outer membrane|mitochondrial outer membrane translocase complex|organelle outer …	heat shock protein binding|macromolecule transmembrane transporter activity|soluble NSF attachment protein activity	SNARE complex disassembly|cell projection organization|cytoskeleton-dependent intracellular transport|intra-Golgi vesicle-mediated transport|negative regulation of cell morphogenesis involved in differentiation|negative regulation of neuron differentiation|organelle fission|peroxisome fission|peroxisome organization|pilus organization|positive regulation of mitochondrial fission|positive regulati…	Bacteria, Viruses
104	PF13312	Domain of unknown function (DUF4081)	307	49	107	No Pfam Clan	No Pfam Clan	Acyl-CoA N-acyltransferases (Nat) [d.108.1]	1-107	Acyl-CoA N-acyltransferases (Nat) [d.108]	d.108.1(1-107)	NO PREDICTION	NO PREDICTION	NO PREDICTION	NO PREDICTION	1	No Information	2.3.1.1| 2.3.1.128| 2.3.1.178| 2.3.1.4| 2.3.1.48| 2.3.1.57| 2.3.1.82| 2.3.1.87| 2.3.1.88| 2.3.1.97| 2.3.2.10| 2.3.2.6	N-terminal protein acetyltransferase complex|perinuclear region of cytoplasm|protein acetyltransferase complex	N-acetyltransferase activity|N-acyltransferase activity|acetyltransferase activity|ornithine decarboxylase inhibitor activity|ornithine decarboxylase regulator activity|transferase activity, transferring acyl groups other than amino-acyl groups	DNA packaging|N-terminal protein amino acid acetylation|N-terminal protein amino acid modification|UDP-N-acetylglucosamine biosynthetic process|UDP-N-acetylglucosamine metabolic process|amide biosynthetic process|amino sugar biosynthetic process|amino sugar metabolic process|cellular hormone metabolic process|cellular response to cAMP|cellular response to nitrogen compound|cellular response to or…	Bacteria
105	PF05284	Protein of unknown function (DUF736)	445	66	107	No Pfam Clan	No Pfam Clan	TPR-like [a.118.8]	2-101	alpha-alpha superhelix [a.118]	a.118.8(2-101)	NO PREDICTION	NO PREDICTION	NO PREDICTION	NO PREDICTION	1	No Information	No information	COPI-coated vesicle|ER membrane protein complex|Golgi-associated vesicle|SNARE complex|axoneme|axoneme part|integral to mitochondrial outer membrane|integral to organelle membrane|intraflagellar transport particle|intraflagellar transport particle B|intrinsic to organelle membrane|microtubule basal body|mitochondrial outer membrane|mitochondrial outer membrane translocase complex|organelle outer …	heat shock protein binding|macromolecule transmembrane transporter activity|soluble NSF attachment protein activity	SNARE complex disassembly|cell projection organization|cytoskeleton-dependent intracellular transport|intra-Golgi vesicle-mediated transport|negative regulation of cell morphogenesis involved in differentiation|negative regulation of neuron differentiation|organelle fission|peroxisome fission|peroxisome organization|pilus organization|positive regulation of mitochondrial fission|positive regulati…	Eukaryota, Bacteria, Archaea
106	PF10884	Protein of unknown function (DUF2683)	17	7	80	No Pfam Clan	No Pfam Clan	TPR-like [a.118.8]	3-57	alpha-alpha superhelix [a.118]	a.118.8(3-57)	NO PREDICTION	NO PREDICTION	NO PREDICTION	NO PREDICTION	1	No Information	No information	COPI-coated vesicle|ER membrane protein complex|Golgi-associated vesicle|SNARE complex|axoneme|axoneme part|integral to mitochondrial outer membrane|integral to organelle membrane|intraflagellar transport particle|intraflagellar transport particle B|intrinsic to organelle membrane|microtubule basal body|mitochondrial outer membrane|mitochondrial outer membrane translocase complex|organelle outer …	heat shock protein binding|macromolecule transmembrane transporter activity|soluble NSF attachment protein activity	SNARE complex disassembly|cell projection organization|cytoskeleton-dependent intracellular transport|intra-Golgi vesicle-mediated transport|negative regulation of cell morphogenesis involved in differentiation|negative regulation of neuron differentiation|organelle fission|peroxisome fission|peroxisome organization|pilus organization|positive regulation of mitochondrial fission|positive regulati…	Bacteria, Archaea
107	PF10022	Uncharacterized protein conserved in bacteria (DUF2264)	781	52	361	No Pfam Clan	No Pfam Clan	Chondroitin AC/alginate lyase [a.102.3]	41-304	alpha/alpha toroid [a.102]	NO PREDICTION	a.102.3(41-304)	NO PREDICTION	NO PREDICTION	NO PREDICTION	1	No Information	4.2.2.1| 4.2.2.12| 4.2.2.20| 4.2.2.21| 4.2.2.3| 4.2.2.5	No information	No information	No information	Eukaryota, Bacteria, Archaea
108	PF15090	Domain of unknown function (DUF4553)	61	7	463	No Pfam Clan	No Pfam Clan	Rap30/74 interaction domains|"Winged helix" DNA-binding domain [b.65.1|a.4.5]	INDIRECT|INDIRECT	DNA/RNA-binding 3-helical bundle|triple barrel [a.4|b.65]	NO PREDICTION	b.65.1(INDIRECT)| a.4.5(INDIRECT)	NO PREDICTION	NO PREDICTION	NO PREDICTION	1	No Information	No information	cytosolic small ribosomal subunit|small ribosomal subunit	nucleic acid binding transcription factor activity|transcription regulatory region DNA binding	CD8-positive, alpha-beta T cell activation|CD8-positive, alpha-beta T cell differentiation|alpha-beta T cell activation|alpha-beta T cell differentiation|immune system development|positive regulation of interleukin-12 biosynthetic process|regulation of interleukin-12 production	Eukaryota
109	PF06786	Uncharacterised protein family (UPF0253)	619	8	66	No Pfam Clan	No Pfam Clan	ARM repeat [a.118.1]	4-66	alpha-alpha superhelix [a.118]	a.118.1(4-66)	NO PREDICTION	NO PREDICTION	NO PREDICTION	NO PREDICTION	1	No Information	No information	anchoring junction|beta-catenin destruction complex|cell-cell adherens junction|lateral plasma membrane|microvillus membrane|mitotic spindle|nuclear pore|pore complex|proteasome accessory complex|protein phosphatase type 2A complex|protein serine/threonine phosphatase complex|spindle pole|spindle pole body|trans-Golgi network	alpha-catenin binding|cadherin binding|cell adhesion molecule binding|deoxyhypusine monooxygenase activity|nuclear localization sequence binding|phosphatase regulator activity|protein phosphatase regulator activity|protein phosphatase type 2A regulator activity|protein transporter activity|signal sequence binding	RNA catabolic process|T cell differentiation in thymus|bone resorption|cell fate commitment involved in formation of primary germ layer|central nervous system vasculogenesis|cerebral cortex radial glia guided migration|cerebral cortex radially oriented cell migration|ectodermal placode development|embryonic epithelial tube formation|embryonic foregut morphogenesis|embryonic forelimb morphogenesis…	Bacteria
110	PF14133	Domain of unknown function (DUF4300)	333	36	250	No Pfam Clan	No Pfam Clan	Cysteine proteinases [d.3.1]	1-248	Cysteine proteinases [d.3]	NO PREDICTION	d.3.1(1-248)	NO PREDICTION	NO PREDICTION	NO PREDICTION	1	No Information	2.3.1.118| 2.3.1.5| 2.3.2.13| 2.3.2.15| 3.1.1.4| 3.4.14.1| 3.4.18.1| 3.4.22.1| 3.4.22.10| 3.4.22.14| 3.4.22.15| 3.4.22.16| 3.4.22.2| 3.4.22.25| 3.4.22.27| 3.4.22.30| 3.4.22.38| 3.4.22.39| 3.4.22.40| 3.4.22.41| 3.4.22.43| 3.4.22.48| 3.4.22.51| 3.4.22.52| 3.4.22.53| 3.4.22.6| 3.4.22.65| 3.4.22.68| 3.5.1.52| 6.3.1.9	alveolar lamellar body|endosome lumen|lamellar body|lytic vacuole|vacuolar lumen	MHC class I receptor activity|N-acyltransferase activity|acetyltransferase activity|arylamine N-acetyltransferase activity|cysteine-type carboxypeptidase activity|cysteine-type endopeptidase activity|cysteine-type endopeptidase regulator activity involved in apoptotic process|cysteine-type peptidase activity|hormone binding|peptidase activator activity|peptidase activator activity involved in apo…	ERK1 and ERK2 cascade|T cell mediated cytotoxicity|T cell mediated immunity|adaptive immune response|anatomical structure maturation|bradykinin catabolic process|catagen|cell killing|cellular response to thyroid hormone stimulus|chemical homeostasis within a tissue|collagen metabolic process|decidualization|dichotomous subdivision of an epithelial terminal unit|dichotomous subdivision of terminal…	Bacteria
111	PF05895	Siphovirus protein of unknown function (DUF859)	110	11	624	No Pfam Clan	No Pfam Clan	Porins [f.4.3]	30-628	Transmembrane beta-barrels [f.4]	NO PREDICTION	NO PREDICTION	NO PREDICTION	f.4.3(30-628)	NO PREDICTION	1	No Information	No information	cell envelope|cell outer membrane|external encapsulating structure part|outer membrane	amide transmembrane transporter activity|macromolecule transmembrane transporter activity|porin activity|wide pore channel activity	fatty acid transport|lipid localization|long-chain fatty acid transport	Eukaryota, Bacteria, Viruses
112	PF06181	Protein of unknown function (DUF989)	485	60	301	No Pfam Clan	No Pfam Clan	MFS general substrate transporter [f.38.1]	1-282	MFS general substrate transporter [f.38]	NO PREDICTION	f.38.1(1-282)	NO PREDICTION	NO PREDICTION	NO PREDICTION	1	No Information	No information	acrosomal membrane|brush border|brush border membrane|clathrin-coated vesicle|coated vesicle|cytoplasmic vesicle membrane|cytoplasmic vesicle part|female pronucleus|insulin-responsive compartment|intrinsic to organelle membrane|intrinsic to plasma membrane|pronucleus|synapse part|vacuolar membrane|vacuolar part|vesicle membrane	calcium-dependent protein binding|carbohydrate derivative transporter activity|carbohydrate transmembrane transporter activity|carbohydrate transporter activity|drug transmembrane transporter activity|drug transporter activity|glucose binding|monocarboxylic acid transmembrane transporter activity|salt transmembrane transporter activity|secondary active transmembrane transporter activity|sodium io…	amyloid precursor protein catabolic process|amyloid precursor protein metabolic process|arginine transport|autophagic vacuole fusion|carbohydrate derivative transport|carbohydrate transport|disaccharide transport|drug transmembrane transport|drug transport|folic acid transport|galactolipid metabolic process|galactosylceramide metabolic process|globoside metabolic process|glucosylceramide metaboli…	Eukaryota, Bacteria
113	PF09878	Predicted membrane protein (DUF2105)	32	10	212	No Pfam Clan	No Pfam Clan	Multidrug efflux transporter AcrB transmembrane domain [f.35.1]	3-192	Multidrug efflux transporter AcrB transmembrane domain [f.35]	NO PREDICTION	f.35.1(3-192)	NO PREDICTION	NO PREDICTION	NO PREDICTION	1	No Information	No information	No information	No information	No information	Archaea
114	PF11154	Protein of unknown function (DUF2934)	414	64	40	No Pfam Clan	No Pfam Clan	HSP20-like chaperones [b.15.1]	1-38	HSP20-like chaperones [b.15]	b.15.1(1-38)	NO PREDICTION	NO PREDICTION	NO PREDICTION	NO PREDICTION	1	No Information	No information	contractile fiber|contractile fiber part	unfolded protein binding	protein folding|response to endoplasmic reticulum stress|response to heat|response to high light intensity|response to hydrogen peroxide|response to light intensity|response to reactive oxygen species|response to temperature stimulus	Eukaryota, Bacteria, Viruses
115	PF10100	Uncharacterized protein conserved in bacteria (DUF2338)	271	6	429	No Pfam Clan	No Pfam Clan	NAD(P)-binding Rossmann-fold domains|6-phosphogluconate dehydrogenase C-terminal domain-like [c.2.1|a.100.1]	1-199|207-395	6-phosphogluconate dehydrogenase C-terminal domain-like|NAD(P)-binding Rossmann-fold domains [a.100|c.2]	NO PREDICTION	NO PREDICTION	NO PREDICTION	NO PREDICTION	c.2.1(1-199)| a.100.1(207-395)	1	No Information	1.1.1.1| 1.1.1.10| 1.1.1.100| 1.1.1.103| 1.1.1.118| 1.1.1.12| 1.1.1.125| 1.1.1.126| 1.1.1.132| 1.1.1.133| 1.1.1.138| 1.1.1.14| 1.1.1.141| 1.1.1.146| 1.1.1.153| 1.1.1.157| 1.1.1.159| 1.1.1.16| 1.1.1.169| 1.1.1.17| 1.1.1.18| 1.1.1.184| 1.1.1.195| 1.1.1.2| 1.1.1.206| 1.1.1.219| 1.1.1.22| 1.1.1.234| 1.1.1.236| 1.1.1.237| 1.1.1.24| 1.1.1.248| 1.1.1.25| 1.1.1.252| 1.1.1.26| 1.1.1.268| 1.1.1.27| 1.1.1.2…	microbody	NAD binding|NAD+ binding|NADH binding|NADP binding|NADPH binding|UDP-glucose 4-epimerase activity|coenzyme binding|cofactor binding|dTDP-glucose 4,6-dehydratase activity|fatty acid synthase activity|icosanoid receptor activity|long-chain-fatty-acyl-CoA reductase activity|oxidoreductase activity, acting on CH-OH group of donors|oxidoreductase activity, acting on the CH-CH group of donors|oxidoredu…	amide biosynthetic process|cellular hormone metabolic process|cellular ketone metabolic process|cellular polysaccharide biosynthetic process|cellular polysaccharide metabolic process|diterpenoid metabolic process|drug metabolic process|ductus arteriosus closure|estrogen biosynthetic process|extracellular polysaccharide biosynthetic process|extracellular polysaccharide metabolic process|fatty acid…	Bacteria
116	PF10871	Protein of unknown function (DUF2748)	44	2	447	No Pfam Clan	No Pfam Clan	ARM repeat [a.118.1]	1-443	alpha-alpha superhelix [a.118]	NO PREDICTION	a.118.1(1-443)	NO PREDICTION	NO PREDICTION	NO PREDICTION	1	No Information	No information	anchoring junction|beta-catenin destruction complex|cell-cell adherens junction|lateral plasma membrane|microvillus membrane|mitotic spindle|nuclear pore|pore complex|proteasome accessory complex|protein phosphatase type 2A complex|protein serine/threonine phosphatase complex|spindle pole|spindle pole body|trans-Golgi network	alpha-catenin binding|cadherin binding|cell adhesion molecule binding|deoxyhypusine monooxygenase activity|nuclear localization sequence binding|phosphatase regulator activity|protein phosphatase regulator activity|protein phosphatase type 2A regulator activity|protein transporter activity|signal sequence binding	RNA catabolic process|T cell differentiation in thymus|bone resorption|cell fate commitment involved in formation of primary germ layer|central nervous system vasculogenesis|cerebral cortex radial glia guided migration|cerebral cortex radially oriented cell migration|ectodermal placode development|embryonic epithelial tube formation|embryonic foregut morphogenesis|embryonic forelimb morphogenesis…	Bacteria
117	PF06533	Protein of unknown function (DUF1110)	38	6	188	No Pfam Clan	No Pfam Clan	Quinoprotein alcohol dehydrogenase-like [b.70.1]	4-100	8-bladed beta-propeller [b.70]	b.70.1(4-100)	NO PREDICTION	NO PREDICTION	NO PREDICTION	NO PREDICTION	1	No Information	1.1.2.7| 1.1.98.1	No information	endonuclease activity|endoribonuclease activity|nuclease activity|ribonuclease activity	ER-nucleus signaling pathway|RNA phosphodiester bond hydrolysis|RNA phosphodiester bond hydrolysis, endonucleolytic|cellular response to topologically incorrect protein|cellular response to unfolded protein|cilium assembly|cilium organization|intrinsic apoptotic signaling pathway in response to endoplasmic reticulum stress|response to endoplasmic reticulum stress|response to topologically incorre…	Eukaryota
118	PF10670	Domain of unknown function (DUF4198)	1021	108	215	No Pfam Clan	No Pfam Clan	Cna protein B-type domain [b.3.5]	152-213	Prealbumin-like [b.3]	NO PREDICTION	NO PREDICTION	NO PREDICTION	NO PREDICTION	b.3.5(152-213)	1	YES	No information	No information	No information	No information	Bacteria, Archaea
119	PF11899	Protein of unknown function (DUF3419)	261	42	380	No Pfam Clan	No Pfam Clan	S-adenosyl-L-methionine-dependent methyltransferases [c.66.1]	274-352	S-adenosyl-L-methionine-dependent methyltransferases [c.66]	NO PREDICTION	NO PREDICTION	c.66.1(274-352)	NO PREDICTION	NO PREDICTION	1	No Information	2.1.1.1| 2.1.1.104| 2.1.1.113| 2.1.1.125| 2.1.1.132| 2.1.1.144| 2.1.1.145| 2.1.1.166| 2.1.1.171| 2.1.1.172| 2.1.1.182| 2.1.1.183| 2.1.1.184| 2.1.1.187| 2.1.1.190| 2.1.1.191| 2.1.1.199| 2.1.1.2| 2.1.1.20| 2.1.1.28| 2.1.1.32| 2.1.1.33| 2.1.1.35| 2.1.1.36| 2.1.1.37| 2.1.1.43| 2.1.1.46| 2.1.1.49| 2.1.1.56| 2.1.1.57| 2.1.1.6| 2.1.1.61| 2.1.1.67| 2.1.1.68| 2.1.1.72| 2.1.1.77| 2.1.1.79| 2.1.1.8| 2.1.1.8…	nuclear matrix	glycine binding|methyltransferase activity|spermidine synthase activity|transferase activity, transferring one-carbon groups	Actinobacterium-type cell wall biogenesis|DNA alkylation|DNA methylation involved in embryo development|N-terminal peptidyl-proline methylation|N-terminal peptidyl-serine methylation|N-terminal protein amino acid methylation|N-terminal protein amino acid modification|NADH dehydrogenase complex assembly|RNA capping|RNA modification|S-adenosylhomocysteine metabolic process|S-adenosylmethionine meta…	Eukaryota, Bacteria
120	PF14220	Domain of unknown function (DUF4329)	415	20	123	No Pfam Clan	No Pfam Clan	JAB1/MPN domain [c.97.3]	3-115	Cytidine deaminase-like [c.97]	NO PREDICTION	c.97.3(3-115)	NO PREDICTION	NO PREDICTION	NO PREDICTION	1	No Information	3.1.2.15	No information	No information	No information	Bacteria
121	PF12059	Protein of unknown function (DUF3540)	188	14	202	No Pfam Clan	No Pfam Clan	Nucleic acid-binding proteins [b.40.4]	3-61	OB-fold [b.40]	NO PREDICTION	NO PREDICTION	NO PREDICTION	NO PREDICTION	b.40.4(3-61)	1	No Information	3.1.13.1| 3.1.26.12	DNA replication factor A complex|DNA-directed RNA polymerase II, core complex|DNA-directed RNA polymerase II, holoenzyme|DNA-directed RNA polymerase complex|RNA polymerase complex|cytoplasmic exosome (RNase complex)|cytosolic small ribosomal subunit|exosome (RNase complex)|mitochondrial nucleoid|nuclear DNA-directed RNA polymerase complex|nucleoid|organellar ribosome|replisome	RNA polymerase activity|chromatin binding|ribonucleoprotein complex binding|single-stranded DNA binding|structure-specific DNA binding	regulation of DNA-dependent transcription, termination|regulation of RNA stability|regulation of mRNA stability|response to cold|ribonucleoprotein complex biogenesis|telomere maintenance|telomere organization|transcriptional attenuation|translational initiation	Bacteria
122	PF10222	Uncharacterized conserved protein (DUF2152)	150	6	604	No Pfam Clan	No Pfam Clan	Putative isomerase YbhE [b.69.11]	87-569	7-bladed beta-propeller [b.69]	NO PREDICTION	b.69.11(87-569)	NO PREDICTION	NO PREDICTION	NO PREDICTION	1	No Information	No information	No information	No information	No information	Eukaryota
123	PF06279	Protein of unknown function (DUF1033)	683	16	120	No Pfam Clan	No Pfam Clan	TPR-like [a.118.8]	11-115	alpha-alpha superhelix [a.118]	a.118.8(11-115)	NO PREDICTION	NO PREDICTION	NO PREDICTION	NO PREDICTION	1	No Information	No information	COPI-coated vesicle|ER membrane protein complex|Golgi-associated vesicle|SNARE complex|axoneme|axoneme part|integral to mitochondrial outer membrane|integral to organelle membrane|intraflagellar transport particle|intraflagellar transport particle B|intrinsic to organelle membrane|microtubule basal body|mitochondrial outer membrane|mitochondrial outer membrane translocase complex|organelle outer …	heat shock protein binding|macromolecule transmembrane transporter activity|soluble NSF attachment protein activity	SNARE complex disassembly|cell projection organization|cytoskeleton-dependent intracellular transport|intra-Golgi vesicle-mediated transport|negative regulation of cell morphogenesis involved in differentiation|negative regulation of neuron differentiation|organelle fission|peroxisome fission|peroxisome organization|pilus organization|positive regulation of mitochondrial fission|positive regulati…	Bacteria
124	PF10179	Uncharacterised conserved protein (DUF2369)	148	5	300	No Pfam Clan	No Pfam Clan	Fibronectin type III [b.1.2]	171-287	Immunoglobulin-like beta-sandwich [b.1]	NO PREDICTION	NO PREDICTION	b.1.2(171-287)	NO PREDICTION	NO PREDICTION	1	No Information	2.1.1.191| 2.1.1.43| 3.5.1.23	No information	cytokine receptor activity|molecular transducer activity|receptor activity|signaling receptor activity|transmembrane signaling receptor activity	JAK-STAT cascade|cellular response to cytokine stimulus|cytokine-mediated signaling pathway|developmental growth|growth|intracellular protein kinase cascade|lactation|mammary gland alveolus development|mammary gland epithelial cell differentiation|mammary gland epithelium development|mammary gland lobule development|prolactin signaling pathway|prostate gland development|regulation of body fluid l…	Eukaryota
125	PF04474	Protein of unknown function (DUF554)	1327	64	226	No Pfam Clan	No Pfam Clan	Multidrug efflux transporter AcrB transmembrane domain [f.35.1]	1-220	Multidrug efflux transporter AcrB transmembrane domain [f.35]	NO PREDICTION	f.35.1(1-220)	NO PREDICTION	NO PREDICTION	NO PREDICTION	1	No Information	No information	No information	No information	No information	Bacteria, Archaea
126	PF04238	Protein of unknown function (DUF420)	636	60	133	No Pfam Clan	No Pfam Clan	Cytochrome c oxidase subunit III-like [f.25.1]	4-135	Cytochrome c oxidase subunit III-like [f.25]	NO PREDICTION	NO PREDICTION	NO PREDICTION	NO PREDICTION	f.25.1(4-135)	1	No Information	No information	respiratory chain|respiratory chain complex IV	No information	cellular protein complex assembly|cellular respiration|electron transport chain|energy derivation by oxidation of organic compounds|respiratory chain complex IV assembly|respiratory electron transport chain	Bacteria, Archaea
127	PF11856	Protein of unknown function (DUF3376)	113	23	488	No Pfam Clan	No Pfam Clan	ARM repeat [a.118.1]	5-455	alpha-alpha superhelix [a.118]	NO PREDICTION	a.118.1(5-455)	NO PREDICTION	NO PREDICTION	NO PREDICTION	1	No Information	No information	anchoring junction|beta-catenin destruction complex|cell-cell adherens junction|lateral plasma membrane|microvillus membrane|mitotic spindle|nuclear pore|pore complex|proteasome accessory complex|protein phosphatase type 2A complex|protein serine/threonine phosphatase complex|spindle pole|spindle pole body|trans-Golgi network	alpha-catenin binding|cadherin binding|cell adhesion molecule binding|deoxyhypusine monooxygenase activity|nuclear localization sequence binding|phosphatase regulator activity|protein phosphatase regulator activity|protein phosphatase type 2A regulator activity|protein transporter activity|signal sequence binding	RNA catabolic process|T cell differentiation in thymus|bone resorption|cell fate commitment involved in formation of primary germ layer|central nervous system vasculogenesis|cerebral cortex radial glia guided migration|cerebral cortex radially oriented cell migration|ectodermal placode development|embryonic epithelial tube formation|embryonic foregut morphogenesis|embryonic forelimb morphogenesis…	Bacteria
128	PF12449	Protein of unknown function (DUF3684)	109	22	1093	No Pfam Clan	No Pfam Clan	ARM repeat [a.118.1]	13-1062	alpha-alpha superhelix [a.118]	NO PREDICTION	a.118.1(13-1062)	NO PREDICTION	NO PREDICTION	NO PREDICTION	1	No Information	No information	anchoring junction|beta-catenin destruction complex|cell-cell adherens junction|lateral plasma membrane|microvillus membrane|mitotic spindle|nuclear pore|pore complex|proteasome accessory complex|protein phosphatase type 2A complex|protein serine/threonine phosphatase complex|spindle pole|spindle pole body|trans-Golgi network	alpha-catenin binding|cadherin binding|cell adhesion molecule binding|deoxyhypusine monooxygenase activity|nuclear localization sequence binding|phosphatase regulator activity|protein phosphatase regulator activity|protein phosphatase type 2A regulator activity|protein transporter activity|signal sequence binding	RNA catabolic process|T cell differentiation in thymus|bone resorption|cell fate commitment involved in formation of primary germ layer|central nervous system vasculogenesis|cerebral cortex radial glia guided migration|cerebral cortex radially oriented cell migration|ectodermal placode development|embryonic epithelial tube formation|embryonic foregut morphogenesis|embryonic forelimb morphogenesis…	Eukaryota
129	PF12257	Protein of unknown function (DUF3608)	344	9	281	No Pfam Clan	No Pfam Clan	vWA-like [c.62.1]	69-274	vWA-like [c.62]	NO PREDICTION	c.62.1(69-274)	NO PREDICTION	NO PREDICTION	NO PREDICTION	1	No Information	No information	extracellular matrix	No information	DNA repair|double-strand break repair|double-strand break repair via nonhomologous end joining|non-recombinational repair|response to ionizing radiation	Eukaryota
130	PF09949	Uncharacterized conserved protein (DUF2183)	563	76	100	No Pfam Clan	No Pfam Clan	HAD-like [c.108.1]	2-92	HAD-like [c.108]	c.108.1(2-92)	NO PREDICTION	NO PREDICTION	NO PREDICTION	NO PREDICTION	1	No Information	2.7.7.43| 3.1.3.16| 3.1.3.18| 3.1.3.2| 3.1.3.23| 3.1.3.24| 3.1.3.29| 3.1.3.3| 3.1.3.41| 3.1.3.45| 3.1.3.48| 3.1.3.5| 3.1.3.70| 3.1.3.74| 3.1.8.2| 3.11.1.1| 3.6.1.1| 3.6.3.10| 3.6.3.4| 3.6.3.6| 3.6.3.8| 3.8.1.2| 5.4.2.6| 5.4.2.8	Nem1-Spo7 phosphatase complex|nuclear envelope|nuclear membrane|protein serine/threonine phosphatase complex	D,D-heptose 1,7-bisphosphate phosphatase activity|acireductone synthase activity|inorganic diphosphatase activity|intramolecular transferase activity|intramolecular transferase activity, phosphotransferases|magnesium ion binding|phosphatase activity	L-methionine biosynthetic process|L-methionine salvage|L-methionine salvage from methylthioadenosine|L-serine metabolic process|amino acid salvage|cellular carbohydrate biosynthetic process|cellular membrane organization|cellular metabolic compound salvage|cofactor catabolic process|deoxyribonucleotide catabolic process|dephosphorylation|lipopolysaccharide biosynthetic process|lipopolysaccharide …	Eukaryota, Bacteria
131	PF13575	Domain of unknown function (DUF4135)	396	79	370	No Pfam Clan	No Pfam Clan	Protein kinase-like (PK-like) [d.144.1]	2-353	Protein kinase-like (PK-like) [d.144]	NO PREDICTION	d.144.1(2-353)	NO PREDICTION	NO PREDICTION	NO PREDICTION	1	No Information	2.7.1.100| 2.7.1.137| 2.7.1.153| 2.7.1.163| 2.7.1.17| 2.7.1.32| 2.7.1.39| 2.7.1.95| 2.7.10.2| 2.7.11.1| 2.7.11.11| 2.7.11.13| 2.7.11.14| 2.7.11.15| 2.7.11.16| 2.7.11.17| 2.7.11.19| 2.7.11.21| 2.7.11.22| 2.7.11.24| 2.7.11.25| 2.7.11.26| 2.7.11.30| 2.7.11.7| 2.7.12.1| 2.7.12.2	cAMP-dependent protein kinase complex|calcium- and calmodulin-dependent protein kinase complex|cell-substrate adherens junction|cyclin-dependent protein kinase holoenzyme complex|neuromuscular junction|protein kinase CK2 complex|spindle|spindle pole	ATP binding|adenyl nucleotide binding|adenyl ribonucleotide binding|calmodulin binding|cyclin binding|kinase activator activity|kinase regulator activity|magnesium ion binding|molecular transducer activity|nucleoside binding|phosphoprotein binding|phosphotransferase activity, alcohol group as acceptor|phosphotyrosine binding|protein kinase activator activity|protein kinase activity|protein kinase…	CDP-choline pathway|DNA damage checkpoint|activation of innate immune response|cell cycle phase transition|cell division|cell morphogenesis|cellular component morphogenesis|cellular process involved in reproduction|cellular response to biotic stimulus|cellular response to unfolded protein|embryonic placenta development|enzyme linked receptor protein signaling pathway|ethanolamine-containing compo…	Eukaryota, Bacteria, Archaea
132	PF12586	Protein of unknown function (DUF3760)	44	15	46	No Pfam Clan	No Pfam Clan	L domain-like [c.10.2]	3-46	Leucine-rich repeat, LRR (right-handed beta-alpha superhelix) [c.10]	c.10.2(3-46)	NO PREDICTION	NO PREDICTION	NO PREDICTION	NO PREDICTION	1	No Information	No information	U2 snRNP	3'-5' exonuclease activity|3'-5'-exoribonuclease activity|exonuclease activity, active with either ribo- or deoxyribonucleic acids and producing 5'-phosphomon|exoribonuclease activity|exoribonuclease activity, producing 5'-phosphomonoesters|phosphatase inhibitor activity|phosphatase regulator activity|poly(A)-specific ribonuclease activity	B cell activation|B cell proliferation|B cell proliferation involved in immune response|RNA phosphodiester bond hydrolysis, exonucleolytic|biological adhesion|nuclear transport|nuclear-transcribed mRNA catabolic process|nuclear-transcribed mRNA catabolic process, deadenylation-dependent decay|nucleocytoplasmic transport|post-embryonic morphogenesis|post-embryonic organ development|regulation of J…	Eukaryota
133	PF06097	Bacterial protein of unknown function (DUF945)	1334	50	460	No Pfam Clan	No Pfam Clan	Porins [f.4.3]	INDIRECT	Transmembrane beta-barrels [f.4]	NO PREDICTION	f.4.3(INDIRECT)	NO PREDICTION	NO PREDICTION	NO PREDICTION	1	YES	No information	cell envelope|cell outer membrane|external encapsulating structure part|outer membrane	amide transmembrane transporter activity|macromolecule transmembrane transporter activity|porin activity|wide pore channel activity	fatty acid transport|lipid localization|long-chain fatty acid transport	Bacteria, Viruses
134	PF12119	Protein of unknown function (DUF3581)	187	22	218	No Pfam Clan	No Pfam Clan	Thioesterase/thiol ester dehydrase-isomerase [d.38.1]	12-82	Thioesterase/thiol ester dehydrase-isomerase [d.38]	NO PREDICTION	NO PREDICTION	NO PREDICTION	NO PREDICTION	d.38.1(12-82)	1	No Information	3.1.2.1| 3.1.2.14| 3.1.2.20| 3.1.2.23| 4.2.1.119| 4.2.1.17| 4.2.1.60	No information	3-hydroxyacyl-[acyl-carrier-protein] dehydratase activity|CoA hydrolase activity|hydro-lyase activity|thiolester hydrolase activity	fatty acid biosynthetic process|ketone biosynthetic process|quinone biosynthetic process|quinone cofactor biosynthetic process|quinone metabolic process	Bacteria, Viruses
135	PF10925	Protein of unknown function (DUF2680)	166	14	59	No Pfam Clan	No Pfam Clan	TPR-like [a.118.8]	2-60	alpha-alpha superhelix [a.118]	a.118.8(2-60)	NO PREDICTION	NO PREDICTION	NO PREDICTION	NO PREDICTION	1	No Information	No information	COPI-coated vesicle|ER membrane protein complex|Golgi-associated vesicle|SNARE complex|axoneme|axoneme part|integral to mitochondrial outer membrane|integral to organelle membrane|intraflagellar transport particle|intraflagellar transport particle B|intrinsic to organelle membrane|microtubule basal body|mitochondrial outer membrane|mitochondrial outer membrane translocase complex|organelle outer …	heat shock protein binding|macromolecule transmembrane transporter activity|soluble NSF attachment protein activity	SNARE complex disassembly|cell projection organization|cytoskeleton-dependent intracellular transport|intra-Golgi vesicle-mediated transport|negative regulation of cell morphogenesis involved in differentiation|negative regulation of neuron differentiation|organelle fission|peroxisome fission|peroxisome organization|pilus organization|positive regulation of mitochondrial fission|positive regulati…	Bacteria
136	PF10070	Uncharacterized protein conserved in bacteria (DUF2309)	634	67	788	No Pfam Clan	No Pfam Clan	ARM repeat [a.118.1]	1-784	alpha-alpha superhelix [a.118]	NO PREDICTION	a.118.1(1-784)	NO PREDICTION	NO PREDICTION	NO PREDICTION	1	No Information	No information	anchoring junction|beta-catenin destruction complex|cell-cell adherens junction|lateral plasma membrane|microvillus membrane|mitotic spindle|nuclear pore|pore complex|proteasome accessory complex|protein phosphatase type 2A complex|protein serine/threonine phosphatase complex|spindle pole|spindle pole body|trans-Golgi network	alpha-catenin binding|cadherin binding|cell adhesion molecule binding|deoxyhypusine monooxygenase activity|nuclear localization sequence binding|phosphatase regulator activity|protein phosphatase regulator activity|protein phosphatase type 2A regulator activity|protein transporter activity|signal sequence binding	RNA catabolic process|T cell differentiation in thymus|bone resorption|cell fate commitment involved in formation of primary germ layer|central nervous system vasculogenesis|cerebral cortex radial glia guided migration|cerebral cortex radially oriented cell migration|ectodermal placode development|embryonic epithelial tube formation|embryonic foregut morphogenesis|embryonic forelimb morphogenesis…	Bacteria, Viruses, Archaea
137	PF11681	Protein of unknown function (DUF3277)	159	7	146	No Pfam Clan	No Pfam Clan	Quinoprotein alcohol dehydrogenase-like [b.70.1]	11-141	8-bladed beta-propeller [b.70]	b.70.1(11-141)	NO PREDICTION	NO PREDICTION	NO PREDICTION	NO PREDICTION	1	No Information	1.1.2.7| 1.1.98.1	No information	endonuclease activity|endoribonuclease activity|nuclease activity|ribonuclease activity	ER-nucleus signaling pathway|RNA phosphodiester bond hydrolysis|RNA phosphodiester bond hydrolysis, endonucleolytic|cellular response to topologically incorrect protein|cellular response to unfolded protein|cilium assembly|cilium organization|intrinsic apoptotic signaling pathway in response to endoplasmic reticulum stress|response to endoplasmic reticulum stress|response to topologically incorre…	Bacteria, Viruses
138	PF15112	Domain of unknown function (DUF4559)	62	8	307	No Pfam Clan	No Pfam Clan	Cullin repeat-like [a.118.17]	1-306	alpha-alpha superhelix [a.118]	NO PREDICTION	a.118.17(1-306)	NO PREDICTION	NO PREDICTION	NO PREDICTION	1	No Information	No information	No information	protein heterodimerization activity	cellular protein catabolic process|modification-dependent macromolecule catabolic process|modification-dependent protein catabolic process|negative regulation of granulocyte differentiation|negative regulation of leukocyte differentiation|negative regulation of myeloid cell differentiation|negative regulation of myeloid leukocyte differentiation|positive regulation of G1/S transition of mitotic c…	Eukaryota
139	PF15483	Domain of unknown function (DUF4641)	39	16	445	No Pfam Clan	No Pfam Clan	ssDNA viruses [b.121.5]	1-407	Nucleoplasmin-like/VP (viral coat and capsid proteins) [b.121]	NO PREDICTION	NO PREDICTION	NO PREDICTION	b.121.5(1-407)	NO PREDICTION	1	No Information	No information	No information	No information	No information	Eukaryota
140	PF13595	Domain of unknown function (DUF4138)	514	30	246	No Pfam Clan	No Pfam Clan	TPR-like [a.118.8]	9-167	alpha-alpha superhelix [a.118]	a.118.8(9-167)	NO PREDICTION	NO PREDICTION	NO PREDICTION	NO PREDICTION	1	YES	No information	COPI-coated vesicle|ER membrane protein complex|Golgi-associated vesicle|SNARE complex|axoneme|axoneme part|integral to mitochondrial outer membrane|integral to organelle membrane|intraflagellar transport particle|intraflagellar transport particle B|intrinsic to organelle membrane|microtubule basal body|mitochondrial outer membrane|mitochondrial outer membrane translocase complex|organelle outer …	heat shock protein binding|macromolecule transmembrane transporter activity|soluble NSF attachment protein activity	SNARE complex disassembly|cell projection organization|cytoskeleton-dependent intracellular transport|intra-Golgi vesicle-mediated transport|negative regulation of cell morphogenesis involved in differentiation|negative regulation of neuron differentiation|organelle fission|peroxisome fission|peroxisome organization|pilus organization|positive regulation of mitochondrial fission|positive regulati…	Bacteria
141	PF04250	Protein of unknown function (DUF429)	405	41	209	No Pfam Clan	No Pfam Clan	Ribonuclease H-like [c.55.3]	1-185	Ribonuclease H-like motif [c.55]	NO PREDICTION	c.55.3(1-185)	NO PREDICTION	NO PREDICTION	NO PREDICTION	1	No Information	3.1.11.1| 3.1.13.1| 3.1.13.4| 3.1.13.5| 3.1.22.4| 3.1.26.4	CCR4-NOT complex|DNA polymerase complex|cytoplasmic mRNA processing body|micro-ribonucleoprotein complex|nucleolus|ribonuclease H2 complex|ribonucleoprotein granule	DNA polymerase activity|DNA-directed DNA polymerase activity|endoribonuclease activity, producing 5'-phosphomonoesters|exonuclease activity|nuclease activity|ribonuclease H activity|transposase activity	DNA catabolic process|DNA replication|DNA replication, removal of RNA primer|DNA strand elongation|RNA 3'-end processing|RNA catabolic process|RNA phosphodiester bond hydrolysis|cytoplasmic mRNA processing body assembly|gene silencing|gene silencing by RNA|lagging strand elongation|mRNA 3'-end processing|mitochondrial genome maintenance|mitotic DNA integrity checkpoint|mitotic G2 DNA damage check…	Eukaryota, Bacteria, Archaea
142	PF07028	Protein of unknown function (DUF1319)	50	11	126	No Pfam Clan	No Pfam Clan	L domain-like [c.10.2]	2-107	Leucine-rich repeat, LRR (right-handed beta-alpha superhelix) [c.10]	c.10.2(2-107)	NO PREDICTION	NO PREDICTION	NO PREDICTION	NO PREDICTION	1	No Information	No information	U2 snRNP	3'-5' exonuclease activity|3'-5'-exoribonuclease activity|exonuclease activity, active with either ribo- or deoxyribonucleic acids and producing 5'-phosphomon|exoribonuclease activity|exoribonuclease activity, producing 5'-phosphomonoesters|phosphatase inhibitor activity|phosphatase regulator activity|poly(A)-specific ribonuclease activity	B cell activation|B cell proliferation|B cell proliferation involved in immune response|RNA phosphodiester bond hydrolysis, exonucleolytic|biological adhesion|nuclear transport|nuclear-transcribed mRNA catabolic process|nuclear-transcribed mRNA catabolic process, deadenylation-dependent decay|nucleocytoplasmic transport|post-embryonic morphogenesis|post-embryonic organ development|regulation of J…	Viruses
143	PF07617	Protein of unknown function (DUF1579)	94	17	159	No Pfam Clan	No Pfam Clan	Lipocalins [b.60.1]	5-157	Lipocalins [b.60]	NO PREDICTION	b.60.1(5-157)	NO PREDICTION	NO PREDICTION	NO PREDICTION	1	No Information	5.3.99.2	cell body|dendrite|neuron projection|neuronal cell body|perinuclear region of cytoplasm|rough endoplasmic reticulum	alcohol binding|carboxylic acid binding|cholesterol binding|insulin-activated receptor activity|intramolecular oxidoreductase activity|isoprenoid binding|lipid transporter activity|monocarboxylic acid binding|odorant binding|prostaglandin-D synthase activity|protein tyrosine kinase activity|retinoid binding|retinol transporter activity|steroid binding|sterol binding|transmembrane receptor protein…	aerobic respiration|aging|axon development|axon regeneration|brain development|carbohydrate homeostasis|cell projection organization|cellular hormone metabolic process|cellular respiration|cellular response to lipid|cellular response to nitrogen compound|cellular response to organonitrogen compound|cellular response to peptide|cellular response to peptide hormone stimulus|central nervous system d…	Eukaryota, Bacteria
144	PF11254	Protein of unknown function (DUF3053)	635	8	229	No Pfam Clan	No Pfam Clan	MW0975(SA0943)-like [a.24.27]	22-221	Four-helical up-and-down bundle [a.24]	NO PREDICTION	a.24.27(22-221)	NO PREDICTION	NO PREDICTION	NO PREDICTION	1	No Information	No information	No information	No information	No information	Eukaryota, Bacteria
145	PF09959	Uncharacterized protein conserved in archaea (DUF2193)	32	9	499	No Pfam Clan	No Pfam Clan	ARM repeat [a.118.1]	1-495	alpha-alpha superhelix [a.118]	NO PREDICTION	a.118.1(1-495)	NO PREDICTION	NO PREDICTION	NO PREDICTION	1	No Information	No information	anchoring junction|beta-catenin destruction complex|cell-cell adherens junction|lateral plasma membrane|microvillus membrane|mitotic spindle|nuclear pore|pore complex|proteasome accessory complex|protein phosphatase type 2A complex|protein serine/threonine phosphatase complex|spindle pole|spindle pole body|trans-Golgi network	alpha-catenin binding|cadherin binding|cell adhesion molecule binding|deoxyhypusine monooxygenase activity|nuclear localization sequence binding|phosphatase regulator activity|protein phosphatase regulator activity|protein phosphatase type 2A regulator activity|protein transporter activity|signal sequence binding	RNA catabolic process|T cell differentiation in thymus|bone resorption|cell fate commitment involved in formation of primary germ layer|central nervous system vasculogenesis|cerebral cortex radial glia guided migration|cerebral cortex radially oriented cell migration|ectodermal placode development|embryonic epithelial tube formation|embryonic foregut morphogenesis|embryonic forelimb morphogenesis…	Archaea
146	PF13210	Domain of unknown function (DUF4018)	74	6	192	No Pfam Clan	No Pfam Clan	Multidrug efflux transporter AcrB transmembrane domain [f.35.1]	6-191	Multidrug efflux transporter AcrB transmembrane domain [f.35]	NO PREDICTION	f.35.1(6-191)	NO PREDICTION	NO PREDICTION	NO PREDICTION	1	No Information	No information	No information	No information	No information	Bacteria
147	PF11832	Protein of unknown function (DUF3352)	156	32	536	No Pfam Clan	No Pfam Clan	WD40 repeat-like [b.69.4]	INDIRECT	7-bladed beta-propeller [b.69]	NO PREDICTION	b.69.4(INDIRECT)	NO PREDICTION	NO PREDICTION	NO PREDICTION	1	No Information	No information	Arp2/3 protein complex|CIA complex|Cdc73/Paf1 complex|Cul4-RING ubiquitin ligase complex|ER to Golgi transport vesicle|SMN complex|SMN-Sm protein complex|Ski complex|THO complex|TORC1 complex|chromosome, centromeric region|cullin-RING ubiquitin ligase complex|eukaryotic translation initiation factor 3 complex|extrinsic to internal side of plasma membrane|extrinsic to membrane|extrinsic to plasma …	G-protein gamma-subunit binding|histone binding|peroxisome targeting sequence binding|phosphatidylinositol binding|phosphatidylinositol-3,5-bisphosphate binding|phosphatidylinositol-3-phosphate binding|phosphatidylinositol-5-phosphate binding|signal sequence binding|translation initiation factor activity	RNA splicing, via transesterification reactions with bulged adenosine as nucleophile|T cell homeostasis|TOR signaling cascade|attachment of spindle microtubules to kinetochore|attachment of spindle microtubules to kinetochore involved in mitotic sister chromatid segregation|autophagy|cellular response to starvation|chromosome segregation|embryonic digit morphogenesis|establishment of RNA localiza…	Eukaryota, Bacteria
148	PF13282	Domain of unknown function (DUF4070)	231	55	146	No Pfam Clan	No Pfam Clan	Radical SAM enzymes [c.1.28]	1-146	TIM beta/alpha-barrel [c.1]	c.1.28(1-146)	NO PREDICTION	NO PREDICTION	NO PREDICTION	NO PREDICTION	1	No Information	1.3.99.22| 1.97.1.4| 2.8.1.6| 5.4.3.2	lipid particle	4 iron, 4 sulfur cluster binding|biotin synthase activity|intramolecular transferase activity|lipoate synthase activity|lipoate-protein ligase activity|metal cluster binding|oxidoreductase activity, acting on the CH-CH group of donors|protein self-association|radical SAM enzyme activity|sulfurtransferase activity|transferase activity, transferring sulfur-containing groups	CD4-positive, alpha-beta T cell activation|CD4-positive, alpha-beta T cell differentiation|T cell differentiation|alpha-beta T cell activation|alpha-beta T cell differentiation|defense response to virus|lipoate biosynthetic process|lipoate metabolic process|lymphocyte differentiation|molybdopterin cofactor biosynthetic process|molybdopterin cofactor metabolic process|monocarboxylic acid biosynthe…	Eukaryota, Bacteria
149	PF12077	Transmembrane protein of unknown function (DUF3556)	188	14	574	No Pfam Clan	No Pfam Clan	MFS general substrate transporter [f.38.1]	24-483	MFS general substrate transporter [f.38]	NO PREDICTION	f.38.1(24-483)	NO PREDICTION	NO PREDICTION	NO PREDICTION	1	No Information	No information	acrosomal membrane|brush border|brush border membrane|clathrin-coated vesicle|coated vesicle|cytoplasmic vesicle membrane|cytoplasmic vesicle part|female pronucleus|insulin-responsive compartment|intrinsic to organelle membrane|intrinsic to plasma membrane|pronucleus|synapse part|vacuolar membrane|vacuolar part|vesicle membrane	calcium-dependent protein binding|carbohydrate derivative transporter activity|carbohydrate transmembrane transporter activity|carbohydrate transporter activity|drug transmembrane transporter activity|drug transporter activity|glucose binding|monocarboxylic acid transmembrane transporter activity|salt transmembrane transporter activity|secondary active transmembrane transporter activity|sodium io…	amyloid precursor protein catabolic process|amyloid precursor protein metabolic process|arginine transport|autophagic vacuole fusion|carbohydrate derivative transport|carbohydrate transport|disaccharide transport|drug transmembrane transport|drug transport|folic acid transport|galactolipid metabolic process|galactosylceramide metabolic process|globoside metabolic process|glucosylceramide metaboli…	Bacteria
150	PF05218	Protein of unknown function (DUF713)	53	6	182	No Pfam Clan	No Pfam Clan	t-snare proteins [a.47.2]	42-142	STAT-like [a.47]	NO PREDICTION	NO PREDICTION	a.47.2(42-142)	NO PREDICTION	NO PREDICTION	1	No Information	No information	Golgi apparatus	No information	No information	Eukaryota
151	PF15016	Domain of unknown function (DUF4520)	57	13	86	No Pfam Clan	No Pfam Clan	Polo-box domain [d.223.1]	12-60	Polo-box domain [d.223]	NO PREDICTION	NO PREDICTION	NO PREDICTION	NO PREDICTION	d.223.1(12-60)	1	No Information	No information	No information	No information	No information	Eukaryota
152	PF14643	Domain of unknown function (DUF4455)	121	16	474	No Pfam Clan	No Pfam Clan	ARM repeat [a.118.1]	24-463	alpha-alpha superhelix [a.118]	NO PREDICTION	a.118.1(24-463)	NO PREDICTION	NO PREDICTION	NO PREDICTION	1	No Information	No information	anchoring junction|beta-catenin destruction complex|cell-cell adherens junction|lateral plasma membrane|microvillus membrane|mitotic spindle|nuclear pore|pore complex|proteasome accessory complex|protein phosphatase type 2A complex|protein serine/threonine phosphatase complex|spindle pole|spindle pole body|trans-Golgi network	alpha-catenin binding|cadherin binding|cell adhesion molecule binding|deoxyhypusine monooxygenase activity|nuclear localization sequence binding|phosphatase regulator activity|protein phosphatase regulator activity|protein phosphatase type 2A regulator activity|protein transporter activity|signal sequence binding	RNA catabolic process|T cell differentiation in thymus|bone resorption|cell fate commitment involved in formation of primary germ layer|central nervous system vasculogenesis|cerebral cortex radial glia guided migration|cerebral cortex radially oriented cell migration|ectodermal placode development|embryonic epithelial tube formation|embryonic foregut morphogenesis|embryonic forelimb morphogenesis…	Eukaryota, Bacteria
153	PF07758	Protein of unknown function (DUF1614)	186	48	176	No Pfam Clan	No Pfam Clan	Multidrug efflux transporter AcrB transmembrane domain [f.35.1]	24-175	Multidrug efflux transporter AcrB transmembrane domain [f.35]	NO PREDICTION	f.35.1(24-175)	NO PREDICTION	NO PREDICTION	NO PREDICTION	1	No Information	No information	No information	No information	No information	Bacteria, Archaea
154	PF09745	Coiled-coil domain-containing protein 55 (DUF2040)	288	30	128	No Pfam Clan	No Pfam Clan	MW0975(SA0943)-like [a.24.27]	1-125	Four-helical up-and-down bundle [a.24]	NO PREDICTION	a.24.27(1-125)	NO PREDICTION	NO PREDICTION	NO PREDICTION	1	No Information	No information	No information	No information	No information	Eukaryota
155	PF13161	Protein of unknown function (DUF3996)	146	16	153	No Pfam Clan	No Pfam Clan	OMPA-like [f.4.1]	1-152	Transmembrane beta-barrels [f.4]	NO PREDICTION	f.4.1(1-152)	NO PREDICTION	NO PREDICTION	NO PREDICTION	1	No Information	No information	cell envelope|cell outer membrane|external encapsulating structure part|outer membrane	O-acyltransferase activity|O-palmitoyltransferase activity|palmitoyltransferase activity|transferase activity, transferring acyl groups other than amino-acyl groups	glycolipid biosynthetic process|glycolipid metabolic process|lipid A biosynthetic process|lipid A metabolic process|lipooligosaccharide biosynthetic process|lipooligosaccharide metabolic process|membrane lipid biosynthetic process|membrane lipid metabolic process|oligosaccharide biosynthetic process|oligosaccharide metabolic process|phospholipid biosynthetic process|phospholipid metabolic process	Bacteria
156	PF14188	Domain of unknown function (DUF4311)	329	9	213	No Pfam Clan	No Pfam Clan	Multidrug efflux transporter AcrB transmembrane domain [f.35.1]	INDIRECT	Multidrug efflux transporter AcrB transmembrane domain [f.35]	NO PREDICTION	f.35.1(INDIRECT)	NO PREDICTION	NO PREDICTION	NO PREDICTION	1	No Information	No information	No information	No information	No information	Bacteria
157	PF10730	Protein of unknown function (DUF2521)	131	10	147	No Pfam Clan	No Pfam Clan	Winged helix DNA-binding domain [a.4.5]	2-136	DNA/RNA-binding 3-helical bundle [a.4]	a.4.5(2-136)	NO PREDICTION	NO PREDICTION	NO PREDICTION	NO PREDICTION	1	No Information	No information	cytosolic small ribosomal subunit|small ribosomal subunit	nucleic acid binding transcription factor activity|transcription regulatory region DNA binding	CD8-positive, alpha-beta T cell activation|CD8-positive, alpha-beta T cell differentiation|alpha-beta T cell activation|alpha-beta T cell differentiation|immune system development|positive regulation of interleukin-12 biosynthetic process|regulation of interleukin-12 production	Bacteria
158	PF10920	Protein of unknown function (DUF2705)	30	2	245	No Pfam Clan	No Pfam Clan	Bacterial photosystem II reaction centre, L and M subunits [f.26.1]	INDIRECT	Bacterial photosystem II reaction centre, L and M subunits [f.26]	NO PREDICTION	f.26.1(INDIRECT)	NO PREDICTION	NO PREDICTION	NO PREDICTION	1	No Information	No information	No information	No information	No information	Bacteria
159	PF15239	Domain of unknown function (DUF4586)	143	41	302	No Pfam Clan	No Pfam Clan	ssDNA viruses [b.121.5]	1-291	Nucleoplasmin-like/VP (viral coat and capsid proteins) [b.121]	NO PREDICTION	NO PREDICTION	NO PREDICTION	b.121.5(1-291)	NO PREDICTION	1	No Information	No information	No information	No information	No information	Eukaryota
160	PF13171	Protein of unknown function (DUF4004)	172	9	199	No Pfam Clan	No Pfam Clan	Putative DNA-binding domain [a.6.1]	3-57	Putative DNA-binding domain [a.6]	NO PREDICTION	NO PREDICTION	NO PREDICTION	NO PREDICTION	a.6.1(3-57)	1	No Information	No information	No information	nucleic acid binding transcription factor activity|sequence-specific DNA binding transcription factor activity	No information	Bacteria, Archaea
161	PF07214	Protein of unknown function (DUF1418)	515	7	96	No Pfam Clan	No Pfam Clan	RNI-like [c.10.1]	9-88	Leucine-rich repeat, LRR (right-handed beta-alpha superhelix) [c.10]	c.10.1(9-88)	NO PREDICTION	NO PREDICTION	NO PREDICTION	NO PREDICTION	1	YES	No information	ubiquitin ligase complex	acid-amino acid ligase activity|small conjugating protein ligase activity|ubiquitin-protein ligase activity	cellular protein catabolic process|entrainment of circadian clock|entrainment of circadian clock by photoperiod|modification-dependent macromolecule catabolic process|photoperiodism|protein catabolic process|protein ubiquitination|proteolysis|regulation of circadian rhythm|ubiquitin-dependent protein catabolic process	Bacteria
162	PF12021	Protein of unknown function (DUF3509)	201	19	94	No Pfam Clan	No Pfam Clan	Quinoprotein alcohol dehydrogenase-like [b.70.1]	4-82	8-bladed beta-propeller [b.70]	b.70.1(4-82)	NO PREDICTION	NO PREDICTION	NO PREDICTION	NO PREDICTION	1	No Information	1.1.2.7| 1.1.98.1	No information	endonuclease activity|endoribonuclease activity|nuclease activity|ribonuclease activity	ER-nucleus signaling pathway|RNA phosphodiester bond hydrolysis|RNA phosphodiester bond hydrolysis, endonucleolytic|cellular response to topologically incorrect protein|cellular response to unfolded protein|cilium assembly|cilium organization|intrinsic apoptotic signaling pathway in response to endoplasmic reticulum stress|response to endoplasmic reticulum stress|response to topologically incorre…	Bacteria
163	PF07585	Protein of unknown function (DUF1551)	57	14	339	No Pfam Clan	No Pfam Clan	OMPT-like [f.4.4]	44-338	Transmembrane beta-barrels [f.4]	NO PREDICTION	f.4.4(44-338)	NO PREDICTION	NO PREDICTION	NO PREDICTION	1	No Information	3.4.23.48| 3.4.23.49	No information	No information	No information	Bacteria
164	PF07957	Protein of unknown function (DUF3294)	45	10	216	No Pfam Clan	No Pfam Clan	MW0975(SA0943)-like [a.24.27]	1-200	Four-helical up-and-down bundle [a.24]	NO PREDICTION	a.24.27(1-200)	NO PREDICTION	NO PREDICTION	NO PREDICTION	1	No Information	No information	No information	No information	No information	Eukaryota
165	PF09365	Conserved hypothetical protein (DUF2461)	698	99	212	No Pfam Clan	No Pfam Clan	YktB/PF0168-like [d.296.1]	8-211	YktB/PF0168-like [d.296]	NO PREDICTION	d.296.1(8-211)	NO PREDICTION	NO PREDICTION	NO PREDICTION	1	No Information	No information	No information	No information	No information	Eukaryota, Bacteria
166	PF15488	Domain of unknown function (DUF4645)	21	7	294	No Pfam Clan	No Pfam Clan	ssDNA viruses [b.121.5]	1-294	Nucleoplasmin-like/VP (viral coat and capsid proteins) [b.121]	NO PREDICTION	NO PREDICTION	NO PREDICTION	b.121.5(1-294)	NO PREDICTION	1	No Information	No information	No information	No information	No information	Eukaryota
167	PF11882	Domain of unknown function (DUF3402)	336	22	409	No Pfam Clan	No Pfam Clan	ARM repeat [a.118.1]	90-408	alpha-alpha superhelix [a.118]	NO PREDICTION	a.118.1(90-408)	NO PREDICTION	NO PREDICTION	NO PREDICTION	1	No Information	No information	anchoring junction|beta-catenin destruction complex|cell-cell adherens junction|lateral plasma membrane|microvillus membrane|mitotic spindle|nuclear pore|pore complex|proteasome accessory complex|protein phosphatase type 2A complex|protein serine/threonine phosphatase complex|spindle pole|spindle pole body|trans-Golgi network	alpha-catenin binding|cadherin binding|cell adhesion molecule binding|deoxyhypusine monooxygenase activity|nuclear localization sequence binding|phosphatase regulator activity|protein phosphatase regulator activity|protein phosphatase type 2A regulator activity|protein transporter activity|signal sequence binding	RNA catabolic process|T cell differentiation in thymus|bone resorption|cell fate commitment involved in formation of primary germ layer|central nervous system vasculogenesis|cerebral cortex radial glia guided migration|cerebral cortex radially oriented cell migration|ectodermal placode development|embryonic epithelial tube formation|embryonic foregut morphogenesis|embryonic forelimb morphogenesis…	Eukaryota
168	PF13870	Domain of unknown function (DUF4201)	290	56	177	No Pfam Clan	No Pfam Clan	MW0975(SA0943)-like [a.24.27]	1-176	Four-helical up-and-down bundle [a.24]	NO PREDICTION	a.24.27(1-176)	NO PREDICTION	NO PREDICTION	NO PREDICTION	1	No Information	No information	No information	No information	No information	Eukaryota
169	PF11250	Protein of unknown function (DUF3049)	167	24	56	No Pfam Clan	No Pfam Clan	Calcium-dependent phosphotriesterase [b.68.6]	7-51	6-bladed beta-propeller [b.68]	b.68.6(7-51)	NO PREDICTION	NO PREDICTION	NO PREDICTION	NO PREDICTION	1	No Information	3.1.1.17| 3.1.1.25| 3.1.8.2| 4.3.3.2	No information	aryldialkylphosphatase activity|arylesterase activity|calcium ion binding|carboxylic ester hydrolase activity|gluconolactonase activity|zinc ion binding	L-ascorbic acid biosynthetic process|L-ascorbic acid metabolic process|calcium ion homeostasis|cellular calcium ion homeostasis|cellular cation homeostasis|cellular chemical homeostasis|cellular divalent inorganic cation homeostasis|cellular ion homeostasis|cellular metal ion homeostasis|divalent inorganic cation homeostasis|metal ion homeostasis|monosaccharide biosynthetic process|positive regul…	Eukaryota
170	PF11677	Protein of unknown function (DUF3273)	59	9	265	No Pfam Clan	No Pfam Clan	MFS general substrate transporter [f.38.1]	4-254	MFS general substrate transporter [f.38]	NO PREDICTION	f.38.1(4-254)	NO PREDICTION	NO PREDICTION	NO PREDICTION	1	No Information	No information	acrosomal membrane|brush border|brush border membrane|clathrin-coated vesicle|coated vesicle|cytoplasmic vesicle membrane|cytoplasmic vesicle part|female pronucleus|insulin-responsive compartment|intrinsic to organelle membrane|intrinsic to plasma membrane|pronucleus|synapse part|vacuolar membrane|vacuolar part|vesicle membrane	calcium-dependent protein binding|carbohydrate derivative transporter activity|carbohydrate transmembrane transporter activity|carbohydrate transporter activity|drug transmembrane transporter activity|drug transporter activity|glucose binding|monocarboxylic acid transmembrane transporter activity|salt transmembrane transporter activity|secondary active transmembrane transporter activity|sodium io…	amyloid precursor protein catabolic process|amyloid precursor protein metabolic process|arginine transport|autophagic vacuole fusion|carbohydrate derivative transport|carbohydrate transport|disaccharide transport|drug transmembrane transport|drug transport|folic acid transport|galactolipid metabolic process|galactosylceramide metabolic process|globoside metabolic process|glucosylceramide metaboli…	Eukaryota
171	PF09941	Uncharacterized conserved protein (DUF2173)	47	11	108	No Pfam Clan	No Pfam Clan	Roadblock/LC7 domain [d.110.7]	1-107	Profilin-like [d.110]	NO PREDICTION	d.110.7(1-107)	NO PREDICTION	NO PREDICTION	NO PREDICTION	1	No Information	No information	Ragulator complex|cytoplasmic dynein complex|dynein complex|endosomal part|endosome membrane|late endosome|late endosome membrane|lysosome|lytic vacuole|membrane raft|microtubule associated complex	ATPase activity, coupled|GTPase regulator activity|guanyl-nucleotide exchange factor activity|nucleoside-triphosphatase regulator activity|protein complex scaffold	ATP catabolic process|ATP metabolic process|cell growth|cellular response to acid|cellular response to amino acid stimulus|cellular response to nitrogen compound|cellular response to organonitrogen compound|glycosyl compound catabolic process|growth|microtubule-based movement|microtubule-based process|nucleoside catabolic process|nucleoside monophosphate catabolic process|nucleoside monophosphate…	Bacteria, Archaea
172	PF15072	Domain of unknown function (DUF4539)	116	32	86	No Pfam Clan	No Pfam Clan	Nucleic acid-binding proteins [b.40.4]	21-63	OB-fold [b.40]	NO PREDICTION	NO PREDICTION	NO PREDICTION	NO PREDICTION	b.40.4(21-63)	1	No Information	3.1.13.1| 3.1.26.12	DNA replication factor A complex|DNA-directed RNA polymerase II, core complex|DNA-directed RNA polymerase II, holoenzyme|DNA-directed RNA polymerase complex|RNA polymerase complex|cytoplasmic exosome (RNase complex)|cytosolic small ribosomal subunit|exosome (RNase complex)|mitochondrial nucleoid|nuclear DNA-directed RNA polymerase complex|nucleoid|organellar ribosome|replisome	RNA polymerase activity|chromatin binding|ribonucleoprotein complex binding|single-stranded DNA binding|structure-specific DNA binding	regulation of DNA-dependent transcription, termination|regulation of RNA stability|regulation of mRNA stability|response to cold|ribonucleoprotein complex biogenesis|telomere maintenance|telomere organization|transcriptional attenuation|translational initiation	Eukaryota
173	PF12013	Protein of unknown function (DUF3505)	197	16	109	No Pfam Clan	No Pfam Clan	TRAF domain-like [b.8.1]	9-47	TRAF domain-like [b.8]	NO PREDICTION	NO PREDICTION	b.8.1(9-47)	NO PREDICTION	NO PREDICTION	1	No Information	No information	No information	No information	No information	Eukaryota
174	PF12482	Phage integrase protein	151	38	96	No Pfam Clan	No Pfam Clan	C-terminal domain of RNA polymerase alpha subunit [a.60.3]	21-78	SAM domain-like [a.60]	NO PREDICTION	NO PREDICTION	NO PREDICTION	NO PREDICTION	a.60.3(21-78)	1	No Information	No information	No information	No information	No information	Bacteria
175	PF02006	Protein of unknown function DUF137	143	37	178	No Pfam Clan	No Pfam Clan	DHS-like NAD/FAD-binding domain [c.31.1]	1-167	DHS-like NAD/FAD-binding domain [c.31]	NO PREDICTION	c.31.1(1-167)	NO PREDICTION	NO PREDICTION	NO PREDICTION	1	No Information	1.2.3.3| 1.2.5.1| 1.6.1.2| 2.2.1.6| 2.5.1.46| 2.5.1.66| 4.1.1.47	No information	NAD-dependent protein deacetylase activity|deacetylase activity|histone deacetylase activity|hydrolase activity, acting on carbon-nitrogen (but not peptide) bonds, in linear amides	chromatin modification|chromatin organization|chromosome organization|covalent chromatin modification|histone H3 deacetylation|histone deacetylation|histone modification|protein deacylation	Bacteria, Archaea
176	PF14230	Domain of unknown function (DUF4333)	334	37	80	No Pfam Clan	No Pfam Clan	Multiheme cytochromes [a.138.1]	8-80	Multiheme cytochromes [a.138]	a.138.1(8-80)	NO PREDICTION	NO PREDICTION	NO PREDICTION	NO PREDICTION	1	No Information	1.7.2.2| 1.7.3.4	No information	electron carrier activity|oxidoreductase activity, acting on other nitrogenous compounds as donors	No information	Bacteria
177	PF11954	Domain of unknown function (DUF3471)	608	67	100	No Pfam Clan	No Pfam Clan	D-aminopeptidase, middle and C-terminal domains [b.61.3]	13-84	Streptavidin-like [b.61]	NO PREDICTION	NO PREDICTION	NO PREDICTION	NO PREDICTION	b.61.3(13-84)	1	No Information	No information	No information	No information	No information	Eukaryota, Bacteria, Archaea
178	PF13099	Domain of unknown function (DUF3944)	557	19	35	No Pfam Clan	No Pfam Clan	ARM repeat [a.118.1]	13-35	alpha-alpha superhelix [a.118]	a.118.1(13-35)	NO PREDICTION	NO PREDICTION	NO PREDICTION	NO PREDICTION	1	No Information	No information	anchoring junction|beta-catenin destruction complex|cell-cell adherens junction|lateral plasma membrane|microvillus membrane|mitotic spindle|nuclear pore|pore complex|proteasome accessory complex|protein phosphatase type 2A complex|protein serine/threonine phosphatase complex|spindle pole|spindle pole body|trans-Golgi network	alpha-catenin binding|cadherin binding|cell adhesion molecule binding|deoxyhypusine monooxygenase activity|nuclear localization sequence binding|phosphatase regulator activity|protein phosphatase regulator activity|protein phosphatase type 2A regulator activity|protein transporter activity|signal sequence binding	RNA catabolic process|T cell differentiation in thymus|bone resorption|cell fate commitment involved in formation of primary germ layer|central nervous system vasculogenesis|cerebral cortex radial glia guided migration|cerebral cortex radially oriented cell migration|ectodermal placode development|embryonic epithelial tube formation|embryonic foregut morphogenesis|embryonic forelimb morphogenesis…	Bacteria
179	PF10106	Uncharacterized protein conserved in bacteria (DUF2345)	1108	93	156	No Pfam Clan	No Pfam Clan	Phage fibre proteins [b.108.1]	12-153	Triple-stranded beta-helix [b.108]	b.108.1(12-153)	NO PREDICTION	NO PREDICTION	NO PREDICTION	NO PREDICTION	1	No Information	4.2.2.1	No information	No information	No information	Eukaryota, Bacteria, Archaea
180	PF12281	Protein of unknown function (DUF3620)	119	29	217	No Pfam Clan	No Pfam Clan	Nucleotidyltransferase [d.218.1]	1-198	Nucleotidyltransferase [d.218]	NO PREDICTION	d.218.1(1-198)	NO PREDICTION	NO PREDICTION	NO PREDICTION	1	No Information	2.7.6.5| 2.7.7.19| 2.7.7.31| 2.7.7.42| 2.7.7.52| 2.7.7.72	No information	adenylyltransferase activity|double-stranded RNA binding	No information	Eukaryota, Bacteria
181	PF11868	Protein of unknown function (DUF3388)	391	8	192	No Pfam Clan	No Pfam Clan	P-loop containing nucleoside triphosphate hydrolases [c.37.1]	42-116	P-loop containing nucleoside triphosphate hydrolases [c.37]	NO PREDICTION	NO PREDICTION	NO PREDICTION	NO PREDICTION	c.37.1(42-116)	1	No Information	1.18.6.1| 2.5.1.17| 2.5.1.27| 2.5.1.75| 2.7.1.113| 2.7.1.12| 2.7.1.145| 2.7.1.164| 2.7.1.19| 2.7.1.21| 2.7.1.24| 2.7.1.25| 2.7.1.33| 2.7.1.4| 2.7.1.48| 2.7.1.71| 2.7.1.74| 2.7.1.78| 2.7.10.2| 2.7.11.1| 2.7.4.10| 2.7.4.13| 2.7.4.14| 2.7.4.2| 2.7.4.3| 2.7.4.8| 2.7.4.9| 2.8.2.1| 2.8.2.14| 2.8.2.2| 2.8.2.23| 2.8.2.4| 2.8.2.8| 2.8.2.9| 3.1.11.5| 3.1.5.1| 3.6.1.14| 3.6.1.15| 3.6.1.3| 3.6.3.16| 3.6.3.19…	ATP-binding cassette (ABC) transporter complex|Cajal body|DNA recombinase mediator complex|Golgi apparatus|Rad51B-Rad51C-Rad51D-XRCC2 complex|axoneme|axoneme part|cell cortex|cell division site|cell division site part|cell plate|cell septum|cellular bud|cilium|cytoplasmic microtubule|endocytic vesicle|extrinsic to membrane|extrinsic to plasma membrane|host intracellular part|hyphal tip|incipient …	ADP dimethylallyltransferase activity|AMP dimethylallyltransferase activity|ATP dimethylallyltransferase activity|GDP binding|GTP binding|GTPase activating protein binding|GTPase activity|P-P-bond-hydrolysis-driven transmembrane transporter activity|active transmembrane transporter activity|adenylylsulfate kinase activity|branched-chain amino acid transmembrane transporter activity|cyclo-ligase a…	3'-phosphoadenosine 5'-phosphosulfate metabolic process|DNA recombination|GTP catabolic process|GTP metabolic process|Golgi to plasma membrane protein transport|Golgi to plasma membrane transport|Golgi vesicle transport|activation of phospholipase D activity|adhesion to other organism involved in symbiotic interaction|adhesion to symbiont|apical junction assembly|asexual reproduction|asymmetric n…	Bacteria
182	PF09842	Predicted membrane protein (DUF2069)	494	61	109	No Pfam Clan	No Pfam Clan	Respiratory nitrate reductase 1 gamma chain [f.21.3]	1-106	Heme-binding four-helical bundle [f.21]	NO PREDICTION	f.21.3(1-106)	NO PREDICTION	NO PREDICTION	NO PREDICTION	1	No Information	No information	No information	No information	No information	Bacteria
183	PF06787	Uncharacterised protein family (UPF0254)	29	11	160	No Pfam Clan	No Pfam Clan	CinA-like [c.51.5]	2-160	Anticodon-binding domain-like [c.51]	NO PREDICTION	NO PREDICTION	NO PREDICTION	NO PREDICTION	c.51.5(2-160)	1	No Information	No information	No information	No information	No information	Bacteria, Archaea
184	PF07077	Protein of unknown function (DUF1345)	475	56	181	No Pfam Clan	No Pfam Clan	Voltage-gated potassium channels [f.14.1]	60-180	Voltage-gated potassium channels [f.14]	NO PREDICTION	f.14.1(60-180)	NO PREDICTION	NO PREDICTION	NO PREDICTION	1	No Information	No information	No information	cation channel activity|ion channel activity|ion gated channel activity|monovalent inorganic cation transmembrane transporter activity|passive transmembrane transporter activity|substrate-specific channel activity	monovalent inorganic cation transport	Bacteria
185	PF07867	Protein of unknown function (DUF1654)	129	12	73	No Pfam Clan	No Pfam Clan	Pseudo ankyrin repeat-like [a.118.24]	15-60	alpha-alpha superhelix [a.118]	a.118.24(15-60)	NO PREDICTION	NO PREDICTION	NO PREDICTION	NO PREDICTION	1	No Information	No information	No information	No information	No information	Bacteria, Viruses
186	PF10759	Protein of unknown function (DUF2587)	199	15	169	No Pfam Clan	No Pfam Clan	Outer membrane efflux proteins (OEP) [f.5.1]	5-168	Outer membrane efflux proteins (OEP) [f.5]	f.5.1(5-168)	NO PREDICTION	NO PREDICTION	NO PREDICTION	NO PREDICTION	1	YES	No information	No information	efflux transmembrane transporter activity	drug transport|response to drug	Bacteria
187	PF03699	Uncharacterised protein family (UPF0182)	654	63	774	No Pfam Clan	No Pfam Clan	Calcium-dependent phosphotriesterase|Fumarate reductase respiratory complex transmembrane subunits [b.68.6|f.21.2]	255-753|20-271	6-bladed beta-propeller|Heme-binding four-helical bundle [b.68|f.21]	NO PREDICTION	b.68.6(255-753)| f.21.2(20-271)	NO PREDICTION	NO PREDICTION	NO PREDICTION	1	No Information	1.3.5.1| 3.1.1.17| 3.1.1.25| 3.1.8.2| 4.3.3.2	fumarate reductase complex|mitochondrial respiratory chain|mitochondrial respiratory chain complex II|plasma membrane respiratory chain|plasma membrane respiratory chain complex II|respiratory chain|respiratory chain complex II|succinate dehydrogenase complex	aryldialkylphosphatase activity|arylesterase activity|calcium ion binding|carboxylic ester hydrolase activity|cofactor binding|electron carrier activity|gluconolactonase activity|heme binding|oxidoreductase activity, acting on the CH-CH group of donors|quinone binding|succinate dehydrogenase activity|tetrapyrrole binding|ubiquinone binding|zinc ion binding	L-ascorbic acid biosynthetic process|L-ascorbic acid metabolic process|calcium ion homeostasis|cellular calcium ion homeostasis|cellular cation homeostasis|cellular chemical homeostasis|cellular divalent inorganic cation homeostasis|cellular ion homeostasis|cellular metal ion homeostasis|cellular respiration|divalent inorganic cation homeostasis|electron transport chain|energy derivation by oxida…	Eukaryota, Bacteria, Archaea
188	PF11364	Protein of unknown function (DUF3165)	341	7	82	No Pfam Clan	No Pfam Clan	Multidrug efflux transporter AcrB transmembrane domain [f.35.1]	1-75	Multidrug efflux transporter AcrB transmembrane domain [f.35]	NO PREDICTION	f.35.1(1-75)	NO PREDICTION	NO PREDICTION	NO PREDICTION	1	No Information	No information	No information	No information	No information	Bacteria
189	PF11878	Domain of unknown function (DUF3398)	472	20	98	No Pfam Clan	No Pfam Clan	PH domain-like [b.55.1]	14-98	PH domain-like barrel [b.55]	b.55.1(14-98)	NO PREDICTION	NO PREDICTION	NO PREDICTION	NO PREDICTION	1	No Information	3.1.3.64	actin cap|apical part of cell|apical plasma membrane|cell cortex|cell cortex part|cell leading edge|cortical actin cytoskeleton|cortical cytoskeleton|extrinsic to membrane|extrinsic to plasma membrane|lamellipodium	alpha-catenin binding|cell adhesion molecule binding|phosphatidylinositol binding|phospholipid binding|phosphotransferase activity, alcohol group as acceptor|protein kinase activity	Schwann cell development|Schwann cell differentiation|actin cytoskeleton organization|cell junction organization|cell projection organization|cellular membrane organization|cellular protein complex localization|cellular response to hormone stimulus|cellular response to insulin stimulus|cellular response to nitrogen compound|cellular response to organonitrogen compound|cellular response to peptide…	Eukaryota
190	PF10732	Protein of unknown function (DUF2524)	132	8	84	No Pfam Clan	No Pfam Clan	TPR-like [a.118.8]	11-66	alpha-alpha superhelix [a.118]	a.118.8(11-66)	NO PREDICTION	NO PREDICTION	NO PREDICTION	NO PREDICTION	1	No Information	No information	COPI-coated vesicle|ER membrane protein complex|Golgi-associated vesicle|SNARE complex|axoneme|axoneme part|integral to mitochondrial outer membrane|integral to organelle membrane|intraflagellar transport particle|intraflagellar transport particle B|intrinsic to organelle membrane|microtubule basal body|mitochondrial outer membrane|mitochondrial outer membrane translocase complex|organelle outer …	heat shock protein binding|macromolecule transmembrane transporter activity|soluble NSF attachment protein activity	SNARE complex disassembly|cell projection organization|cytoskeleton-dependent intracellular transport|intra-Golgi vesicle-mediated transport|negative regulation of cell morphogenesis involved in differentiation|negative regulation of neuron differentiation|organelle fission|peroxisome fission|peroxisome organization|pilus organization|positive regulation of mitochondrial fission|positive regulati…	Bacteria
191	PF14114	Domain of unknown function (DUF4286)	171	46	98	No Pfam Clan	No Pfam Clan	Dimeric alpha+beta barrel [d.58.4]	1-97	Ferredoxin-like [d.58]	NO PREDICTION	d.58.4(1-97)	NO PREDICTION	NO PREDICTION	NO PREDICTION	1	No Information	1.13.11.49| 1.13.11.55| 1.14.99.3| 5.3.3.4| 5.4.99.14	No information	No information	No information	Eukaryota, Bacteria
192	PF14351	Domain of unknown function (DUF4401)	202	44	326	No Pfam Clan	No Pfam Clan	MFS general substrate transporter [f.38.1]	3-325	MFS general substrate transporter [f.38]	NO PREDICTION	f.38.1(3-325)	NO PREDICTION	NO PREDICTION	NO PREDICTION	1	No Information	No information	acrosomal membrane|brush border|brush border membrane|clathrin-coated vesicle|coated vesicle|cytoplasmic vesicle membrane|cytoplasmic vesicle part|female pronucleus|insulin-responsive compartment|intrinsic to organelle membrane|intrinsic to plasma membrane|pronucleus|synapse part|vacuolar membrane|vacuolar part|vesicle membrane	calcium-dependent protein binding|carbohydrate derivative transporter activity|carbohydrate transmembrane transporter activity|carbohydrate transporter activity|drug transmembrane transporter activity|drug transporter activity|glucose binding|monocarboxylic acid transmembrane transporter activity|salt transmembrane transporter activity|secondary active transmembrane transporter activity|sodium io…	amyloid precursor protein catabolic process|amyloid precursor protein metabolic process|arginine transport|autophagic vacuole fusion|carbohydrate derivative transport|carbohydrate transport|disaccharide transport|drug transmembrane transport|drug transport|folic acid transport|galactolipid metabolic process|galactosylceramide metabolic process|globoside metabolic process|glucosylceramide metaboli…	Bacteria
193	PF11150	Protein of unknown function (DUF2927)	243	65	213	No Pfam Clan	No Pfam Clan	Metalloproteases ("zincins"), catalytic domain [d.92.1]	27-194	Zincin-like [d.92]	NO PREDICTION	d.92.1(27-194)	NO PREDICTION	NO PREDICTION	NO PREDICTION	1	No Information	3.3.2.6| 3.4.11.2| 3.4.15.1| 3.4.15.5| 3.4.17.19| 3.4.17.23| 3.4.24.11| 3.4.24.15| 3.4.24.16| 3.4.24.17| 3.4.24.19| 3.4.24.20| 3.4.24.21| 3.4.24.22| 3.4.24.23| 3.4.24.24| 3.4.24.25| 3.4.24.26| 3.4.24.27| 3.4.24.28| 3.4.24.29| 3.4.24.34| 3.4.24.35| 3.4.24.36| 3.4.24.39| 3.4.24.40| 3.4.24.42| 3.4.24.44| 3.4.24.46| 3.4.24.49| 3.4.24.53| 3.4.24.58| 3.4.24.65| 3.4.24.68| 3.4.24.69| 3.4.24.7| 3.4.24.71…	cortical granule	glutamic-type peptidase activity|metalloendopeptidase activity|metallopeptidase activity|peptidase activity	biological adhesion|cell adhesion|egg activation|fertilization|negative regulation of binding of sperm to zona pellucida|negative regulation of fertilization|negative regulation of reproductive process|positive regulation of protein processing|prevention of polyspermy|proteolysis|regulation of binding of sperm to zona pellucida|regulation of protein processing	Bacteria, Archaea
194	PF09870	Uncharacterized protein conserved in archaea (DUF2097)	32	8	86	No Pfam Clan	No Pfam Clan	HCP-like [a.118.18]	4-82	alpha-alpha superhelix [a.118]	a.118.18(4-82)	NO PREDICTION	NO PREDICTION	NO PREDICTION	NO PREDICTION	1	No Information	No information	No information	No information	No information	Archaea
195	PF07760	Protein of unknown function (DUF1616)	205	38	287	No Pfam Clan	No Pfam Clan	MFS general substrate transporter [f.38.1]	17-166	MFS general substrate transporter [f.38]	NO PREDICTION	NO PREDICTION	f.38.1(17-166)	NO PREDICTION	NO PREDICTION	1	No Information	No information	acrosomal membrane|brush border|brush border membrane|clathrin-coated vesicle|coated vesicle|cytoplasmic vesicle membrane|cytoplasmic vesicle part|female pronucleus|insulin-responsive compartment|intrinsic to organelle membrane|intrinsic to plasma membrane|pronucleus|synapse part|vacuolar membrane|vacuolar part|vesicle membrane	calcium-dependent protein binding|carbohydrate derivative transporter activity|carbohydrate transmembrane transporter activity|carbohydrate transporter activity|drug transmembrane transporter activity|drug transporter activity|glucose binding|monocarboxylic acid transmembrane transporter activity|salt transmembrane transporter activity|secondary active transmembrane transporter activity|sodium io…	amyloid precursor protein catabolic process|amyloid precursor protein metabolic process|arginine transport|autophagic vacuole fusion|carbohydrate derivative transport|carbohydrate transport|disaccharide transport|drug transmembrane transport|drug transport|folic acid transport|galactolipid metabolic process|galactosylceramide metabolic process|globoside metabolic process|glucosylceramide metaboli…	Bacteria, Archaea
196	PF10935	Protein of unknown function (DUF2637)	337	35	160	No Pfam Clan	No Pfam Clan	MFS general substrate transporter [f.38.1]	6-125	MFS general substrate transporter [f.38]	NO PREDICTION	NO PREDICTION	f.38.1(6-125)	NO PREDICTION	NO PREDICTION	1	No Information	No information	acrosomal membrane|brush border|brush border membrane|clathrin-coated vesicle|coated vesicle|cytoplasmic vesicle membrane|cytoplasmic vesicle part|female pronucleus|insulin-responsive compartment|intrinsic to organelle membrane|intrinsic to plasma membrane|pronucleus|synapse part|vacuolar membrane|vacuolar part|vesicle membrane	calcium-dependent protein binding|carbohydrate derivative transporter activity|carbohydrate transmembrane transporter activity|carbohydrate transporter activity|drug transmembrane transporter activity|drug transporter activity|glucose binding|monocarboxylic acid transmembrane transporter activity|salt transmembrane transporter activity|secondary active transmembrane transporter activity|sodium io…	amyloid precursor protein catabolic process|amyloid precursor protein metabolic process|arginine transport|autophagic vacuole fusion|carbohydrate derivative transport|carbohydrate transport|disaccharide transport|drug transmembrane transport|drug transport|folic acid transport|galactolipid metabolic process|galactosylceramide metabolic process|globoside metabolic process|glucosylceramide metaboli…	Bacteria, Viruses, Archaea
197	PF11143	Protein of unknown function (DUF2919)	662	29	149	No Pfam Clan	No Pfam Clan	Respiratory nitrate reductase 1 gamma chain [f.21.3]	1-147	Heme-binding four-helical bundle [f.21]	NO PREDICTION	f.21.3(1-147)	NO PREDICTION	NO PREDICTION	NO PREDICTION	1	No Information	No information	No information	No information	No information	Bacteria
198	PF07870	Protein of unknown function (DUF1657)	523	27	50	No Pfam Clan	No Pfam Clan	TPR-like [a.118.8]	1-49	alpha-alpha superhelix [a.118]	a.118.8(1-49)	NO PREDICTION	NO PREDICTION	NO PREDICTION	NO PREDICTION	1	No Information	No information	COPI-coated vesicle|ER membrane protein complex|Golgi-associated vesicle|SNARE complex|axoneme|axoneme part|integral to mitochondrial outer membrane|integral to organelle membrane|intraflagellar transport particle|intraflagellar transport particle B|intrinsic to organelle membrane|microtubule basal body|mitochondrial outer membrane|mitochondrial outer membrane translocase complex|organelle outer …	heat shock protein binding|macromolecule transmembrane transporter activity|soluble NSF attachment protein activity	SNARE complex disassembly|cell projection organization|cytoskeleton-dependent intracellular transport|intra-Golgi vesicle-mediated transport|negative regulation of cell morphogenesis involved in differentiation|negative regulation of neuron differentiation|organelle fission|peroxisome fission|peroxisome organization|pilus organization|positive regulation of mitochondrial fission|positive regulati…	Bacteria
199	PF05537	Borrelia burgdorferi protein of unknown function (DUF759)	148	2	431	No Pfam Clan	No Pfam Clan	ARM repeat [a.118.1]	14-421	alpha-alpha superhelix [a.118]	NO PREDICTION	a.118.1(14-421)	NO PREDICTION	NO PREDICTION	NO PREDICTION	1	No Information	No information	anchoring junction|beta-catenin destruction complex|cell-cell adherens junction|lateral plasma membrane|microvillus membrane|mitotic spindle|nuclear pore|pore complex|proteasome accessory complex|protein phosphatase type 2A complex|protein serine/threonine phosphatase complex|spindle pole|spindle pole body|trans-Golgi network	alpha-catenin binding|cadherin binding|cell adhesion molecule binding|deoxyhypusine monooxygenase activity|nuclear localization sequence binding|phosphatase regulator activity|protein phosphatase regulator activity|protein phosphatase type 2A regulator activity|protein transporter activity|signal sequence binding	RNA catabolic process|T cell differentiation in thymus|bone resorption|cell fate commitment involved in formation of primary germ layer|central nervous system vasculogenesis|cerebral cortex radial glia guided migration|cerebral cortex radially oriented cell migration|ectodermal placode development|embryonic epithelial tube formation|embryonic foregut morphogenesis|embryonic forelimb morphogenesis…	Eukaryota, Bacteria
200	PF13959	Domain of unknown function (DUF4217)	1332	193	65	No Pfam Clan	No Pfam Clan	P-loop containing nucleoside triphosphate hydrolases [c.37.1]	1-65	P-loop containing nucleoside triphosphate hydrolases [c.37]	c.37.1(1-65)	NO PREDICTION	NO PREDICTION	NO PREDICTION	NO PREDICTION	1	No Information	1.18.6.1| 2.5.1.17| 2.5.1.27| 2.5.1.75| 2.7.1.113| 2.7.1.12| 2.7.1.145| 2.7.1.164| 2.7.1.19| 2.7.1.21| 2.7.1.24| 2.7.1.25| 2.7.1.33| 2.7.1.4| 2.7.1.48| 2.7.1.71| 2.7.1.74| 2.7.1.78| 2.7.10.2| 2.7.11.1| 2.7.4.10| 2.7.4.13| 2.7.4.14| 2.7.4.2| 2.7.4.3| 2.7.4.8| 2.7.4.9| 2.8.2.1| 2.8.2.14| 2.8.2.2| 2.8.2.23| 2.8.2.4| 2.8.2.8| 2.8.2.9| 3.1.11.5| 3.1.5.1| 3.6.1.14| 3.6.1.15| 3.6.1.3| 3.6.3.16| 3.6.3.19…	ATP-binding cassette (ABC) transporter complex|Cajal body|DNA recombinase mediator complex|Golgi apparatus|Rad51B-Rad51C-Rad51D-XRCC2 complex|axoneme|axoneme part|cell cortex|cell division site|cell division site part|cell plate|cell septum|cellular bud|cilium|cytoplasmic microtubule|endocytic vesicle|extrinsic to membrane|extrinsic to plasma membrane|host intracellular part|hyphal tip|incipient …	ADP dimethylallyltransferase activity|AMP dimethylallyltransferase activity|ATP dimethylallyltransferase activity|GDP binding|GTP binding|GTPase activating protein binding|GTPase activity|P-P-bond-hydrolysis-driven transmembrane transporter activity|active transmembrane transporter activity|adenylylsulfate kinase activity|branched-chain amino acid transmembrane transporter activity|cyclo-ligase a…	3'-phosphoadenosine 5'-phosphosulfate metabolic process|DNA recombination|GTP catabolic process|GTP metabolic process|Golgi to plasma membrane protein transport|Golgi to plasma membrane transport|Golgi vesicle transport|activation of phospholipase D activity|adhesion to other organism involved in symbiotic interaction|adhesion to symbiont|apical junction assembly|asexual reproduction|asymmetric n…	Eukaryota
201	PF14471	Domain of unknown function (DUF4428)	71	24	51	No Pfam Clan	No Pfam Clan	Glucocorticoid receptor-like (DNA-binding domain) [g.39.1]	1-29	Glucocorticoid receptor-like (DNA-binding domain) [g.39]	NO PREDICTION	NO PREDICTION	NO PREDICTION	NO PREDICTION	g.39.1(1-29)	1	No Information	2.7.1.21| 4.2.99.18	No information	No information	No information	Bacteria, Viruses
202	PF05300	Protein of unknown function (DUF737)	182	21	187	No Pfam Clan	No Pfam Clan	MW0975(SA0943)-like [a.24.27]	45-186	Four-helical up-and-down bundle [a.24]	NO PREDICTION	a.24.27(45-186)	NO PREDICTION	NO PREDICTION	NO PREDICTION	1	No Information	No information	No information	No information	No information	Eukaryota
203	PF13148	Protein of unknown function (DUF3987)	899	117	378	No Pfam Clan	No Pfam Clan	P-loop containing nucleoside triphosphate hydrolases [c.37.1]	12-369	P-loop containing nucleoside triphosphate hydrolases [c.37]	NO PREDICTION	c.37.1(12-369)	NO PREDICTION	NO PREDICTION	NO PREDICTION	1	No Information	1.18.6.1| 2.5.1.17| 2.5.1.27| 2.5.1.75| 2.7.1.113| 2.7.1.12| 2.7.1.145| 2.7.1.164| 2.7.1.19| 2.7.1.21| 2.7.1.24| 2.7.1.25| 2.7.1.33| 2.7.1.4| 2.7.1.48| 2.7.1.71| 2.7.1.74| 2.7.1.78| 2.7.10.2| 2.7.11.1| 2.7.4.10| 2.7.4.13| 2.7.4.14| 2.7.4.2| 2.7.4.3| 2.7.4.8| 2.7.4.9| 2.8.2.1| 2.8.2.14| 2.8.2.2| 2.8.2.23| 2.8.2.4| 2.8.2.8| 2.8.2.9| 3.1.11.5| 3.1.5.1| 3.6.1.14| 3.6.1.15| 3.6.1.3| 3.6.3.16| 3.6.3.19…	ATP-binding cassette (ABC) transporter complex|Cajal body|DNA recombinase mediator complex|Golgi apparatus|Rad51B-Rad51C-Rad51D-XRCC2 complex|axoneme|axoneme part|cell cortex|cell division site|cell division site part|cell plate|cell septum|cellular bud|cilium|cytoplasmic microtubule|endocytic vesicle|extrinsic to membrane|extrinsic to plasma membrane|host intracellular part|hyphal tip|incipient …	ADP dimethylallyltransferase activity|AMP dimethylallyltransferase activity|ATP dimethylallyltransferase activity|GDP binding|GTP binding|GTPase activating protein binding|GTPase activity|P-P-bond-hydrolysis-driven transmembrane transporter activity|active transmembrane transporter activity|adenylylsulfate kinase activity|branched-chain amino acid transmembrane transporter activity|cyclo-ligase a…	3'-phosphoadenosine 5'-phosphosulfate metabolic process|DNA recombination|GTP catabolic process|GTP metabolic process|Golgi to plasma membrane protein transport|Golgi to plasma membrane transport|Golgi vesicle transport|activation of phospholipase D activity|adhesion to other organism involved in symbiotic interaction|adhesion to symbiont|apical junction assembly|asexual reproduction|asymmetric n…	Eukaryota, Bacteria, Viruses, Archaea
204	PF11898	Domain of unknown function (DUF3418)	1852	105	586	No Pfam Clan	No Pfam Clan	ARM repeat [a.118.1]	27-561	alpha-alpha superhelix [a.118]	NO PREDICTION	a.118.1(27-561)	NO PREDICTION	NO PREDICTION	NO PREDICTION	1	No Information	No information	anchoring junction|beta-catenin destruction complex|cell-cell adherens junction|lateral plasma membrane|microvillus membrane|mitotic spindle|nuclear pore|pore complex|proteasome accessory complex|protein phosphatase type 2A complex|protein serine/threonine phosphatase complex|spindle pole|spindle pole body|trans-Golgi network	alpha-catenin binding|cadherin binding|cell adhesion molecule binding|deoxyhypusine monooxygenase activity|nuclear localization sequence binding|phosphatase regulator activity|protein phosphatase regulator activity|protein phosphatase type 2A regulator activity|protein transporter activity|signal sequence binding	RNA catabolic process|T cell differentiation in thymus|bone resorption|cell fate commitment involved in formation of primary germ layer|central nervous system vasculogenesis|cerebral cortex radial glia guided migration|cerebral cortex radially oriented cell migration|ectodermal placode development|embryonic epithelial tube formation|embryonic foregut morphogenesis|embryonic forelimb morphogenesis…	Bacteria, Viruses
205	PF10094	Uncharacterized protein conserved in bacteria (DUF2332)	294	37	343	No Pfam Clan	No Pfam Clan	S-adenosyl-L-methionine-dependent methyltransferases [c.66.1]	51-291	S-adenosyl-L-methionine-dependent methyltransferases [c.66]	NO PREDICTION	c.66.1(51-291)	NO PREDICTION	NO PREDICTION	NO PREDICTION	1	No Information	2.1.1.1| 2.1.1.104| 2.1.1.113| 2.1.1.125| 2.1.1.132| 2.1.1.144| 2.1.1.145| 2.1.1.166| 2.1.1.171| 2.1.1.172| 2.1.1.182| 2.1.1.183| 2.1.1.184| 2.1.1.187| 2.1.1.190| 2.1.1.191| 2.1.1.199| 2.1.1.2| 2.1.1.20| 2.1.1.28| 2.1.1.32| 2.1.1.33| 2.1.1.35| 2.1.1.36| 2.1.1.37| 2.1.1.43| 2.1.1.46| 2.1.1.49| 2.1.1.56| 2.1.1.57| 2.1.1.6| 2.1.1.61| 2.1.1.67| 2.1.1.68| 2.1.1.72| 2.1.1.77| 2.1.1.79| 2.1.1.8| 2.1.1.8…	nuclear matrix	glycine binding|methyltransferase activity|spermidine synthase activity|transferase activity, transferring one-carbon groups	Actinobacterium-type cell wall biogenesis|DNA alkylation|DNA methylation involved in embryo development|N-terminal peptidyl-proline methylation|N-terminal peptidyl-serine methylation|N-terminal protein amino acid methylation|N-terminal protein amino acid modification|NADH dehydrogenase complex assembly|RNA capping|RNA modification|S-adenosylhomocysteine metabolic process|S-adenosylmethionine meta…	Bacteria, Archaea
206	PF04830	Possible hemagglutinin (DUF637)	397	30	178	No Pfam Clan	No Pfam Clan	ARM repeat [a.118.1]	38-148	alpha-alpha superhelix [a.118]	a.118.1(38-148)	NO PREDICTION	NO PREDICTION	NO PREDICTION	NO PREDICTION	1	No Information	No information	anchoring junction|beta-catenin destruction complex|cell-cell adherens junction|lateral plasma membrane|microvillus membrane|mitotic spindle|nuclear pore|pore complex|proteasome accessory complex|protein phosphatase type 2A complex|protein serine/threonine phosphatase complex|spindle pole|spindle pole body|trans-Golgi network	alpha-catenin binding|cadherin binding|cell adhesion molecule binding|deoxyhypusine monooxygenase activity|nuclear localization sequence binding|phosphatase regulator activity|protein phosphatase regulator activity|protein phosphatase type 2A regulator activity|protein transporter activity|signal sequence binding	RNA catabolic process|T cell differentiation in thymus|bone resorption|cell fate commitment involved in formation of primary germ layer|central nervous system vasculogenesis|cerebral cortex radial glia guided migration|cerebral cortex radially oriented cell migration|ectodermal placode development|embryonic epithelial tube formation|embryonic foregut morphogenesis|embryonic forelimb morphogenesis…	Bacteria
207	PF11365	Protein of unknown function (DUF3166)	340	4	97	No Pfam Clan	No Pfam Clan	TPR-like [a.118.8]	17-95	alpha-alpha superhelix [a.118]	a.118.8(17-95)	NO PREDICTION	NO PREDICTION	NO PREDICTION	NO PREDICTION	1	No Information	No information	COPI-coated vesicle|ER membrane protein complex|Golgi-associated vesicle|SNARE complex|axoneme|axoneme part|integral to mitochondrial outer membrane|integral to organelle membrane|intraflagellar transport particle|intraflagellar transport particle B|intrinsic to organelle membrane|microtubule basal body|mitochondrial outer membrane|mitochondrial outer membrane translocase complex|organelle outer …	heat shock protein binding|macromolecule transmembrane transporter activity|soluble NSF attachment protein activity	SNARE complex disassembly|cell projection organization|cytoskeleton-dependent intracellular transport|intra-Golgi vesicle-mediated transport|negative regulation of cell morphogenesis involved in differentiation|negative regulation of neuron differentiation|organelle fission|peroxisome fission|peroxisome organization|pilus organization|positive regulation of mitochondrial fission|positive regulati…	Eukaryota, Bacteria
208	PF14187	Domain of unknown function (DUF4310)	318	9	210	No Pfam Clan	No Pfam Clan	Multidrug efflux transporter AcrB transmembrane domain [f.35.1]	9-208	Multidrug efflux transporter AcrB transmembrane domain [f.35]	NO PREDICTION	f.35.1(9-208)	NO PREDICTION	NO PREDICTION	NO PREDICTION	1	No Information	No information	No information	No information	No information	Bacteria
209	PF11994	Protein of unknown function (DUF3489)	127	26	72	No Pfam Clan	No Pfam Clan	Winged helix DNA-binding domain [a.4.5]	15-69	DNA/RNA-binding 3-helical bundle [a.4]	a.4.5(15-69)	NO PREDICTION	NO PREDICTION	NO PREDICTION	NO PREDICTION	1	No Information	No information	cytosolic small ribosomal subunit|small ribosomal subunit	nucleic acid binding transcription factor activity|transcription regulatory region DNA binding	CD8-positive, alpha-beta T cell activation|CD8-positive, alpha-beta T cell differentiation|alpha-beta T cell activation|alpha-beta T cell differentiation|immune system development|positive regulation of interleukin-12 biosynthetic process|regulation of interleukin-12 production	Bacteria, Viruses
210	PF10093	Uncharacterized protein conserved in bacteria (DUF2331)	370	50	374	No Pfam Clan	No Pfam Clan	UDP-Glycosyltransferase/glycogen phosphorylase [c.87.1]	1-352	UDP-Glycosyltransferase/glycogen phosphorylase [c.87]	NO PREDICTION	c.87.1(1-352)	NO PREDICTION	NO PREDICTION	NO PREDICTION	1	No Information	2.4.1.1| 2.4.1.11| 2.4.1.115| 2.4.1.14| 2.4.1.141| 2.4.1.15| 2.4.1.152| 2.4.1.17| 2.4.1.21| 2.4.1.218| 2.4.1.227| 2.4.1.27| 2.4.1.57| 2.4.99.4| 2.7.8.12| 5.1.3.14	alpha,alpha-trehalose-phosphate synthase complex (UDP-forming)	UDP-N-acetylglucosamine 2-epimerase activity|UDP-glycosyltransferase activity|carboxylic acid binding|isoprenoid binding|monocarboxylic acid binding|retinoic acid binding|retinoid binding|transferase activity, transferring glycosyl groups|transferase activity, transferring hexosyl groups	L-fucose catabolic process|L-fucose metabolic process|N-acetylneuraminate metabolic process|anthocyanin-containing compound biosynthetic process|anthocyanin-containing compound metabolic process|cellular carbohydrate biosynthetic process|cellular hormone metabolic process|cellular oligosaccharide metabolic process|cellular polysaccharide biosynthetic process|cellular polysaccharide metabolic proc…	Bacteria
211	PF04284	Protein of unknown function (DUF441)	1132	35	140	No Pfam Clan	No Pfam Clan	Multidrug efflux transporter AcrB transmembrane domain [f.35.1]	1-139	Multidrug efflux transporter AcrB transmembrane domain [f.35]	NO PREDICTION	f.35.1(1-139)	NO PREDICTION	NO PREDICTION	NO PREDICTION	1	No Information	No information	No information	No information	No information	Eukaryota, Bacteria
212	PF12266	Protein of unknown function (DUF3613)	138	18	67	No Pfam Clan	No Pfam Clan	Multiheme cytochromes [a.138.1]	5-67	Multiheme cytochromes [a.138]	a.138.1(5-67)	NO PREDICTION	NO PREDICTION	NO PREDICTION	NO PREDICTION	1	No Information	1.7.2.2| 1.7.3.4	No information	electron carrier activity|oxidoreductase activity, acting on other nitrogenous compounds as donors	No information	Eukaryota, Bacteria
213	PF04920	Family of unknown function (DUF656)	39	2	126	No Pfam Clan	No Pfam Clan	Bacterial muramidases [a.118.5]	13-116	alpha-alpha superhelix [a.118]	a.118.5(13-116)	NO PREDICTION	NO PREDICTION	NO PREDICTION	NO PREDICTION	1	No Information	No information	No information	No information	No information	Viruses
214	PF11996	Protein of unknown function (DUF3491)	259	8	936	No Pfam Clan	No Pfam Clan	DPP6 N-terminal domain-like [b.70.3]	81-914	8-bladed beta-propeller [b.70]	NO PREDICTION	b.70.3(81-914)	NO PREDICTION	NO PREDICTION	NO PREDICTION	1	No Information	No information	No information	No information	No information	Bacteria
215	PF12616	Protein of unknown function (DUF3775)	175	44	75	No Pfam Clan	No Pfam Clan	TPR-like [a.118.8]	2-68	alpha-alpha superhelix [a.118]	a.118.8(2-68)	NO PREDICTION	NO PREDICTION	NO PREDICTION	NO PREDICTION	1	No Information	No information	COPI-coated vesicle|ER membrane protein complex|Golgi-associated vesicle|SNARE complex|axoneme|axoneme part|integral to mitochondrial outer membrane|integral to organelle membrane|intraflagellar transport particle|intraflagellar transport particle B|intrinsic to organelle membrane|microtubule basal body|mitochondrial outer membrane|mitochondrial outer membrane translocase complex|organelle outer …	heat shock protein binding|macromolecule transmembrane transporter activity|soluble NSF attachment protein activity	SNARE complex disassembly|cell projection organization|cytoskeleton-dependent intracellular transport|intra-Golgi vesicle-mediated transport|negative regulation of cell morphogenesis involved in differentiation|negative regulation of neuron differentiation|organelle fission|peroxisome fission|peroxisome organization|pilus organization|positive regulation of mitochondrial fission|positive regulati…	Eukaryota, Bacteria
216	PF09990	Predicted membrane protein (DUF2231)	367	51	104	No Pfam Clan	No Pfam Clan	Transmembrane di-heme cytochromes [f.21.1]	1-100	Heme-binding four-helical bundle [f.21]	NO PREDICTION	f.21.1(1-100)	NO PREDICTION	NO PREDICTION	NO PREDICTION	1	No Information	No information	No information	electron carrier activity	cellular respiration	Eukaryota, Bacteria
217	PF05254	Uncharacterised protein family (UPF0203)	246	19	68	No Pfam Clan	No Pfam Clan	Non-heme 11 kDa protein of cytochrome bc1 complex (Ubiquinol-cytochrome c reductase) [f.28.1]	5-56	Non-heme 11 kDa protein of cytochrome bc1 complex (Ubiquinol-cytochrome c reductase) [f.28]	NO PREDICTION	NO PREDICTION	f.28.1(5-56)	NO PREDICTION	NO PREDICTION	1	No Information	No information	respiratory chain	No information	No information	Eukaryota
218	PF09747	Coiled-coil domain containing protein (DUF2052)	236	20	181	No Pfam Clan	No Pfam Clan	MW0975(SA0943)-like [a.24.27]	1-180	Four-helical up-and-down bundle [a.24]	NO PREDICTION	a.24.27(1-180)	NO PREDICTION	NO PREDICTION	NO PREDICTION	1	No Information	No information	No information	No information	No information	Eukaryota
219	PF10812	Protein of unknown function (DUF2561)	80	7	207	No Pfam Clan	No Pfam Clan	MFS general substrate transporter [f.38.1]	12-206	MFS general substrate transporter [f.38]	NO PREDICTION	f.38.1(12-206)	NO PREDICTION	NO PREDICTION	NO PREDICTION	1	No Information	No information	acrosomal membrane|brush border|brush border membrane|clathrin-coated vesicle|coated vesicle|cytoplasmic vesicle membrane|cytoplasmic vesicle part|female pronucleus|insulin-responsive compartment|intrinsic to organelle membrane|intrinsic to plasma membrane|pronucleus|synapse part|vacuolar membrane|vacuolar part|vesicle membrane	calcium-dependent protein binding|carbohydrate derivative transporter activity|carbohydrate transmembrane transporter activity|carbohydrate transporter activity|drug transmembrane transporter activity|drug transporter activity|glucose binding|monocarboxylic acid transmembrane transporter activity|salt transmembrane transporter activity|secondary active transmembrane transporter activity|sodium io…	amyloid precursor protein catabolic process|amyloid precursor protein metabolic process|arginine transport|autophagic vacuole fusion|carbohydrate derivative transport|carbohydrate transport|disaccharide transport|drug transmembrane transport|drug transport|folic acid transport|galactolipid metabolic process|galactosylceramide metabolic process|globoside metabolic process|glucosylceramide metaboli…	Eukaryota, Bacteria
220	PF15366	Domain of unknown function (DUF4597)	25	4	62	No Pfam Clan	No Pfam Clan	Quinoprotein alcohol dehydrogenase-like [b.70.1]	5-57	8-bladed beta-propeller [b.70]	b.70.1(5-57)	NO PREDICTION	NO PREDICTION	NO PREDICTION	NO PREDICTION	1	No Information	1.1.2.7| 1.1.98.1	No information	endonuclease activity|endoribonuclease activity|nuclease activity|ribonuclease activity	ER-nucleus signaling pathway|RNA phosphodiester bond hydrolysis|RNA phosphodiester bond hydrolysis, endonucleolytic|cellular response to topologically incorrect protein|cellular response to unfolded protein|cilium assembly|cilium organization|intrinsic apoptotic signaling pathway in response to endoplasmic reticulum stress|response to endoplasmic reticulum stress|response to topologically incorre…	Eukaryota
221	PF12027	Protein of unknown function (DUF3514)	49	26	255	No Pfam Clan	No Pfam Clan	ARM repeat [a.118.1]	3-252	alpha-alpha superhelix [a.118]	NO PREDICTION	a.118.1(3-252)	NO PREDICTION	NO PREDICTION	NO PREDICTION	1	No Information	No information	anchoring junction|beta-catenin destruction complex|cell-cell adherens junction|lateral plasma membrane|microvillus membrane|mitotic spindle|nuclear pore|pore complex|proteasome accessory complex|protein phosphatase type 2A complex|protein serine/threonine phosphatase complex|spindle pole|spindle pole body|trans-Golgi network	alpha-catenin binding|cadherin binding|cell adhesion molecule binding|deoxyhypusine monooxygenase activity|nuclear localization sequence binding|phosphatase regulator activity|protein phosphatase regulator activity|protein phosphatase type 2A regulator activity|protein transporter activity|signal sequence binding	RNA catabolic process|T cell differentiation in thymus|bone resorption|cell fate commitment involved in formation of primary germ layer|central nervous system vasculogenesis|cerebral cortex radial glia guided migration|cerebral cortex radially oriented cell migration|ectodermal placode development|embryonic epithelial tube formation|embryonic foregut morphogenesis|embryonic forelimb morphogenesis…	Bacteria
222	PF10790	Protein of Unknown function (DUF2604)	5	3	76	No Pfam Clan	No Pfam Clan	Ubiquitin-like [d.15.1]	3-74	beta-Grasp (ubiquitin-like) [d.15]	NO PREDICTION	NO PREDICTION	NO PREDICTION	NO PREDICTION	d.15.1(3-74)	1	No Information	3.1.2.15| 3.1.4.11	autophagic vacuole|nuclear body	SUMO ligase activity|non-membrane spanning protein tyrosine phosphatase activity|phosphoprotein phosphatase activity|protein tag|protein tyrosine phosphatase activity|small conjugating protein ligase activity|small conjugating protein ligase binding	autophagy|catechol-containing compound metabolic process|catecholamine metabolic process|catecholamine transport|catecholamine uptake|catecholamine uptake involved in synaptic transmission|dopamine metabolic process|dopamine transport|dopamine uptake|dopamine uptake involved in synaptic transmission|monoamine transport|neurotransmitter uptake|norepinephrine metabolic process|peptidyl-tyrosine dep…	Bacteria
223	PF12069	Protein of unknown function (DUF3549)	187	29	340	No Pfam Clan	No Pfam Clan	ARM repeat [a.118.1]	1-338	alpha-alpha superhelix [a.118]	NO PREDICTION	a.118.1(1-338)	NO PREDICTION	NO PREDICTION	NO PREDICTION	1	No Information	No information	anchoring junction|beta-catenin destruction complex|cell-cell adherens junction|lateral plasma membrane|microvillus membrane|mitotic spindle|nuclear pore|pore complex|proteasome accessory complex|protein phosphatase type 2A complex|protein serine/threonine phosphatase complex|spindle pole|spindle pole body|trans-Golgi network	alpha-catenin binding|cadherin binding|cell adhesion molecule binding|deoxyhypusine monooxygenase activity|nuclear localization sequence binding|phosphatase regulator activity|protein phosphatase regulator activity|protein phosphatase type 2A regulator activity|protein transporter activity|signal sequence binding	RNA catabolic process|T cell differentiation in thymus|bone resorption|cell fate commitment involved in formation of primary germ layer|central nervous system vasculogenesis|cerebral cortex radial glia guided migration|cerebral cortex radially oriented cell migration|ectodermal placode development|embryonic epithelial tube formation|embryonic foregut morphogenesis|embryonic forelimb morphogenesis…	Bacteria
224	PF06496	Protein of unknown function (DUF1097)	1004	53	144	No Pfam Clan	No Pfam Clan	Multidrug efflux transporter AcrB transmembrane domain [f.35.1]	INDIRECT	Multidrug efflux transporter AcrB transmembrane domain [f.35]	NO PREDICTION	f.35.1(INDIRECT)	NO PREDICTION	NO PREDICTION	NO PREDICTION	1	YES	No information	No information	No information	No information	Bacteria, Archaea
225	PF11071	Protein of unknown function (DUF2872)	147	31	141	No Pfam Clan	No Pfam Clan	N-(deoxy)ribosyltransferase-like [c.23.14]	1-108	Flavodoxin-like [c.23]	NO PREDICTION	NO PREDICTION	NO PREDICTION	NO PREDICTION	c.23.14(1-108)	1	No Information	2.4.2.6| 3.2.2.5	No information	deoxyribonucleoside 5'-monophosphate N-glycosidase activity|hydrolase activity, hydrolyzing N-glycosyl compounds	deoxyribonucleoside monophosphate catabolic process|deoxyribonucleoside monophosphate metabolic process|nucleoside monophosphate catabolic process|nucleoside monophosphate metabolic process|nucleoside phosphate catabolic process|organophosphate catabolic process|positive regulation of cell growth|positive regulation of growth|regulation of cell growth	Eukaryota, Bacteria
226	PF04094	Protein of unknown function (DUF390)	813	2	828	No Pfam Clan	No Pfam Clan	ARM repeat [a.118.1]	INDIRECT	alpha-alpha superhelix [a.118]	NO PREDICTION	a.118.1(INDIRECT)	NO PREDICTION	NO PREDICTION	NO PREDICTION	1	No Information	No information	anchoring junction|beta-catenin destruction complex|cell-cell adherens junction|lateral plasma membrane|microvillus membrane|mitotic spindle|nuclear pore|pore complex|proteasome accessory complex|protein phosphatase type 2A complex|protein serine/threonine phosphatase complex|spindle pole|spindle pole body|trans-Golgi network	alpha-catenin binding|cadherin binding|cell adhesion molecule binding|deoxyhypusine monooxygenase activity|nuclear localization sequence binding|phosphatase regulator activity|protein phosphatase regulator activity|protein phosphatase type 2A regulator activity|protein transporter activity|signal sequence binding	RNA catabolic process|T cell differentiation in thymus|bone resorption|cell fate commitment involved in formation of primary germ layer|central nervous system vasculogenesis|cerebral cortex radial glia guided migration|cerebral cortex radially oriented cell migration|ectodermal placode development|embryonic epithelial tube formation|embryonic foregut morphogenesis|embryonic forelimb morphogenesis…	Eukaryota, Bacteria
227	PF13311	Protein of unknown function (DUF4080)	385	54	190	No Pfam Clan	No Pfam Clan	Radical SAM enzymes [c.1.28]	1-184	TIM beta/alpha-barrel [c.1]	c.1.28(1-184)	NO PREDICTION	NO PREDICTION	NO PREDICTION	NO PREDICTION	1	No Information	1.3.99.22| 1.97.1.4| 2.8.1.6| 5.4.3.2	lipid particle	4 iron, 4 sulfur cluster binding|biotin synthase activity|intramolecular transferase activity|lipoate synthase activity|lipoate-protein ligase activity|metal cluster binding|oxidoreductase activity, acting on the CH-CH group of donors|protein self-association|radical SAM enzyme activity|sulfurtransferase activity|transferase activity, transferring sulfur-containing groups	CD4-positive, alpha-beta T cell activation|CD4-positive, alpha-beta T cell differentiation|T cell differentiation|alpha-beta T cell activation|alpha-beta T cell differentiation|defense response to virus|lipoate biosynthetic process|lipoate metabolic process|lymphocyte differentiation|molybdopterin cofactor biosynthetic process|molybdopterin cofactor metabolic process|monocarboxylic acid biosynthe…	Eukaryota, Bacteria
228	PF10561	Uncharacterised protein family UPF0565	182	12	303	No Pfam Clan	No Pfam Clan	alpha/beta-Hydrolases [c.69.1]	18-302	alpha/beta-Hydrolases [c.69]	NO PREDICTION	c.69.1(18-302)	NO PREDICTION	NO PREDICTION	NO PREDICTION	1	No Information	1.11.1.10| 1.13.11.47| 1.13.11.48| 1.13.12.5| 2.3.1.175| 2.3.1.31| 3.1.1.1| 3.1.1.2| 3.1.1.23| 3.1.1.24| 3.1.1.3| 3.1.1.43| 3.1.1.45| 3.1.1.47| 3.1.1.6| 3.1.1.7| 3.1.1.72| 3.1.1.73| 3.1.1.74| 3.1.1.75| 3.1.1.78| 3.1.1.8| 3.1.2.12| 3.1.2.2| 3.1.2.22| 3.3.2.10| 3.3.2.9| 3.4.11.5| 3.4.14.11| 3.4.14.12| 3.4.14.2| 3.4.14.5| 3.4.16.2| 3.4.16.5| 3.4.16.6| 3.4.19.1| 3.4.21.26| 3.4.21.83| 3.7.1.8| 3.7.1.9…	trans-Golgi network transport vesicle	CD4 receptor binding|acetylcholinesterase activity|acyl-CoA hydrolase activity|carboxylic ester hydrolase activity|epoxide hydrolase activity|homoserine O-acetyltransferase activity|hydrolase activity, acting on ether bonds|lipase activity|palmitoyl-(protein) hydrolase activity|protein phosphatase 2A binding|serine-type carboxypeptidase activity|serine-type exopeptidase activity	acyl-CoA metabolic process|acylglycerol catabolic process|chlorophyll catabolic process|formaldehyde metabolic process|glycerolipid catabolic process|grooming behavior|lipoprotein catabolic process|lipoprotein metabolic process|long term synaptic depression|lysosomal lumen acidification|lysosome organization|mast cell activation|membrane raft organization|negative regulation of Golgi to plasma me…	Eukaryota
229	PF09860	Uncharacterized protein conserved in bacteria (DUF2087)	586	55	71	No Pfam Clan	No Pfam Clan	Winged helix DNA-binding domain [a.4.5]	1-70	DNA/RNA-binding 3-helical bundle [a.4]	a.4.5(1-70)	NO PREDICTION	NO PREDICTION	NO PREDICTION	NO PREDICTION	1	No Information	No information	cytosolic small ribosomal subunit|small ribosomal subunit	nucleic acid binding transcription factor activity|transcription regulatory region DNA binding	CD8-positive, alpha-beta T cell activation|CD8-positive, alpha-beta T cell differentiation|alpha-beta T cell activation|alpha-beta T cell differentiation|immune system development|positive regulation of interleukin-12 biosynthetic process|regulation of interleukin-12 production	Eukaryota, Bacteria
230	PF06156	Protein of unknown function (DUF972)	1035	43	107	No Pfam Clan	No Pfam Clan	Myosin rod fragments [h.1.26]	8-73	Parallel coiled-coil [h.1]	NO PREDICTION	NO PREDICTION	h.1.26(8-73)	NO PREDICTION	NO PREDICTION	1	No Information	No information	No information	No information	No information	Bacteria, Archaea
231	PF07044	Protein of unknown function (DUF1329)	761	104	367	No Pfam Clan	No Pfam Clan	Tricorn protease N-terminal domain [b.68.7]	28-361	6-bladed beta-propeller [b.68]	NO PREDICTION	b.68.7(28-361)	NO PREDICTION	NO PREDICTION	NO PREDICTION	1	No Information	No information	No information	No information	No information	Bacteria, Viruses
232	PF05113	Protein of unknown function (DUF693)	142	2	314	No Pfam Clan	No Pfam Clan	WD40 repeat-like [b.69.4]	1-312	7-bladed beta-propeller [b.69]	NO PREDICTION	b.69.4(1-312)	NO PREDICTION	NO PREDICTION	NO PREDICTION	1	No Information	No information	Arp2/3 protein complex|CIA complex|Cdc73/Paf1 complex|Cul4-RING ubiquitin ligase complex|ER to Golgi transport vesicle|SMN complex|SMN-Sm protein complex|Ski complex|THO complex|TORC1 complex|chromosome, centromeric region|cullin-RING ubiquitin ligase complex|eukaryotic translation initiation factor 3 complex|extrinsic to internal side of plasma membrane|extrinsic to membrane|extrinsic to plasma …	G-protein gamma-subunit binding|histone binding|peroxisome targeting sequence binding|phosphatidylinositol binding|phosphatidylinositol-3,5-bisphosphate binding|phosphatidylinositol-3-phosphate binding|phosphatidylinositol-5-phosphate binding|signal sequence binding|translation initiation factor activity	RNA splicing, via transesterification reactions with bulged adenosine as nucleophile|T cell homeostasis|TOR signaling cascade|attachment of spindle microtubules to kinetochore|attachment of spindle microtubules to kinetochore involved in mitotic sister chromatid segregation|autophagy|cellular response to starvation|chromosome segregation|embryonic digit morphogenesis|establishment of RNA localiza…	Bacteria
233	PF12097	Protein of unknown function (DUF3573)	128	5	383	No Pfam Clan	No Pfam Clan	Pectin lyase-like [b.80.1]	8-368	Single-stranded right-handed beta-helix [b.80]	NO PREDICTION	b.80.1(8-368)	NO PREDICTION	NO PREDICTION	NO PREDICTION	1	No Information	3.1.1.11| 3.2.1.11| 3.2.1.15| 3.2.1.157| 3.2.1.57| 3.2.1.58| 3.4.21.72| 4.2.2.10| 4.2.2.18| 4.2.2.19| 4.2.2.2| 4.2.2.7	anchored to membrane|plant-type cell wall	carbon-oxygen lyase activity, acting on polysaccharides|carboxylic ester hydrolase activity|galacturan 1,4-alpha-galacturonidase activity|pectinesterase activity|polygalacturonase activity	cell growth|cell wall organization or biogenesis|developmental cell growth|developmental growth|developmental growth involved in morphogenesis|external encapsulating structure organization|galacturonan metabolic process|pectin catabolic process|plant-type cell wall organization|plant-type cell wall organization or biogenesis|pollen tube development|pollen tube growth|pollination|polysaccharide ca…	Bacteria
234	PF10850	Protein of unknown function (DUF2653)	127	4	91	No Pfam Clan	No Pfam Clan	ARM repeat [a.118.1]	1-90	alpha-alpha superhelix [a.118]	a.118.1(1-90)	NO PREDICTION	NO PREDICTION	NO PREDICTION	NO PREDICTION	1	No Information	No information	anchoring junction|beta-catenin destruction complex|cell-cell adherens junction|lateral plasma membrane|microvillus membrane|mitotic spindle|nuclear pore|pore complex|proteasome accessory complex|protein phosphatase type 2A complex|protein serine/threonine phosphatase complex|spindle pole|spindle pole body|trans-Golgi network	alpha-catenin binding|cadherin binding|cell adhesion molecule binding|deoxyhypusine monooxygenase activity|nuclear localization sequence binding|phosphatase regulator activity|protein phosphatase regulator activity|protein phosphatase type 2A regulator activity|protein transporter activity|signal sequence binding	RNA catabolic process|T cell differentiation in thymus|bone resorption|cell fate commitment involved in formation of primary germ layer|central nervous system vasculogenesis|cerebral cortex radial glia guided migration|cerebral cortex radially oriented cell migration|ectodermal placode development|embryonic epithelial tube formation|embryonic foregut morphogenesis|embryonic forelimb morphogenesis…	Bacteria
235	PF11990	Protein of unknown function (DUF3487)	230	25	122	No Pfam Clan	No Pfam Clan	TPR-like [a.118.8]	29-117	alpha-alpha superhelix [a.118]	a.118.8(29-117)	NO PREDICTION	NO PREDICTION	NO PREDICTION	NO PREDICTION	1	No Information	No information	COPI-coated vesicle|ER membrane protein complex|Golgi-associated vesicle|SNARE complex|axoneme|axoneme part|integral to mitochondrial outer membrane|integral to organelle membrane|intraflagellar transport particle|intraflagellar transport particle B|intrinsic to organelle membrane|microtubule basal body|mitochondrial outer membrane|mitochondrial outer membrane translocase complex|organelle outer …	heat shock protein binding|macromolecule transmembrane transporter activity|soluble NSF attachment protein activity	SNARE complex disassembly|cell projection organization|cytoskeleton-dependent intracellular transport|intra-Golgi vesicle-mediated transport|negative regulation of cell morphogenesis involved in differentiation|negative regulation of neuron differentiation|organelle fission|peroxisome fission|peroxisome organization|pilus organization|positive regulation of mitochondrial fission|positive regulati…	Bacteria, Viruses
236	PF05852	Gammaherpesvirus protein of unknown function (DUF848)	27	13	146	No Pfam Clan	No Pfam Clan	RNI-like [c.10.1]	28-139	Leucine-rich repeat, LRR (right-handed beta-alpha superhelix) [c.10]	c.10.1(28-139)	NO PREDICTION	NO PREDICTION	NO PREDICTION	NO PREDICTION	1	No Information	No information	ubiquitin ligase complex	acid-amino acid ligase activity|small conjugating protein ligase activity|ubiquitin-protein ligase activity	cellular protein catabolic process|entrainment of circadian clock|entrainment of circadian clock by photoperiod|modification-dependent macromolecule catabolic process|photoperiodism|protein catabolic process|protein ubiquitination|proteolysis|regulation of circadian rhythm|ubiquitin-dependent protein catabolic process	Viruses
237	PF12004	Domain of unknown function (DUF3498)	291	7	495	No Pfam Clan	No Pfam Clan	ssDNA viruses [b.121.5]	1-354	Nucleoplasmin-like/VP (viral coat and capsid proteins) [b.121]	NO PREDICTION	NO PREDICTION	NO PREDICTION	b.121.5(1-354)	NO PREDICTION	1	No Information	No information	No information	No information	No information	Eukaryota
238	PF15363	Domain of unknown function (DUF4596)	87	10	46	No Pfam Clan	No Pfam Clan	Calcium-dependent phosphotriesterase [b.68.6]	8-38	6-bladed beta-propeller [b.68]	b.68.6(8-38)	NO PREDICTION	NO PREDICTION	NO PREDICTION	NO PREDICTION	1	No Information	3.1.1.17| 3.1.1.25| 3.1.8.2| 4.3.3.2	No information	aryldialkylphosphatase activity|arylesterase activity|calcium ion binding|carboxylic ester hydrolase activity|gluconolactonase activity|zinc ion binding	L-ascorbic acid biosynthetic process|L-ascorbic acid metabolic process|calcium ion homeostasis|cellular calcium ion homeostasis|cellular cation homeostasis|cellular chemical homeostasis|cellular divalent inorganic cation homeostasis|cellular ion homeostasis|cellular metal ion homeostasis|divalent inorganic cation homeostasis|metal ion homeostasis|monosaccharide biosynthetic process|positive regul…	Eukaryota
239	PF10039	Predicted integral membrane protein (DUF2275)	40	7	218	No Pfam Clan	No Pfam Clan	Bacterial muramidases [a.118.5]	63-205	alpha-alpha superhelix [a.118]	a.118.5(63-205)	NO PREDICTION	NO PREDICTION	NO PREDICTION	NO PREDICTION	1	No Information	No information	No information	No information	No information	Bacteria
240	PF10350	Putative death-receptor fusion protein (DUF2428)	333	33	255	No Pfam Clan	No Pfam Clan	ARM repeat [a.118.1]	1-246	alpha-alpha superhelix [a.118]	NO PREDICTION	a.118.1(1-246)	NO PREDICTION	NO PREDICTION	NO PREDICTION	1	No Information	No information	anchoring junction|beta-catenin destruction complex|cell-cell adherens junction|lateral plasma membrane|microvillus membrane|mitotic spindle|nuclear pore|pore complex|proteasome accessory complex|protein phosphatase type 2A complex|protein serine/threonine phosphatase complex|spindle pole|spindle pole body|trans-Golgi network	alpha-catenin binding|cadherin binding|cell adhesion molecule binding|deoxyhypusine monooxygenase activity|nuclear localization sequence binding|phosphatase regulator activity|protein phosphatase regulator activity|protein phosphatase type 2A regulator activity|protein transporter activity|signal sequence binding	RNA catabolic process|T cell differentiation in thymus|bone resorption|cell fate commitment involved in formation of primary germ layer|central nervous system vasculogenesis|cerebral cortex radial glia guided migration|cerebral cortex radially oriented cell migration|ectodermal placode development|embryonic epithelial tube formation|embryonic foregut morphogenesis|embryonic forelimb morphogenesis…	Eukaryota, Bacteria
241	PF13559	Domain of unknown function (DUF4129)	1189	194	72	No Pfam Clan	No Pfam Clan	TPR-like [a.118.8]	2-49	alpha-alpha superhelix [a.118]	a.118.8(2-49)	NO PREDICTION	NO PREDICTION	NO PREDICTION	NO PREDICTION	1	No Information	No information	COPI-coated vesicle|ER membrane protein complex|Golgi-associated vesicle|SNARE complex|axoneme|axoneme part|integral to mitochondrial outer membrane|integral to organelle membrane|intraflagellar transport particle|intraflagellar transport particle B|intrinsic to organelle membrane|microtubule basal body|mitochondrial outer membrane|mitochondrial outer membrane translocase complex|organelle outer …	heat shock protein binding|macromolecule transmembrane transporter activity|soluble NSF attachment protein activity	SNARE complex disassembly|cell projection organization|cytoskeleton-dependent intracellular transport|intra-Golgi vesicle-mediated transport|negative regulation of cell morphogenesis involved in differentiation|negative regulation of neuron differentiation|organelle fission|peroxisome fission|peroxisome organization|pilus organization|positive regulation of mitochondrial fission|positive regulati…	Eukaryota, Bacteria, Archaea
242	PF09321	Domain of unknown function (DUF1978)	49	6	241	No Pfam Clan	No Pfam Clan	MW0975(SA0943)-like [a.24.27]	49-225	Four-helical up-and-down bundle [a.24]	NO PREDICTION	a.24.27(49-225)	NO PREDICTION	NO PREDICTION	NO PREDICTION	1	No Information	No information	No information	No information	No information	Bacteria
243	PF04645	Protein of unknown function, DUF603	189	3	181	No Pfam Clan	No Pfam Clan	Homeodomain-like [a.4.1]	19-60	DNA/RNA-binding 3-helical bundle [a.4]	NO PREDICTION	NO PREDICTION	NO PREDICTION	NO PREDICTION	a.4.1(19-60)	1	No Information	No information	transcription factor complex	chromatin binding|nucleic acid binding transcription factor activity|transposase activity	activin receptor signaling pathway|cell fate commitment|cell fate specification|chordate embryonic development|diencephalon development|embryonic morphogenesis|endoderm development|eye photoreceptor cell differentiation|negative regulation of developmental process|neural tube development|neuron fate commitment|nodal signaling pathway|pancreas development|pattern specification process|positive reg…	Bacteria
244	PF12398	Receptor serine/threonine kinase	150	34	42	No Pfam Clan	No Pfam Clan	Protein kinase-like (PK-like) [d.144.1]	6-42	Protein kinase-like (PK-like) [d.144]	d.144.1(6-42)	NO PREDICTION	NO PREDICTION	NO PREDICTION	NO PREDICTION	1	No Information	2.7.1.100| 2.7.1.137| 2.7.1.153| 2.7.1.163| 2.7.1.17| 2.7.1.32| 2.7.1.39| 2.7.1.95| 2.7.10.2| 2.7.11.1| 2.7.11.11| 2.7.11.13| 2.7.11.14| 2.7.11.15| 2.7.11.16| 2.7.11.17| 2.7.11.19| 2.7.11.21| 2.7.11.22| 2.7.11.24| 2.7.11.25| 2.7.11.26| 2.7.11.30| 2.7.11.7| 2.7.12.1| 2.7.12.2	cAMP-dependent protein kinase complex|calcium- and calmodulin-dependent protein kinase complex|cell-substrate adherens junction|cyclin-dependent protein kinase holoenzyme complex|neuromuscular junction|protein kinase CK2 complex|spindle|spindle pole	ATP binding|adenyl nucleotide binding|adenyl ribonucleotide binding|calmodulin binding|cyclin binding|kinase activator activity|kinase regulator activity|magnesium ion binding|molecular transducer activity|nucleoside binding|phosphoprotein binding|phosphotransferase activity, alcohol group as acceptor|phosphotyrosine binding|protein kinase activator activity|protein kinase activity|protein kinase…	CDP-choline pathway|DNA damage checkpoint|activation of innate immune response|cell cycle phase transition|cell division|cell morphogenesis|cellular component morphogenesis|cellular process involved in reproduction|cellular response to biotic stimulus|cellular response to unfolded protein|embryonic placenta development|enzyme linked receptor protein signaling pathway|ethanolamine-containing compo…	Eukaryota
245	PF07295	Protein of unknown function (DUF1451)	784	31	146	No Pfam Clan	No Pfam Clan	Microbial and mitochondrial ADK, insert "zinc finger" domain [g.41.2]	112-145	Rubredoxin-like [g.41]	NO PREDICTION	NO PREDICTION	NO PREDICTION	NO PREDICTION	g.41.2(112-145)	1	No Information	No information	No information	No information	No information	Bacteria, Archaea
246	PF05128	Domain of unknown function (DUF697)	1824	81	162	No Pfam Clan	No Pfam Clan	P-loop containing nucleoside triphosphate hydrolases [c.37.1]	1-159	P-loop containing nucleoside triphosphate hydrolases [c.37]	c.37.1(1-159)	NO PREDICTION	NO PREDICTION	NO PREDICTION	NO PREDICTION	1	YES	1.18.6.1| 2.5.1.17| 2.5.1.27| 2.5.1.75| 2.7.1.113| 2.7.1.12| 2.7.1.145| 2.7.1.164| 2.7.1.19| 2.7.1.21| 2.7.1.24| 2.7.1.25| 2.7.1.33| 2.7.1.4| 2.7.1.48| 2.7.1.71| 2.7.1.74| 2.7.1.78| 2.7.10.2| 2.7.11.1| 2.7.4.10| 2.7.4.13| 2.7.4.14| 2.7.4.2| 2.7.4.3| 2.7.4.8| 2.7.4.9| 2.8.2.1| 2.8.2.14| 2.8.2.2| 2.8.2.23| 2.8.2.4| 2.8.2.8| 2.8.2.9| 3.1.11.5| 3.1.5.1| 3.6.1.14| 3.6.1.15| 3.6.1.3| 3.6.3.16| 3.6.3.19…	ATP-binding cassette (ABC) transporter complex|Cajal body|DNA recombinase mediator complex|Golgi apparatus|Rad51B-Rad51C-Rad51D-XRCC2 complex|axoneme|axoneme part|cell cortex|cell division site|cell division site part|cell plate|cell septum|cellular bud|cilium|cytoplasmic microtubule|endocytic vesicle|extrinsic to membrane|extrinsic to plasma membrane|host intracellular part|hyphal tip|incipient …	ADP dimethylallyltransferase activity|AMP dimethylallyltransferase activity|ATP dimethylallyltransferase activity|GDP binding|GTP binding|GTPase activating protein binding|GTPase activity|P-P-bond-hydrolysis-driven transmembrane transporter activity|active transmembrane transporter activity|adenylylsulfate kinase activity|branched-chain amino acid transmembrane transporter activity|cyclo-ligase a…	3'-phosphoadenosine 5'-phosphosulfate metabolic process|DNA recombination|GTP catabolic process|GTP metabolic process|Golgi to plasma membrane protein transport|Golgi to plasma membrane transport|Golgi vesicle transport|activation of phospholipase D activity|adhesion to other organism involved in symbiotic interaction|adhesion to symbiont|apical junction assembly|asexual reproduction|asymmetric n…	Eukaryota, Bacteria
247	PF11329	Protein of unknown function (DUF3131)	249	24	367	No Pfam Clan	No Pfam Clan	Six-hairpin glycosidases [a.102.1]	1-364	alpha/alpha toroid [a.102]	NO PREDICTION	a.102.1(1-364)	NO PREDICTION	NO PREDICTION	NO PREDICTION	1	No Information	2.4.1.20| 2.4.1.8| 3.2.1.132| 3.2.1.156| 3.2.1.28| 3.2.1.3| 3.2.1.4| 3.2.1.40| 3.2.1.63| 3.2.1.70| 3.2.1.8| 3.2.1.91| 5.1.3.8| 5.3.1.8	brush border	N-acylglucosamine 2-epimerase activity|cellulase activity|hydrolase activity, hydrolyzing O-glycosyl compounds|racemase and epimerase activity|racemase and epimerase activity, acting on carbohydrates and derivatives	cell wall organization or biogenesis|cellular carbohydrate catabolic process|cellular polysaccharide metabolic process|oligosaccharide catabolic process|oligosaccharide metabolic process|polysaccharide metabolic process	Bacteria, Archaea
248	PF11853	Protein of unknown function (DUF3373)	144	18	489	No Pfam Clan	No Pfam Clan	Porins [f.4.3]	60-488	Transmembrane beta-barrels [f.4]	NO PREDICTION	f.4.3(60-488)	NO PREDICTION	NO PREDICTION	NO PREDICTION	1	No Information	No information	cell envelope|cell outer membrane|external encapsulating structure part|outer membrane	amide transmembrane transporter activity|macromolecule transmembrane transporter activity|porin activity|wide pore channel activity	fatty acid transport|lipid localization|long-chain fatty acid transport	Bacteria
249	PF09910	Uncharacterized protein conserved in archaea (DUF2139)	35	6	339	No Pfam Clan	No Pfam Clan	3-carboxy-cis,cis-mucoante lactonizing enzyme [b.69.10]	37-259	7-bladed beta-propeller [b.69]	NO PREDICTION	NO PREDICTION	b.69.10(37-259)	NO PREDICTION	NO PREDICTION	1	No Information	5.5.1.5	No information	No information	No information	Archaea
250	PF09973	Predicted membrane protein (DUF2208)	43	13	233	No Pfam Clan	No Pfam Clan	ABC transporter transmembrane region [f.37.1]	1-151	ABC transporter transmembrane region [f.37]	NO PREDICTION	f.37.1(1-151)	NO PREDICTION	NO PREDICTION	NO PREDICTION	1	No Information	No information	No information	No information	No information	Archaea
251	PF14858	Domain of unknown function (DUF4486)	92	5	542	No Pfam Clan	No Pfam Clan	ARM repeat [a.118.1]	1-504	alpha-alpha superhelix [a.118]	NO PREDICTION	a.118.1(1-504)	NO PREDICTION	NO PREDICTION	NO PREDICTION	1	No Information	No information	anchoring junction|beta-catenin destruction complex|cell-cell adherens junction|lateral plasma membrane|microvillus membrane|mitotic spindle|nuclear pore|pore complex|proteasome accessory complex|protein phosphatase type 2A complex|protein serine/threonine phosphatase complex|spindle pole|spindle pole body|trans-Golgi network	alpha-catenin binding|cadherin binding|cell adhesion molecule binding|deoxyhypusine monooxygenase activity|nuclear localization sequence binding|phosphatase regulator activity|protein phosphatase regulator activity|protein phosphatase type 2A regulator activity|protein transporter activity|signal sequence binding	RNA catabolic process|T cell differentiation in thymus|bone resorption|cell fate commitment involved in formation of primary germ layer|central nervous system vasculogenesis|cerebral cortex radial glia guided migration|cerebral cortex radially oriented cell migration|ectodermal placode development|embryonic epithelial tube formation|embryonic foregut morphogenesis|embryonic forelimb morphogenesis…	Eukaryota
252	PF12983	Protein of unknown function (DUF3867)	47	10	186	No Pfam Clan	No Pfam Clan	(Trans)glycosidases [c.1.8]	3-182	TIM beta/alpha-barrel [c.1]	c.1.8(3-182)	NO PREDICTION	NO PREDICTION	NO PREDICTION	NO PREDICTION	1	No Information	2.4.1.18| 2.4.1.19| 2.4.1.25| 2.4.1.5| 2.4.1.7| 2.7.1.31| 2.7.7.43| 3.1.3.16| 3.1.3.18| 3.1.3.2| 3.1.3.23| 3.1.3.24| 3.1.3.29| 3.1.3.3| 3.1.3.41| 3.1.3.45| 3.1.3.48| 3.1.3.5| 3.1.3.70| 3.1.3.71| 3.1.3.74| 3.1.8.2| 3.11.1.1| 3.2.1.1| 3.2.1.10| 3.2.1.105| 3.2.1.123| 3.2.1.133| 3.2.1.135| 3.2.1.136| 3.2.1.139| 3.2.1.14| 3.2.1.141| 3.2.1.147| 3.2.1.151| 3.2.1.165| 3.2.1.17| 3.2.1.2| 3.2.1.20| 3.2.1.2…	anchored to membrane|anchored to plasma membrane|cell wall|fungal-type cell wall|hyaluranon cable|lysosome	beta-mannosidase activity|galactosidase activity|glucanosyltransferase activity|hyaluronan synthase activity|hydrolase activity, hydrolyzing O-glycosyl compounds|transferase activity, transferring glycosyl groups|virus receptor activity	aminoglycan biosynthetic process|aminoglycan catabolic process|aminoglycan metabolic process|autolysis|cartilage development|cell wall beta-glucan metabolic process|cell wall macromolecule catabolic process|cell wall macromolecule metabolic process|cell wall organization or biogenesis|cellular carbohydrate catabolic process|cellular polysaccharide catabolic process|cellular polysaccharide metabol…	Bacteria
253	PF07301	Protein of unknown function (DUF1453)	613	20	148	No Pfam Clan	No Pfam Clan	Multidrug efflux transporter AcrB transmembrane domain [f.35.1]	1-145	Multidrug efflux transporter AcrB transmembrane domain [f.35]	NO PREDICTION	f.35.1(1-145)	NO PREDICTION	NO PREDICTION	NO PREDICTION	1	No Information	No information	No information	No information	No information	Bacteria, Archaea
254	PF09874	Predicted membrane protein (DUF2101)	26	5	206	No Pfam Clan	No Pfam Clan	MFS general substrate transporter [f.38.1]	17-141	MFS general substrate transporter [f.38]	NO PREDICTION	NO PREDICTION	f.38.1(17-141)	NO PREDICTION	NO PREDICTION	1	No Information	No information	acrosomal membrane|brush border|brush border membrane|clathrin-coated vesicle|coated vesicle|cytoplasmic vesicle membrane|cytoplasmic vesicle part|female pronucleus|insulin-responsive compartment|intrinsic to organelle membrane|intrinsic to plasma membrane|pronucleus|synapse part|vacuolar membrane|vacuolar part|vesicle membrane	calcium-dependent protein binding|carbohydrate derivative transporter activity|carbohydrate transmembrane transporter activity|carbohydrate transporter activity|drug transmembrane transporter activity|drug transporter activity|glucose binding|monocarboxylic acid transmembrane transporter activity|salt transmembrane transporter activity|secondary active transmembrane transporter activity|sodium io…	amyloid precursor protein catabolic process|amyloid precursor protein metabolic process|arginine transport|autophagic vacuole fusion|carbohydrate derivative transport|carbohydrate transport|disaccharide transport|drug transmembrane transport|drug transport|folic acid transport|galactolipid metabolic process|galactosylceramide metabolic process|globoside metabolic process|glucosylceramide metaboli…	Bacteria, Archaea
255	PF11489	Protein of unknown function (DUF3210)	113	15	711	No Pfam Clan	No Pfam Clan	ssDNA viruses [b.121.5]	175-633	Nucleoplasmin-like/VP (viral coat and capsid proteins) [b.121]	NO PREDICTION	NO PREDICTION	NO PREDICTION	b.121.5(175-633)	NO PREDICTION	1	No Information	No information	No information	No information	No information	Eukaryota
256	PF12239	Protein of unknown function (DUF3605)	242	21	159	No Pfam Clan	No Pfam Clan	HIT-like [d.13.1]	21-158	HIT-like [d.13]	NO PREDICTION	d.13.1(21-158)	NO PREDICTION	NO PREDICTION	NO PREDICTION	1	No Information	2.7.7.12| 3.6.1.26| 3.6.1.29	histone deacetylase complex	hydrolase activity, acting on acid anhydrides, in sulfonyl-containing anhydrides|nucleotide diphosphatase activity	apoptotic process|apoptotic signaling pathway|intrinsic apoptotic signaling pathway|intrinsic apoptotic signaling pathway by p53 class mediator|signal transduction by p53 class mediator	Eukaryota, Viruses
257	PF09847	Predicted permease (DUF2074)	50	10	449	No Pfam Clan	No Pfam Clan	MFS general substrate transporter [f.38.1]	1-448	MFS general substrate transporter [f.38]	NO PREDICTION	f.38.1(1-448)	NO PREDICTION	NO PREDICTION	NO PREDICTION	1	No Information	No information	acrosomal membrane|brush border|brush border membrane|clathrin-coated vesicle|coated vesicle|cytoplasmic vesicle membrane|cytoplasmic vesicle part|female pronucleus|insulin-responsive compartment|intrinsic to organelle membrane|intrinsic to plasma membrane|pronucleus|synapse part|vacuolar membrane|vacuolar part|vesicle membrane	calcium-dependent protein binding|carbohydrate derivative transporter activity|carbohydrate transmembrane transporter activity|carbohydrate transporter activity|drug transmembrane transporter activity|drug transporter activity|glucose binding|monocarboxylic acid transmembrane transporter activity|salt transmembrane transporter activity|secondary active transmembrane transporter activity|sodium io…	amyloid precursor protein catabolic process|amyloid precursor protein metabolic process|arginine transport|autophagic vacuole fusion|carbohydrate derivative transport|carbohydrate transport|disaccharide transport|drug transmembrane transport|drug transport|folic acid transport|galactolipid metabolic process|galactosylceramide metabolic process|globoside metabolic process|glucosylceramide metaboli…	Bacteria, Archaea
258	PF05553	Cotton fibre expressed protein	622	85	38	No Pfam Clan	No Pfam Clan	WD40 repeat-like [b.69.4]	2-30	7-bladed beta-propeller [b.69]	b.69.4(2-30)	NO PREDICTION	NO PREDICTION	NO PREDICTION	NO PREDICTION	1	No Information	No information	Arp2/3 protein complex|CIA complex|Cdc73/Paf1 complex|Cul4-RING ubiquitin ligase complex|ER to Golgi transport vesicle|SMN complex|SMN-Sm protein complex|Ski complex|THO complex|TORC1 complex|chromosome, centromeric region|cullin-RING ubiquitin ligase complex|eukaryotic translation initiation factor 3 complex|extrinsic to internal side of plasma membrane|extrinsic to membrane|extrinsic to plasma …	G-protein gamma-subunit binding|histone binding|peroxisome targeting sequence binding|phosphatidylinositol binding|phosphatidylinositol-3,5-bisphosphate binding|phosphatidylinositol-3-phosphate binding|phosphatidylinositol-5-phosphate binding|signal sequence binding|translation initiation factor activity	RNA splicing, via transesterification reactions with bulged adenosine as nucleophile|T cell homeostasis|TOR signaling cascade|attachment of spindle microtubules to kinetochore|attachment of spindle microtubules to kinetochore involved in mitotic sister chromatid segregation|autophagy|cellular response to starvation|chromosome segregation|embryonic digit morphogenesis|establishment of RNA localiza…	Eukaryota
259	PF15023	Protein of unknown function (DUF4523)	34	4	166	No Pfam Clan	No Pfam Clan	RNA-binding domain, RBD [d.58.7]	96-148	Ferredoxin-like [d.58]	NO PREDICTION	NO PREDICTION	d.58.7(96-148)	NO PREDICTION	NO PREDICTION	1	No Information	No information	RNA cap binding complex|nuclear body|spliceosomal complex	No information	RNA export from nucleus|RNA localization|RNA splicing|establishment of RNA localization|gamete generation|mRNA metabolic process|mRNA processing|nuclear export|nuclear transport|nucleic acid transport|nucleobase-containing compound transport|nucleocytoplasmic transport|positive regulation of RNA export from nucleus|positive regulation of intracellular transport|positive regulation of nucleobase-c…	Eukaryota
260	PF12427	Branched-chain amino acid aminotransferase	14	3	23	No Pfam Clan	No Pfam Clan	D-aminoacid aminotransferase-like PLP-dependent enzymes [e.17.1]	1-23	D-aminoacid aminotransferase-like PLP-dependent enzymes [e.17]	e.17.1(1-23)	NO PREDICTION	NO PREDICTION	NO PREDICTION	NO PREDICTION	1	No Information	2.6.1.21| 2.6.1.42| 4.1.3.38	No information	D-alanine:2-oxoglutarate aminotransferase activity|branched-chain-amino-acid transaminase activity|cofactor binding|pyridoxal phosphate binding|transaminase activity|transferase activity, transferring nitrogenous groups	D-amino acid biosynthetic process|D-amino acid catabolic process|D-amino acid metabolic process|branched-chain amino acid biosynthetic process|branched-chain amino acid catabolic process|branched-chain amino acid metabolic process|cellular amino acid catabolic process|isoleucine metabolic process|toxin metabolic process	Bacteria
261	PF12038	Domain of unknown function (DUF3524)	155	31	168	No Pfam Clan	No Pfam Clan	UDP-Glycosyltransferase/glycogen phosphorylase [c.87.1]	19-140	UDP-Glycosyltransferase/glycogen phosphorylase [c.87]	NO PREDICTION	NO PREDICTION	c.87.1(19-140)	NO PREDICTION	NO PREDICTION	1	No Information	2.4.1.1| 2.4.1.11| 2.4.1.115| 2.4.1.14| 2.4.1.141| 2.4.1.15| 2.4.1.152| 2.4.1.17| 2.4.1.21| 2.4.1.218| 2.4.1.227| 2.4.1.27| 2.4.1.57| 2.4.99.4| 2.7.8.12| 5.1.3.14	alpha,alpha-trehalose-phosphate synthase complex (UDP-forming)	UDP-N-acetylglucosamine 2-epimerase activity|UDP-glycosyltransferase activity|carboxylic acid binding|isoprenoid binding|monocarboxylic acid binding|retinoic acid binding|retinoid binding|transferase activity, transferring glycosyl groups|transferase activity, transferring hexosyl groups	L-fucose catabolic process|L-fucose metabolic process|N-acetylneuraminate metabolic process|anthocyanin-containing compound biosynthetic process|anthocyanin-containing compound metabolic process|cellular carbohydrate biosynthetic process|cellular hormone metabolic process|cellular oligosaccharide metabolic process|cellular polysaccharide biosynthetic process|cellular polysaccharide metabolic proc…	Eukaryota, Bacteria, Viruses
262	PF08217	Fungal domain of unknown function (DUF1712)	421	14	604	No Pfam Clan	No Pfam Clan	ARM repeat [a.118.1]	INDIRECT	alpha-alpha superhelix [a.118]	NO PREDICTION	a.118.1(INDIRECT)	NO PREDICTION	NO PREDICTION	NO PREDICTION	1	No Information	No information	anchoring junction|beta-catenin destruction complex|cell-cell adherens junction|lateral plasma membrane|microvillus membrane|mitotic spindle|nuclear pore|pore complex|proteasome accessory complex|protein phosphatase type 2A complex|protein serine/threonine phosphatase complex|spindle pole|spindle pole body|trans-Golgi network	alpha-catenin binding|cadherin binding|cell adhesion molecule binding|deoxyhypusine monooxygenase activity|nuclear localization sequence binding|phosphatase regulator activity|protein phosphatase regulator activity|protein phosphatase type 2A regulator activity|protein transporter activity|signal sequence binding	RNA catabolic process|T cell differentiation in thymus|bone resorption|cell fate commitment involved in formation of primary germ layer|central nervous system vasculogenesis|cerebral cortex radial glia guided migration|cerebral cortex radially oriented cell migration|ectodermal placode development|embryonic epithelial tube formation|embryonic foregut morphogenesis|embryonic forelimb morphogenesis…	Eukaryota
263	PF12566	Protein of unknown function (DUF3748)	511	11	122	No Pfam Clan	No Pfam Clan	DPP6 N-terminal domain-like [b.70.3]	1-122	8-bladed beta-propeller [b.70]	b.70.3(1-122)	NO PREDICTION	NO PREDICTION	NO PREDICTION	NO PREDICTION	1	No Information	No information	No information	No information	No information	Eukaryota, Bacteria
264	PF12341	Protein of unknown function (DUF3639)	247	35	27	No Pfam Clan	No Pfam Clan	DPP6 N-terminal domain-like [b.70.3]	1-27	8-bladed beta-propeller [b.70]	b.70.3(1-27)	NO PREDICTION	NO PREDICTION	NO PREDICTION	NO PREDICTION	1	No Information	No information	No information	No information	No information	Eukaryota
265	PF09427	Domain of unknown function (DUF2014)	72	8	261	No Pfam Clan	No Pfam Clan	ARM repeat [a.118.1]	3-258	alpha-alpha superhelix [a.118]	NO PREDICTION	a.118.1(3-258)	NO PREDICTION	NO PREDICTION	NO PREDICTION	1	No Information	No information	anchoring junction|beta-catenin destruction complex|cell-cell adherens junction|lateral plasma membrane|microvillus membrane|mitotic spindle|nuclear pore|pore complex|proteasome accessory complex|protein phosphatase type 2A complex|protein serine/threonine phosphatase complex|spindle pole|spindle pole body|trans-Golgi network	alpha-catenin binding|cadherin binding|cell adhesion molecule binding|deoxyhypusine monooxygenase activity|nuclear localization sequence binding|phosphatase regulator activity|protein phosphatase regulator activity|protein phosphatase type 2A regulator activity|protein transporter activity|signal sequence binding	RNA catabolic process|T cell differentiation in thymus|bone resorption|cell fate commitment involved in formation of primary germ layer|central nervous system vasculogenesis|cerebral cortex radial glia guided migration|cerebral cortex radially oriented cell migration|ectodermal placode development|embryonic epithelial tube formation|embryonic foregut morphogenesis|embryonic forelimb morphogenesis…	Eukaryota
266	PF12525	Protein of unknown function (DUF3726)	82	34	80	No Pfam Clan	No Pfam Clan	L-sulfolactate dehydrogenase-like [c.122.1]	1-52	L-sulfolactate dehydrogenase-like [c.122]	NO PREDICTION	NO PREDICTION	NO PREDICTION	NO PREDICTION	c.122.1(1-52)	1	No Information	1.1.1.130| 1.1.1.154| 1.1.1.27| 1.1.1.272| 1.1.1.37	No information	No information	No information	Eukaryota, Bacteria
267	PF07793	Protein of unknown function (DUF1631)	372	36	730	No Pfam Clan	No Pfam Clan	ARM repeat [a.118.1]	8-729	alpha-alpha superhelix [a.118]	NO PREDICTION	a.118.1(8-729)	NO PREDICTION	NO PREDICTION	NO PREDICTION	1	No Information	No information	anchoring junction|beta-catenin destruction complex|cell-cell adherens junction|lateral plasma membrane|microvillus membrane|mitotic spindle|nuclear pore|pore complex|proteasome accessory complex|protein phosphatase type 2A complex|protein serine/threonine phosphatase complex|spindle pole|spindle pole body|trans-Golgi network	alpha-catenin binding|cadherin binding|cell adhesion molecule binding|deoxyhypusine monooxygenase activity|nuclear localization sequence binding|phosphatase regulator activity|protein phosphatase regulator activity|protein phosphatase type 2A regulator activity|protein transporter activity|signal sequence binding	RNA catabolic process|T cell differentiation in thymus|bone resorption|cell fate commitment involved in formation of primary germ layer|central nervous system vasculogenesis|cerebral cortex radial glia guided migration|cerebral cortex radially oriented cell migration|ectodermal placode development|embryonic epithelial tube formation|embryonic foregut morphogenesis|embryonic forelimb morphogenesis…	Eukaryota, Bacteria, Viruses
268	PF11824	Protein of unknown function (DUF3344)	118	42	271	No Pfam Clan	No Pfam Clan	Quinoprotein alcohol dehydrogenase-like [b.70.1]	3-254	8-bladed beta-propeller [b.70]	b.70.1(3-254)	NO PREDICTION	NO PREDICTION	NO PREDICTION	NO PREDICTION	1	No Information	1.1.2.7| 1.1.98.1	No information	endonuclease activity|endoribonuclease activity|nuclease activity|ribonuclease activity	ER-nucleus signaling pathway|RNA phosphodiester bond hydrolysis|RNA phosphodiester bond hydrolysis, endonucleolytic|cellular response to topologically incorrect protein|cellular response to unfolded protein|cilium assembly|cilium organization|intrinsic apoptotic signaling pathway in response to endoplasmic reticulum stress|response to endoplasmic reticulum stress|response to topologically incorre…	Bacteria, Archaea
269	PF12531	DNA-K related protein	220	38	249	No Pfam Clan	No Pfam Clan	ARM repeat [a.118.1]	25-243	alpha-alpha superhelix [a.118]	NO PREDICTION	a.118.1(25-243)	NO PREDICTION	NO PREDICTION	NO PREDICTION	1	No Information	No information	anchoring junction|beta-catenin destruction complex|cell-cell adherens junction|lateral plasma membrane|microvillus membrane|mitotic spindle|nuclear pore|pore complex|proteasome accessory complex|protein phosphatase type 2A complex|protein serine/threonine phosphatase complex|spindle pole|spindle pole body|trans-Golgi network	alpha-catenin binding|cadherin binding|cell adhesion molecule binding|deoxyhypusine monooxygenase activity|nuclear localization sequence binding|phosphatase regulator activity|protein phosphatase regulator activity|protein phosphatase type 2A regulator activity|protein transporter activity|signal sequence binding	RNA catabolic process|T cell differentiation in thymus|bone resorption|cell fate commitment involved in formation of primary germ layer|central nervous system vasculogenesis|cerebral cortex radial glia guided migration|cerebral cortex radially oriented cell migration|ectodermal placode development|embryonic epithelial tube formation|embryonic foregut morphogenesis|embryonic forelimb morphogenesis…	Eukaryota, Bacteria
270	PF11846	Domain of unknown function (DUF3366)	415	29	193	No Pfam Clan	No Pfam Clan	TPR-like [a.118.8]	46-183	alpha-alpha superhelix [a.118]	a.118.8(46-183)	NO PREDICTION	NO PREDICTION	NO PREDICTION	NO PREDICTION	1	No Information	No information	COPI-coated vesicle|ER membrane protein complex|Golgi-associated vesicle|SNARE complex|axoneme|axoneme part|integral to mitochondrial outer membrane|integral to organelle membrane|intraflagellar transport particle|intraflagellar transport particle B|intrinsic to organelle membrane|microtubule basal body|mitochondrial outer membrane|mitochondrial outer membrane translocase complex|organelle outer …	heat shock protein binding|macromolecule transmembrane transporter activity|soluble NSF attachment protein activity	SNARE complex disassembly|cell projection organization|cytoskeleton-dependent intracellular transport|intra-Golgi vesicle-mediated transport|negative regulation of cell morphogenesis involved in differentiation|negative regulation of neuron differentiation|organelle fission|peroxisome fission|peroxisome organization|pilus organization|positive regulation of mitochondrial fission|positive regulati…	Bacteria
271	PF07248	Protein of unknown function (DUF1431)	156	17	161	No Pfam Clan	No Pfam Clan	Growth factor receptor domain [g.3.9]	31-155	Knottins (small inhibitors, toxins, lectins) [g.3]	NO PREDICTION	g.3.9(31-155)	NO PREDICTION	NO PREDICTION	NO PREDICTION	1	No Information	No information	No information	No information	cell migration|cell motility|enzyme linked receptor protein signaling pathway|localization of cell|transmembrane receptor protein tyrosine kinase signaling pathway	Eukaryota
272	PF10309	Protein of unknown function (DUF2414)	181	19	62	No Pfam Clan	No Pfam Clan	RNA-binding domain, RBD [d.58.7]	61-88	Ferredoxin-like [d.58]	NO PREDICTION	NO PREDICTION	NO PREDICTION	NO PREDICTION	d.58.7(61-88)	1	No Information	No information	RNA cap binding complex|nuclear body|spliceosomal complex	No information	RNA export from nucleus|RNA localization|RNA splicing|establishment of RNA localization|gamete generation|mRNA metabolic process|mRNA processing|nuclear export|nuclear transport|nucleic acid transport|nucleobase-containing compound transport|nucleocytoplasmic transport|positive regulation of RNA export from nucleus|positive regulation of intracellular transport|positive regulation of nucleobase-c…	Eukaryota
273	PF11331	Protein of unknown function (DUF3133)	112	13	46	No Pfam Clan	No Pfam Clan	L domain-like [c.10.2]	11-44	Leucine-rich repeat, LRR (right-handed beta-alpha superhelix) [c.10]	c.10.2(11-44)	NO PREDICTION	NO PREDICTION	NO PREDICTION	NO PREDICTION	1	No Information	No information	U2 snRNP	3'-5' exonuclease activity|3'-5'-exoribonuclease activity|exonuclease activity, active with either ribo- or deoxyribonucleic acids and producing 5'-phosphomon|exoribonuclease activity|exoribonuclease activity, producing 5'-phosphomonoesters|phosphatase inhibitor activity|phosphatase regulator activity|poly(A)-specific ribonuclease activity	B cell activation|B cell proliferation|B cell proliferation involved in immune response|RNA phosphodiester bond hydrolysis, exonucleolytic|biological adhesion|nuclear transport|nuclear-transcribed mRNA catabolic process|nuclear-transcribed mRNA catabolic process, deadenylation-dependent decay|nucleocytoplasmic transport|post-embryonic morphogenesis|post-embryonic organ development|regulation of J…	Eukaryota, Bacteria
274	PF10704	Protein of unknown function (DUF2508)	434	23	71	No Pfam Clan	No Pfam Clan	TPR-like [a.118.8]	4-67	alpha-alpha superhelix [a.118]	a.118.8(4-67)	NO PREDICTION	NO PREDICTION	NO PREDICTION	NO PREDICTION	1	No Information	No information	COPI-coated vesicle|ER membrane protein complex|Golgi-associated vesicle|SNARE complex|axoneme|axoneme part|integral to mitochondrial outer membrane|integral to organelle membrane|intraflagellar transport particle|intraflagellar transport particle B|intrinsic to organelle membrane|microtubule basal body|mitochondrial outer membrane|mitochondrial outer membrane translocase complex|organelle outer …	heat shock protein binding|macromolecule transmembrane transporter activity|soluble NSF attachment protein activity	SNARE complex disassembly|cell projection organization|cytoskeleton-dependent intracellular transport|intra-Golgi vesicle-mediated transport|negative regulation of cell morphogenesis involved in differentiation|negative regulation of neuron differentiation|organelle fission|peroxisome fission|peroxisome organization|pilus organization|positive regulation of mitochondrial fission|positive regulati…	Bacteria
275	PF11166	Protein of unknown function (DUF2951)	299	6	98	No Pfam Clan	No Pfam Clan	TPR-like [a.118.8]	5-71	alpha-alpha superhelix [a.118]	a.118.8(5-71)	NO PREDICTION	NO PREDICTION	NO PREDICTION	NO PREDICTION	1	No Information	No information	COPI-coated vesicle|ER membrane protein complex|Golgi-associated vesicle|SNARE complex|axoneme|axoneme part|integral to mitochondrial outer membrane|integral to organelle membrane|intraflagellar transport particle|intraflagellar transport particle B|intrinsic to organelle membrane|microtubule basal body|mitochondrial outer membrane|mitochondrial outer membrane translocase complex|organelle outer …	heat shock protein binding|macromolecule transmembrane transporter activity|soluble NSF attachment protein activity	SNARE complex disassembly|cell projection organization|cytoskeleton-dependent intracellular transport|intra-Golgi vesicle-mediated transport|negative regulation of cell morphogenesis involved in differentiation|negative regulation of neuron differentiation|organelle fission|peroxisome fission|peroxisome organization|pilus organization|positive regulation of mitochondrial fission|positive regulati…	Eukaryota, Bacteria, Viruses
276	PF14234	Domain of unknown function (DUF4336)	413	47	285	No Pfam Clan	No Pfam Clan	Metallo-hydrolase/oxidoreductase [d.157.1]	1-284	Metallo-hydrolase/oxidoreductase [d.157]	NO PREDICTION	d.157.1(1-284)	NO PREDICTION	NO PREDICTION	NO PREDICTION	1	No Information	3.1.1.81| 3.1.2.6| 3.1.26.11| 3.1.4.38| 3.1.8.1| 3.5.2.6	No information	hydroxyacylglutathione hydrolase activity|thiolester hydrolase activity	aldehyde catabolic process|amide biosynthetic process|cellular aldehyde metabolic process|cellular modified amino acid biosynthetic process|glutathione biosynthetic process|glutathione metabolic process|lactate metabolic process|methylglyoxal metabolic process|nonribosomal peptide biosynthetic process|peptide biosynthetic process|peptide metabolic process	Eukaryota, Bacteria
277	PF04780	Protein of unknown function (DUF629)	139	14	466	No Pfam Clan	No Pfam Clan	ARM repeat [a.118.1]	8-464	alpha-alpha superhelix [a.118]	NO PREDICTION	a.118.1(8-464)	NO PREDICTION	NO PREDICTION	NO PREDICTION	1	No Information	No information	anchoring junction|beta-catenin destruction complex|cell-cell adherens junction|lateral plasma membrane|microvillus membrane|mitotic spindle|nuclear pore|pore complex|proteasome accessory complex|protein phosphatase type 2A complex|protein serine/threonine phosphatase complex|spindle pole|spindle pole body|trans-Golgi network	alpha-catenin binding|cadherin binding|cell adhesion molecule binding|deoxyhypusine monooxygenase activity|nuclear localization sequence binding|phosphatase regulator activity|protein phosphatase regulator activity|protein phosphatase type 2A regulator activity|protein transporter activity|signal sequence binding	RNA catabolic process|T cell differentiation in thymus|bone resorption|cell fate commitment involved in formation of primary germ layer|central nervous system vasculogenesis|cerebral cortex radial glia guided migration|cerebral cortex radially oriented cell migration|ectodermal placode development|embryonic epithelial tube formation|embryonic foregut morphogenesis|embryonic forelimb morphogenesis…	Eukaryota
278	PF12259	Protein of unknown function (DUF3609)	125	7	361	No Pfam Clan	No Pfam Clan	Head and neck region of the ectodomain of NDV fusion glycoprotein [f.12.1]	1-243	Head and neck region of the ectodomain of NDV fusion glycoprotein [f.12]	NO PREDICTION	f.12.1(1-243)	NO PREDICTION	NO PREDICTION	NO PREDICTION	1	No Information	No information	No information	No information	No information	Eukaryota, Viruses
279	PF13355	Protein of unknown function (DUF4101)	153	63	117	No Pfam Clan	No Pfam Clan	NTF2-like [d.17.4]	1-116	Cystatin-like [d.17]	NO PREDICTION	d.17.4(1-116)	NO PREDICTION	NO PREDICTION	NO PREDICTION	1	No Information	3.3.2.8| 4.2.1.94| 5.3.3.1	T-tubule|axon initial segment|axon part|cell-cell contact zone|main axon|neuromuscular junction|nuclear envelope|pore complex|sarcolemma	Ran GTPase binding	G1/S transition of mitotic cell cycle|RNA export from nucleus|RNA localization|antibiotic biosynthetic process|antibiotic metabolic process|blood circulation|calcium ion transport|cardiac muscle contraction|cell cycle phase|cell cycle phase transition|drug metabolic process|establishment of RNA localization|heart contraction|heart process|interphase|interphase of mitotic cell cycle|mitotic cell c…	Eukaryota, Bacteria
280	PF07187	Protein of unknown function (DUF1405)	478	31	164	No Pfam Clan	No Pfam Clan	Multidrug efflux transporter AcrB transmembrane domain [f.35.1]	1-163	Multidrug efflux transporter AcrB transmembrane domain [f.35]	NO PREDICTION	f.35.1(1-163)	NO PREDICTION	NO PREDICTION	NO PREDICTION	1	No Information	No information	No information	No information	No information	Bacteria, Archaea
281	PF11889	Domain of unknown function (DUF3409)	239	8	56	No Pfam Clan	No Pfam Clan	Ubiquitin-like [d.15.1]	2-39	beta-Grasp (ubiquitin-like) [d.15]	d.15.1(2-39)	NO PREDICTION	NO PREDICTION	NO PREDICTION	NO PREDICTION	1	No Information	3.1.2.15| 3.1.4.11	autophagic vacuole|nuclear body	SUMO ligase activity|non-membrane spanning protein tyrosine phosphatase activity|phosphoprotein phosphatase activity|protein tag|protein tyrosine phosphatase activity|small conjugating protein ligase activity|small conjugating protein ligase binding	autophagy|catechol-containing compound metabolic process|catecholamine metabolic process|catecholamine transport|catecholamine uptake|catecholamine uptake involved in synaptic transmission|dopamine metabolic process|dopamine transport|dopamine uptake|dopamine uptake involved in synaptic transmission|monoamine transport|neurotransmitter uptake|norepinephrine metabolic process|peptidyl-tyrosine dep…	Viruses
282	PF13293	Domain of unknown function (DUF4074)	230	14	64	No Pfam Clan	No Pfam Clan	TPR-like [a.118.8]	19-75	alpha-alpha superhelix [a.118]	a.118.8(19-75)	NO PREDICTION	NO PREDICTION	NO PREDICTION	NO PREDICTION	1	No Information	No information	COPI-coated vesicle|ER membrane protein complex|Golgi-associated vesicle|SNARE complex|axoneme|axoneme part|integral to mitochondrial outer membrane|integral to organelle membrane|intraflagellar transport particle|intraflagellar transport particle B|intrinsic to organelle membrane|microtubule basal body|mitochondrial outer membrane|mitochondrial outer membrane translocase complex|organelle outer …	heat shock protein binding|macromolecule transmembrane transporter activity|soluble NSF attachment protein activity	SNARE complex disassembly|cell projection organization|cytoskeleton-dependent intracellular transport|intra-Golgi vesicle-mediated transport|negative regulation of cell morphogenesis involved in differentiation|negative regulation of neuron differentiation|organelle fission|peroxisome fission|peroxisome organization|pilus organization|positive regulation of mitochondrial fission|positive regulati…	Eukaryota
283	PF05335	Protein of unknown function (DUF745)	190	14	188	No Pfam Clan	No Pfam Clan	MW0975(SA0943)-like [a.24.27]	8-187	Four-helical up-and-down bundle [a.24]	NO PREDICTION	a.24.27(8-187)	NO PREDICTION	NO PREDICTION	NO PREDICTION	1	No Information	No information	No information	No information	No information	Eukaryota, Bacteria, Archaea
284	PF11686	Protein of unknown function (DUF3283)	120	10	61	No Pfam Clan	No Pfam Clan	DNA polymerase III theta subunit-like [a.237.1]	1-60	DNA polymerase III theta subunit-like [a.237]	NO PREDICTION	NO PREDICTION	NO PREDICTION	NO PREDICTION	a.237.1(1-60)	1	No Information	No information	No information	No information	No information	Bacteria
285	PF09887	Uncharacterized protein conserved in archaea (DUF2114)	54	17	448	No Pfam Clan	No Pfam Clan	Actin-like ATPase domain [c.55.1]	4-420	Ribonuclease H-like motif [c.55]	NO PREDICTION	c.55.1(4-420)	NO PREDICTION	NO PREDICTION	NO PREDICTION	1	No Information	2.7.1.1| 2.7.1.12| 2.7.1.16| 2.7.1.17| 2.7.1.2| 2.7.1.30| 2.7.1.33| 2.7.1.4| 2.7.1.5| 2.7.1.55| 2.7.1.59| 2.7.1.60| 2.7.1.63| 2.7.2.1| 2.7.2.15| 2.7.2.7| 3.4.24.57| 3.6.1.11| 3.6.1.3	cell cortex|cell cortex part|cilium part|contractile fiber part|cortical cytoskeleton|motile cilium|sperm flagellum|sperm part|sperm principal piece	carbohydrate kinase activity|hexokinase activity|phosphotransferase activity, alcohol group as acceptor|unfolded protein binding	'de novo' protein folding|ATP catabolic process|actomyosin structure organization|carbohydrate phosphorylation|chaperone mediated protein folding requiring cofactor|glucose 6-phosphate metabolic process|glycolysis|myofibril assembly|nucleoside monophosphate catabolic process|protein folding|purine nucleoside monophosphate catabolic process|purine nucleoside monophosphate metabolic process|purine …	Archaea
286	PF08409	Domain of unknown function (DUF1736)	412	30	80	No Pfam Clan	No Pfam Clan	TPR-like [a.118.8]	1-79	alpha-alpha superhelix [a.118]	a.118.8(1-79)	NO PREDICTION	NO PREDICTION	NO PREDICTION	NO PREDICTION	1	No Information	No information	COPI-coated vesicle|ER membrane protein complex|Golgi-associated vesicle|SNARE complex|axoneme|axoneme part|integral to mitochondrial outer membrane|integral to organelle membrane|intraflagellar transport particle|intraflagellar transport particle B|intrinsic to organelle membrane|microtubule basal body|mitochondrial outer membrane|mitochondrial outer membrane translocase complex|organelle outer …	heat shock protein binding|macromolecule transmembrane transporter activity|soluble NSF attachment protein activity	SNARE complex disassembly|cell projection organization|cytoskeleton-dependent intracellular transport|intra-Golgi vesicle-mediated transport|negative regulation of cell morphogenesis involved in differentiation|negative regulation of neuron differentiation|organelle fission|peroxisome fission|peroxisome organization|pilus organization|positive regulation of mitochondrial fission|positive regulati…	Eukaryota, Bacteria
287	PF04654	Protein of unknown function, DUF599	411	46	216	No Pfam Clan	No Pfam Clan	ABC transporter transmembrane region [f.37.1]	1-206	ABC transporter transmembrane region [f.37]	NO PREDICTION	f.37.1(1-206)	NO PREDICTION	NO PREDICTION	NO PREDICTION	1	No Information	No information	No information	No information	No information	Eukaryota, Bacteria, Archaea
288	PF15450	Domain of unknown function (DUF4631)	50	8	532	No Pfam Clan	No Pfam Clan	Cullin repeat-like [a.118.17]	1-531	alpha-alpha superhelix [a.118]	NO PREDICTION	a.118.17(1-531)	NO PREDICTION	NO PREDICTION	NO PREDICTION	1	No Information	No information	No information	protein heterodimerization activity	cellular protein catabolic process|modification-dependent macromolecule catabolic process|modification-dependent protein catabolic process|negative regulation of granulocyte differentiation|negative regulation of leukocyte differentiation|negative regulation of myeloid cell differentiation|negative regulation of myeloid leukocyte differentiation|positive regulation of G1/S transition of mitotic c…	Eukaryota, Bacteria
289	PF10851	Protein of unknown function (DUF2652)	72	6	116	No Pfam Clan	No Pfam Clan	Nucleotide cyclase [d.58.29]	1-109	Ferredoxin-like [d.58]	NO PREDICTION	d.58.29(1-109)	NO PREDICTION	NO PREDICTION	NO PREDICTION	1	No Information	4.6.1.1| 4.6.1.2	No information	cyclase activity|phosphorus-oxygen lyase activity	No information	Bacteria
290	PF14357	Domain of unknown function (DUF4404)	107	40	85	No Pfam Clan	No Pfam Clan	TPR-like [a.118.8]	5-81	alpha-alpha superhelix [a.118]	a.118.8(5-81)	NO PREDICTION	NO PREDICTION	NO PREDICTION	NO PREDICTION	1	No Information	No information	COPI-coated vesicle|ER membrane protein complex|Golgi-associated vesicle|SNARE complex|axoneme|axoneme part|integral to mitochondrial outer membrane|integral to organelle membrane|intraflagellar transport particle|intraflagellar transport particle B|intrinsic to organelle membrane|microtubule basal body|mitochondrial outer membrane|mitochondrial outer membrane translocase complex|organelle outer …	heat shock protein binding|macromolecule transmembrane transporter activity|soluble NSF attachment protein activity	SNARE complex disassembly|cell projection organization|cytoskeleton-dependent intracellular transport|intra-Golgi vesicle-mediated transport|negative regulation of cell morphogenesis involved in differentiation|negative regulation of neuron differentiation|organelle fission|peroxisome fission|peroxisome organization|pilus organization|positive regulation of mitochondrial fission|positive regulati…	Bacteria
291	PF12521	Protein of unknown function (DUF3724)	178	5	23	No Pfam Clan	No Pfam Clan	Positive stranded ssRNA viruses [b.121.4]	1-23	Nucleoplasmin-like/VP (viral coat and capsid proteins) [b.121]	b.121.4(1-23)	NO PREDICTION	NO PREDICTION	NO PREDICTION	NO PREDICTION	1	No Information	3.4.23.44	No information	No information	No information	Viruses
292	PF06718	Protein of unknown function (DUF1203)	173	20	117	No Pfam Clan	No Pfam Clan	TPR-like [a.118.8]	26-110	alpha-alpha superhelix [a.118]	a.118.8(26-110)	NO PREDICTION	NO PREDICTION	NO PREDICTION	NO PREDICTION	1	No Information	No information	COPI-coated vesicle|ER membrane protein complex|Golgi-associated vesicle|SNARE complex|axoneme|axoneme part|integral to mitochondrial outer membrane|integral to organelle membrane|intraflagellar transport particle|intraflagellar transport particle B|intrinsic to organelle membrane|microtubule basal body|mitochondrial outer membrane|mitochondrial outer membrane translocase complex|organelle outer …	heat shock protein binding|macromolecule transmembrane transporter activity|soluble NSF attachment protein activity	SNARE complex disassembly|cell projection organization|cytoskeleton-dependent intracellular transport|intra-Golgi vesicle-mediated transport|negative regulation of cell morphogenesis involved in differentiation|negative regulation of neuron differentiation|organelle fission|peroxisome fission|peroxisome organization|pilus organization|positive regulation of mitochondrial fission|positive regulati…	Eukaryota, Bacteria
293	PF12331	Protein of unknown function (DUF3636)	75	17	149	No Pfam Clan	No Pfam Clan	ARM repeat [a.118.1]	1-148	alpha-alpha superhelix [a.118]	NO PREDICTION	a.118.1(1-148)	NO PREDICTION	NO PREDICTION	NO PREDICTION	1	No Information	No information	anchoring junction|beta-catenin destruction complex|cell-cell adherens junction|lateral plasma membrane|microvillus membrane|mitotic spindle|nuclear pore|pore complex|proteasome accessory complex|protein phosphatase type 2A complex|protein serine/threonine phosphatase complex|spindle pole|spindle pole body|trans-Golgi network	alpha-catenin binding|cadherin binding|cell adhesion molecule binding|deoxyhypusine monooxygenase activity|nuclear localization sequence binding|phosphatase regulator activity|protein phosphatase regulator activity|protein phosphatase type 2A regulator activity|protein transporter activity|signal sequence binding	RNA catabolic process|T cell differentiation in thymus|bone resorption|cell fate commitment involved in formation of primary germ layer|central nervous system vasculogenesis|cerebral cortex radial glia guided migration|cerebral cortex radially oriented cell migration|ectodermal placode development|embryonic epithelial tube formation|embryonic foregut morphogenesis|embryonic forelimb morphogenesis…	Eukaryota
294	PF10051	Uncharacterized protein conserved in archaea (DUF2286)	37	12	141	No Pfam Clan	No Pfam Clan	RNI-like [c.10.1]	46-169	Leucine-rich repeat, LRR (right-handed beta-alpha superhelix) [c.10]	c.10.1(46-169)	NO PREDICTION	NO PREDICTION	NO PREDICTION	NO PREDICTION	1	No Information	No information	ubiquitin ligase complex	acid-amino acid ligase activity|small conjugating protein ligase activity|ubiquitin-protein ligase activity	cellular protein catabolic process|entrainment of circadian clock|entrainment of circadian clock by photoperiod|modification-dependent macromolecule catabolic process|photoperiodism|protein catabolic process|protein ubiquitination|proteolysis|regulation of circadian rhythm|ubiquitin-dependent protein catabolic process	Archaea
295	PF11116	Protein of unknown function (DUF2624)	138	11	86	No Pfam Clan	No Pfam Clan	Ankyrin repeat [d.211.1]	2-73	beta-hairpin-alpha-hairpin repeat [d.211]	d.211.1(2-73)	NO PREDICTION	NO PREDICTION	NO PREDICTION	NO PREDICTION	1	No Information	No information	intercellular bridge	NF-kappaB binding|cyclin-dependent protein serine/threonine kinase inhibitor activity|cyclin-dependent protein serine/threonine kinase regulator activity|enzyme binding|histone deacetylase binding|kinase inhibitor activity|kinase regulator activity|protein kinase inhibitor activity|protein kinase regulator activity|protein serine/threonine kinase inhibitor activity	cell cycle arrest|cytoplasmic sequestering of protein|cytoplasmic sequestering of transcription factor|interphase|maintenance of location|maintenance of location in cell|maintenance of protein location|maintenance of protein location in cell|mitotic cell cycle phase transition|negative regulation of NF-kappaB transcription factor activity|negative regulation of cell cycle|negative regulation of i…	Bacteria
296	PF10151	Uncharacterised conserved protein (DUF2359)	158	6	469	No Pfam Clan	No Pfam Clan	ARM repeat [a.118.1]	2-468	alpha-alpha superhelix [a.118]	NO PREDICTION	a.118.1(2-468)	NO PREDICTION	NO PREDICTION	NO PREDICTION	1	No Information	No information	anchoring junction|beta-catenin destruction complex|cell-cell adherens junction|lateral plasma membrane|microvillus membrane|mitotic spindle|nuclear pore|pore complex|proteasome accessory complex|protein phosphatase type 2A complex|protein serine/threonine phosphatase complex|spindle pole|spindle pole body|trans-Golgi network	alpha-catenin binding|cadherin binding|cell adhesion molecule binding|deoxyhypusine monooxygenase activity|nuclear localization sequence binding|phosphatase regulator activity|protein phosphatase regulator activity|protein phosphatase type 2A regulator activity|protein transporter activity|signal sequence binding	RNA catabolic process|T cell differentiation in thymus|bone resorption|cell fate commitment involved in formation of primary germ layer|central nervous system vasculogenesis|cerebral cortex radial glia guided migration|cerebral cortex radially oriented cell migration|ectodermal placode development|embryonic epithelial tube formation|embryonic foregut morphogenesis|embryonic forelimb morphogenesis…	Eukaryota, Bacteria
297	PF09971	Predicted membrane protein (DUF2206)	29	9	367	No Pfam Clan	No Pfam Clan	MFS general substrate transporter [f.38.1]	INDIRECT	MFS general substrate transporter [f.38]	NO PREDICTION	f.38.1(INDIRECT)	NO PREDICTION	NO PREDICTION	NO PREDICTION	1	No Information	No information	acrosomal membrane|brush border|brush border membrane|clathrin-coated vesicle|coated vesicle|cytoplasmic vesicle membrane|cytoplasmic vesicle part|female pronucleus|insulin-responsive compartment|intrinsic to organelle membrane|intrinsic to plasma membrane|pronucleus|synapse part|vacuolar membrane|vacuolar part|vesicle membrane	calcium-dependent protein binding|carbohydrate derivative transporter activity|carbohydrate transmembrane transporter activity|carbohydrate transporter activity|drug transmembrane transporter activity|drug transporter activity|glucose binding|monocarboxylic acid transmembrane transporter activity|salt transmembrane transporter activity|secondary active transmembrane transporter activity|sodium io…	amyloid precursor protein catabolic process|amyloid precursor protein metabolic process|arginine transport|autophagic vacuole fusion|carbohydrate derivative transport|carbohydrate transport|disaccharide transport|drug transmembrane transport|drug transport|folic acid transport|galactolipid metabolic process|galactosylceramide metabolic process|globoside metabolic process|glucosylceramide metaboli…	Bacteria, Archaea
298	PF07185	Protein of unknown function (DUF1404)	66	14	169	No Pfam Clan	No Pfam Clan	Bacterial photosystem II reaction centre, L and M subunits [f.26.1]	INDIRECT	Bacterial photosystem II reaction centre, L and M subunits [f.26]	NO PREDICTION	f.26.1(INDIRECT)	NO PREDICTION	NO PREDICTION	NO PREDICTION	1	No Information	No information	No information	No information	No information	Bacteria, Archaea
299	PF09348	Domain of unknown function (DUF1990)	289	30	158	No Pfam Clan	No Pfam Clan	Bet v1-like [d.129.3]	18-157	TBP-like [d.129]	NO PREDICTION	d.129.3(18-157)	NO PREDICTION	NO PREDICTION	NO PREDICTION	1	No Information	1.14.12.12| 1.14.12.18| 1.14.13.61| 3.1.3.16| 4.2.1.78	intercellular canaliculus|microvillus	abscisic acid binding|alcohol binding|alcohol transmembrane transporter activity|anion transmembrane transporter activity|carboxylic acid binding|hormone binding|isoprenoid binding|lipid transporter activity|monocarboxylic acid binding|organic anion transmembrane transporter activity|organic cation transmembrane transporter activity|organic hydroxy compound transmembrane transporter activity|phos…	abscisic acid mediated signaling pathway|acid secretion|bile acid secretion|cellular response to abscisic acid stimulus|cellular response to alcohol|cellular response to hormone stimulus|cellular response to lipid|hormone-mediated signaling pathway|lipid localization|lipid transport|monocarboxylic acid transport|organic anion transport|organophosphate ester transport|phospholipid transport|positi…	Eukaryota, Bacteria
300	PF11949	Protein of unknown function (DUF3466)	183	28	599	No Pfam Clan	No Pfam Clan	DPP6 N-terminal domain-like [b.70.3]	62-516	8-bladed beta-propeller [b.70]	NO PREDICTION	NO PREDICTION	NO PREDICTION	b.70.3(62-516)	NO PREDICTION	1	YES	No information	No information	No information	No information	Bacteria
301	PF14687	Domain of unknown function (DUF4460)	156	31	113	No Pfam Clan	No Pfam Clan	Chaperone J-domain [a.2.3]	5-56	Long alpha-hairpin [a.2]	NO PREDICTION	NO PREDICTION	a.2.3(5-56)	NO PREDICTION	NO PREDICTION	1	No Information	5.2.1.4	No information	No information	establishment of protein localization to organelle|mitochondrial transport|protein folding|protein localization to organelle|protein targeting to mitochondrion	Eukaryota
302	PF14091	Domain of unknown function (DUF4269)	134	29	152	No Pfam Clan	No Pfam Clan	Nucleotidyltransferase [d.218.1]	1-126	Nucleotidyltransferase [d.218]	NO PREDICTION	d.218.1(1-126)	NO PREDICTION	NO PREDICTION	NO PREDICTION	1	No Information	2.7.6.5| 2.7.7.19| 2.7.7.31| 2.7.7.42| 2.7.7.52| 2.7.7.72	No information	adenylyltransferase activity|double-stranded RNA binding	No information	Eukaryota, Bacteria
303	PF14298	Domain of unknown function (DUF4374)	125	8	435	No Pfam Clan	No Pfam Clan	DPP6 N-terminal domain-like [b.70.3]	INDIRECT	8-bladed beta-propeller [b.70]	NO PREDICTION	b.70.3(INDIRECT)	NO PREDICTION	NO PREDICTION	NO PREDICTION	1	No Information	No information	No information	No information	No information	Bacteria
304	PF14291	Domain of unknown function (DUF4371)	987	19	235	No Pfam Clan	No Pfam Clan	Ribonuclease H-like [c.55.3]	144-234	Ribonuclease H-like motif [c.55]	NO PREDICTION	NO PREDICTION	NO PREDICTION	NO PREDICTION	c.55.3(144-234)	1	No Information	3.1.11.1| 3.1.13.1| 3.1.13.4| 3.1.13.5| 3.1.22.4| 3.1.26.4	CCR4-NOT complex|DNA polymerase complex|cytoplasmic mRNA processing body|micro-ribonucleoprotein complex|nucleolus|ribonuclease H2 complex|ribonucleoprotein granule	DNA polymerase activity|DNA-directed DNA polymerase activity|endoribonuclease activity, producing 5'-phosphomonoesters|exonuclease activity|nuclease activity|ribonuclease H activity|transposase activity	DNA catabolic process|DNA replication|DNA replication, removal of RNA primer|DNA strand elongation|RNA 3'-end processing|RNA catabolic process|RNA phosphodiester bond hydrolysis|cytoplasmic mRNA processing body assembly|gene silencing|gene silencing by RNA|lagging strand elongation|mRNA 3'-end processing|mitochondrial genome maintenance|mitotic DNA integrity checkpoint|mitotic G2 DNA damage check…	Eukaryota
305	PF07895	Protein of unknown function (DUF1673)	47	23	205	No Pfam Clan	No Pfam Clan	Family A G protein-coupled receptor-like [f.13.1]	INDIRECT	Family A G protein-coupled receptor-like [f.13]	NO PREDICTION	f.13.1(INDIRECT)	NO PREDICTION	NO PREDICTION	NO PREDICTION	1	No Information	No information	cilium|cilium membrane|cilium part|early endosome|integral to plasma membrane|intrinsic to plasma membrane|photoreceptor inner segment|photoreceptor inner segment membrane|photoreceptor outer segment|photoreceptor outer segment membrane|primary cilium	G-protein coupled receptor activity|amide binding|catecholamine binding|chemokine receptor activity|molecular transducer activity|neuropeptide binding|odorant binding|peptide binding|pheromone binding|receptor activity|retinal binding|signaling receptor activity	G-protein coupled receptor signaling pathway|calcium ion homeostasis|cellular calcium ion homeostasis|cellular divalent inorganic cation homeostasis|cellular response to cytokine stimulus|cellular response to disaccharide stimulus|cellular response to sucrose stimulus|chemokine-mediated signaling pathway|complement receptor mediated signaling pathway|detection of chemical stimulus|detection of ch…	Bacteria, Archaea
306	PF13785	Domain of unknown function (DUF4178)	460	54	140	No Pfam Clan	No Pfam Clan	Outer surface protein [b.76.1]	68-147	open-sided beta-meander [b.76]	NO PREDICTION	NO PREDICTION	b.76.1(68-147)	NO PREDICTION	NO PREDICTION	1	No Information	No information	No information	No information	No information	Eukaryota, Bacteria
307	PF11178	Protein of unknown function (DUF2963)	215	42	51	No Pfam Clan	No Pfam Clan	YVTN repeat-like/Quinoprotein amine dehydrogenase [b.69.2]	1-37	7-bladed beta-propeller [b.69]	b.69.2(1-37)	NO PREDICTION	NO PREDICTION	NO PREDICTION	NO PREDICTION	1	No Information	2.3.2.5	No information	No information	No information	Bacteria
308	PF10101	Predicted membrane protein (DUF2339)	995	47	745	No Pfam Clan	No Pfam Clan	MFS general substrate transporter [f.38.1]	3-387	MFS general substrate transporter [f.38]	NO PREDICTION	f.38.1(3-387)	NO PREDICTION	NO PREDICTION	NO PREDICTION	1	No Information	No information	acrosomal membrane|brush border|brush border membrane|clathrin-coated vesicle|coated vesicle|cytoplasmic vesicle membrane|cytoplasmic vesicle part|female pronucleus|insulin-responsive compartment|intrinsic to organelle membrane|intrinsic to plasma membrane|pronucleus|synapse part|vacuolar membrane|vacuolar part|vesicle membrane	calcium-dependent protein binding|carbohydrate derivative transporter activity|carbohydrate transmembrane transporter activity|carbohydrate transporter activity|drug transmembrane transporter activity|drug transporter activity|glucose binding|monocarboxylic acid transmembrane transporter activity|salt transmembrane transporter activity|secondary active transmembrane transporter activity|sodium io…	amyloid precursor protein catabolic process|amyloid precursor protein metabolic process|arginine transport|autophagic vacuole fusion|carbohydrate derivative transport|carbohydrate transport|disaccharide transport|drug transmembrane transport|drug transport|folic acid transport|galactolipid metabolic process|galactosylceramide metabolic process|globoside metabolic process|glucosylceramide metaboli…	Eukaryota, Bacteria, Viruses, Archaea
309	PF10295	Uncharacterised protein (DUF2406)	139	18	69	No Pfam Clan	No Pfam Clan	Ankyrin repeat [d.211.1]	1-66	beta-hairpin-alpha-hairpin repeat [d.211]	d.211.1(1-66)	NO PREDICTION	NO PREDICTION	NO PREDICTION	NO PREDICTION	1	No Information	No information	intercellular bridge	NF-kappaB binding|cyclin-dependent protein serine/threonine kinase inhibitor activity|cyclin-dependent protein serine/threonine kinase regulator activity|enzyme binding|histone deacetylase binding|kinase inhibitor activity|kinase regulator activity|protein kinase inhibitor activity|protein kinase regulator activity|protein serine/threonine kinase inhibitor activity	cell cycle arrest|cytoplasmic sequestering of protein|cytoplasmic sequestering of transcription factor|interphase|maintenance of location|maintenance of location in cell|maintenance of protein location|maintenance of protein location in cell|mitotic cell cycle phase transition|negative regulation of NF-kappaB transcription factor activity|negative regulation of cell cycle|negative regulation of i…	Eukaryota
310	PF11012	Protein of unknown function (DUF2850)	208	16	79	No Pfam Clan	No Pfam Clan	Quinoprotein alcohol dehydrogenase-like [b.70.1]	30-77	8-bladed beta-propeller [b.70]	b.70.1(30-77)	NO PREDICTION	NO PREDICTION	NO PREDICTION	NO PREDICTION	1	YES	1.1.2.7| 1.1.98.1	No information	endonuclease activity|endoribonuclease activity|nuclease activity|ribonuclease activity	ER-nucleus signaling pathway|RNA phosphodiester bond hydrolysis|RNA phosphodiester bond hydrolysis, endonucleolytic|cellular response to topologically incorrect protein|cellular response to unfolded protein|cilium assembly|cilium organization|intrinsic apoptotic signaling pathway in response to endoplasmic reticulum stress|response to endoplasmic reticulum stress|response to topologically incorre…	Bacteria, Archaea
311	PF11682	Protein of unknown function (DUF3279)	650	4	128	No Pfam Clan	No Pfam Clan	Growth factor receptor domain [g.3.9]	27-124	Knottins (small inhibitors, toxins, lectins) [g.3]	NO PREDICTION	g.3.9(27-124)	NO PREDICTION	NO PREDICTION	NO PREDICTION	1	No Information	No information	No information	No information	cell migration|cell motility|enzyme linked receptor protein signaling pathway|localization of cell|transmembrane receptor protein tyrosine kinase signaling pathway	Bacteria
312	PF06906	Protein of unknown function (DUF1272)	286	35	57	No Pfam Clan	No Pfam Clan	RING/U-box [g.44.1]	4-50	RING/U-box [g.44]	NO PREDICTION	g.44.1(4-50)	NO PREDICTION	NO PREDICTION	NO PREDICTION	1	No Information	No information	nuclear body|nuclear ubiquitin ligase complex|ubiquitin ligase complex	acid-amino acid ligase activity|small conjugating protein ligase activity	activation of cysteine-type endopeptidase activity|anatomical structure homeostasis|intrinsic apoptotic signaling pathway in response to oxidative stress|modification-dependent macromolecule catabolic process|modification-dependent protein catabolic process|protein catabolic process|protein modification by small protein conjugation|protein modification by small protein conjugation or removal|regu…	Bacteria, Archaea
313	PF07596	Protein of unknown function (DUF1559)	1532	147	265	No Pfam Clan	No Pfam Clan	Pili subunits [d.24.1]	1-61	Pili subunits [d.24]	NO PREDICTION	NO PREDICTION	d.24.1(1-61)	NO PREDICTION	NO PREDICTION	1	No Information	No information	pilus	No information	cell projection assembly|cell projection organization|pathogenesis|pilus assembly|pilus organization|protein secretion|protein secretion by the type II secretion system|protein transmembrane transport|secretion by cell	Bacteria
314	PF10058	Predicted integral membrane metal-binding protein (DUF2296)	334	30	54	No Pfam Clan	No Pfam Clan	Zn-finger domain of Sec23/24 [g.41.10]	22-54	Rubredoxin-like [g.41]	g.41.10(22-54)	NO PREDICTION	NO PREDICTION	NO PREDICTION	NO PREDICTION	1	No Information	No information	No information	No information	No information	Eukaryota, Bacteria, Archaea
315	PF10933	Protein of unknown function (DUF2827)	211	9	364	No Pfam Clan	No Pfam Clan	UDP-Glycosyltransferase/glycogen phosphorylase [c.87.1]	3-363	UDP-Glycosyltransferase/glycogen phosphorylase [c.87]	NO PREDICTION	c.87.1(3-363)	NO PREDICTION	NO PREDICTION	NO PREDICTION	1	No Information	2.4.1.1| 2.4.1.11| 2.4.1.115| 2.4.1.14| 2.4.1.141| 2.4.1.15| 2.4.1.152| 2.4.1.17| 2.4.1.21| 2.4.1.218| 2.4.1.227| 2.4.1.27| 2.4.1.57| 2.4.99.4| 2.7.8.12| 5.1.3.14	alpha,alpha-trehalose-phosphate synthase complex (UDP-forming)	UDP-N-acetylglucosamine 2-epimerase activity|UDP-glycosyltransferase activity|carboxylic acid binding|isoprenoid binding|monocarboxylic acid binding|retinoic acid binding|retinoid binding|transferase activity, transferring glycosyl groups|transferase activity, transferring hexosyl groups	L-fucose catabolic process|L-fucose metabolic process|N-acetylneuraminate metabolic process|anthocyanin-containing compound biosynthetic process|anthocyanin-containing compound metabolic process|cellular carbohydrate biosynthetic process|cellular hormone metabolic process|cellular oligosaccharide metabolic process|cellular polysaccharide biosynthetic process|cellular polysaccharide metabolic proc…	Eukaryota, Bacteria
316	PF01944	Integral membrane protein DUF95	1288	172	173	No Pfam Clan	No Pfam Clan	MFS general substrate transporter [f.38.1]	INDIRECT	MFS general substrate transporter [f.38]	NO PREDICTION	f.38.1(INDIRECT)	NO PREDICTION	NO PREDICTION	NO PREDICTION	1	No Information	No information	acrosomal membrane|brush border|brush border membrane|clathrin-coated vesicle|coated vesicle|cytoplasmic vesicle membrane|cytoplasmic vesicle part|female pronucleus|insulin-responsive compartment|intrinsic to organelle membrane|intrinsic to plasma membrane|pronucleus|synapse part|vacuolar membrane|vacuolar part|vesicle membrane	calcium-dependent protein binding|carbohydrate derivative transporter activity|carbohydrate transmembrane transporter activity|carbohydrate transporter activity|drug transmembrane transporter activity|drug transporter activity|glucose binding|monocarboxylic acid transmembrane transporter activity|salt transmembrane transporter activity|secondary active transmembrane transporter activity|sodium io…	amyloid precursor protein catabolic process|amyloid precursor protein metabolic process|arginine transport|autophagic vacuole fusion|carbohydrate derivative transport|carbohydrate transport|disaccharide transport|drug transmembrane transport|drug transport|folic acid transport|galactolipid metabolic process|galactosylceramide metabolic process|globoside metabolic process|glucosylceramide metaboli…	Eukaryota, Bacteria, Archaea
317	PF10776	Protein of unknown function (DUF2600)	211	29	330	No Pfam Clan	No Pfam Clan	Terpenoid synthases [a.128.1]	1-322	Terpenoid synthases [a.128]	NO PREDICTION	a.128.1(1-322)	NO PREDICTION	NO PREDICTION	NO PREDICTION	1	No Information	2.5.1.1| 2.5.1.10| 2.5.1.21| 2.5.1.30| 4.2.3.13| 4.2.3.17| 4.2.3.27| 4.2.3.37| 4.2.3.6| 4.2.3.7| 4.2.3.9| 5.5.1.8	No information	carbon-oxygen lyase activity, acting on phosphates|geranyltranstransferase activity|prenyltransferase activity|terpene synthase activity|transferase activity, transferring alkyl or aryl (other than methyl) groups	alcohol biosynthetic process|carotenoid biosynthetic process|cellular alcohol biosynthetic process|cellular alcohol metabolic process|cellular ketone metabolic process|farnesyl diphosphate biosynthetic process|farnesyl diphosphate metabolic process|geranylgeranyl diphosphate biosynthetic process|geranylgeranyl diphosphate metabolic process|germ cell migration|isoprenoid biosynthetic process|isopr…	Bacteria
318	PF13160	Protein of unknown function (DUF3995)	198	35	125	No Pfam Clan	No Pfam Clan	Fumarate reductase respiratory complex transmembrane subunits [f.21.2]	1-124	Heme-binding four-helical bundle [f.21]	NO PREDICTION	f.21.2(1-124)	NO PREDICTION	NO PREDICTION	NO PREDICTION	1	No Information	1.3.5.1	fumarate reductase complex|mitochondrial respiratory chain|mitochondrial respiratory chain complex II|plasma membrane respiratory chain|plasma membrane respiratory chain complex II|respiratory chain|respiratory chain complex II|succinate dehydrogenase complex	cofactor binding|electron carrier activity|heme binding|oxidoreductase activity, acting on the CH-CH group of donors|quinone binding|succinate dehydrogenase activity|tetrapyrrole binding|ubiquinone binding	cellular respiration|electron transport chain|energy derivation by oxidation of organic compounds|mitochondrial ATP synthesis coupled electron transport|mitochondrial electron transport, succinate to ubiquinone|oxidative phosphorylation|tricarboxylic acid cycle	Eukaryota, Bacteria
319	PF08590	Domain of unknown function (DUF1771)	501	30	66	No Pfam Clan	No Pfam Clan	Ankyrin repeat [d.211.1]	9-51	beta-hairpin-alpha-hairpin repeat [d.211]	d.211.1(9-51)	NO PREDICTION	NO PREDICTION	NO PREDICTION	NO PREDICTION	1	No Information	No information	intercellular bridge	NF-kappaB binding|cyclin-dependent protein serine/threonine kinase inhibitor activity|cyclin-dependent protein serine/threonine kinase regulator activity|enzyme binding|histone deacetylase binding|kinase inhibitor activity|kinase regulator activity|protein kinase inhibitor activity|protein kinase regulator activity|protein serine/threonine kinase inhibitor activity	cell cycle arrest|cytoplasmic sequestering of protein|cytoplasmic sequestering of transcription factor|interphase|maintenance of location|maintenance of location in cell|maintenance of protein location|maintenance of protein location in cell|mitotic cell cycle phase transition|negative regulation of NF-kappaB transcription factor activity|negative regulation of cell cycle|negative regulation of i…	Eukaryota
320	PF13151	Protein of unknown function (DUF3990)	384	47	154	No Pfam Clan	No Pfam Clan	ADP-ribosylation [d.166.1]	4-66	ADP-ribosylation [d.166]	NO PREDICTION	NO PREDICTION	d.166.1(4-66)	NO PREDICTION	NO PREDICTION	1	No Information	2.4.2.30| 2.4.2.31| 2.4.2.36	No information	transferase activity, transferring pentosyl groups	glycoprotein biosynthetic process|glycoprotein metabolic process|glycosylation|macromolecule glycosylation|protein ADP-ribosylation|protein glycosylation	Eukaryota, Bacteria, Viruses
321	PF04407	Protein of unknown function (DUF531)	38	9	174	No Pfam Clan	No Pfam Clan	alpha/beta knot [c.116.1]	1-170	alpha/beta knot [c.116]	NO PREDICTION	c.116.1(1-170)	NO PREDICTION	NO PREDICTION	NO PREDICTION	1	No Information	2.1.1.31| 2.1.1.34| 2.1.1.66	No information	RNA methyltransferase activity|methyltransferase activity|rRNA (pseudouridine) methyltransferase activity|rRNA methyltransferase activity|transferase activity, transferring one-carbon groups	RNA methylation|RNA modification|macromolecule methylation|methylation|ncRNA processing|rRNA modification|ribonucleoprotein complex biogenesis|ribosome biogenesis	Archaea
322	PF07784	Protein of unknown function (DUF1622)	422	51	77	No Pfam Clan	No Pfam Clan	ABC transporter involved in vitamin B12 uptake, BtuC [f.22.1]	1-71	ABC transporter involved in vitamin B12 uptake, BtuC [f.22]	NO PREDICTION	NO PREDICTION	f.22.1(1-71)	NO PREDICTION	NO PREDICTION	1	No Information	No information	No information	ATPase activity|ATPase activity, coupled|ATPase activity, coupled to movement of substances|ATPase activity, coupled to transmembrane movement of substances|P-P-bond-hydrolysis-driven transmembrane transporter activity|hydrolase activity, acting on acid anhydrides, catalyzing transmembrane movement of substances|iron ion transmembrane transporter activity|primary active transmembrane transporter …	cellular cation homeostasis|cellular chemical homeostasis|cellular ion homeostasis|cellular iron ion homeostasis|cellular metal ion homeostasis|cellular transition metal ion homeostasis|iron assimilation|iron assimilation by chelation and transport|iron chelate transport|iron coordination entity transport|iron ion homeostasis|metal ion homeostasis|siderophore transport|transition metal ion homeos…	Eukaryota, Bacteria, Archaea
323	PF15509	Domain of unknown function (DUF4650)	46	16	520	No Pfam Clan	No Pfam Clan	ssDNA viruses [b.121.5]	1-450	Nucleoplasmin-like/VP (viral coat and capsid proteins) [b.121]	NO PREDICTION	NO PREDICTION	NO PREDICTION	b.121.5(1-450)	NO PREDICTION	1	No Information	No information	No information	No information	No information	Eukaryota
324	PF05620	Protein of unknown function (DUF788)	317	30	170	No Pfam Clan	No Pfam Clan	ABC transporter transmembrane region [f.37.1]	5-169	ABC transporter transmembrane region [f.37]	NO PREDICTION	f.37.1(5-169)	NO PREDICTION	NO PREDICTION	NO PREDICTION	1	No Information	No information	No information	No information	No information	Eukaryota
325	PF10218	Uncharacterized conserved protein (DUF2054)	153	9	132	No Pfam Clan	No Pfam Clan	Growth factor receptor domain [g.3.9]	7-113	Knottins (small inhibitors, toxins, lectins) [g.3]	NO PREDICTION	g.3.9(7-113)	NO PREDICTION	NO PREDICTION	NO PREDICTION	1	No Information	No information	No information	No information	cell migration|cell motility|enzyme linked receptor protein signaling pathway|localization of cell|transmembrane receptor protein tyrosine kinase signaling pathway	Eukaryota
326	PF01901	Protein of unknown function DUF70	72	16	332	No Pfam Clan	No Pfam Clan	MFS general substrate transporter [f.38.1]	3-331	MFS general substrate transporter [f.38]	NO PREDICTION	f.38.1(3-331)	NO PREDICTION	NO PREDICTION	NO PREDICTION	1	No Information	No information	acrosomal membrane|brush border|brush border membrane|clathrin-coated vesicle|coated vesicle|cytoplasmic vesicle membrane|cytoplasmic vesicle part|female pronucleus|insulin-responsive compartment|intrinsic to organelle membrane|intrinsic to plasma membrane|pronucleus|synapse part|vacuolar membrane|vacuolar part|vesicle membrane	calcium-dependent protein binding|carbohydrate derivative transporter activity|carbohydrate transmembrane transporter activity|carbohydrate transporter activity|drug transmembrane transporter activity|drug transporter activity|glucose binding|monocarboxylic acid transmembrane transporter activity|salt transmembrane transporter activity|secondary active transmembrane transporter activity|sodium io…	amyloid precursor protein catabolic process|amyloid precursor protein metabolic process|arginine transport|autophagic vacuole fusion|carbohydrate derivative transport|carbohydrate transport|disaccharide transport|drug transmembrane transport|drug transport|folic acid transport|galactolipid metabolic process|galactosylceramide metabolic process|globoside metabolic process|glucosylceramide metaboli…	Bacteria, Archaea
327	PF09318	Domain of unknown function (DUF1975)	2040	51	203	No Pfam Clan	No Pfam Clan	UDP-Glycosyltransferase/glycogen phosphorylase [c.87.1]	3-202	UDP-Glycosyltransferase/glycogen phosphorylase [c.87]	c.87.1(3-202)	NO PREDICTION	NO PREDICTION	NO PREDICTION	NO PREDICTION	1	No Information	2.4.1.1| 2.4.1.11| 2.4.1.115| 2.4.1.14| 2.4.1.141| 2.4.1.15| 2.4.1.152| 2.4.1.17| 2.4.1.21| 2.4.1.218| 2.4.1.227| 2.4.1.27| 2.4.1.57| 2.4.99.4| 2.7.8.12| 5.1.3.14	alpha,alpha-trehalose-phosphate synthase complex (UDP-forming)	UDP-N-acetylglucosamine 2-epimerase activity|UDP-glycosyltransferase activity|carboxylic acid binding|isoprenoid binding|monocarboxylic acid binding|retinoic acid binding|retinoid binding|transferase activity, transferring glycosyl groups|transferase activity, transferring hexosyl groups	L-fucose catabolic process|L-fucose metabolic process|N-acetylneuraminate metabolic process|anthocyanin-containing compound biosynthetic process|anthocyanin-containing compound metabolic process|cellular carbohydrate biosynthetic process|cellular hormone metabolic process|cellular oligosaccharide metabolic process|cellular polysaccharide biosynthetic process|cellular polysaccharide metabolic proc…	Bacteria
328	PF11136	Protein of unknown function (DUF2889)	270	49	117	No Pfam Clan	No Pfam Clan	Clathrin adaptor appendage domain [b.1.10]	17-92	Immunoglobulin-like beta-sandwich [b.1]	b.1.10(17-92)	NO PREDICTION	NO PREDICTION	NO PREDICTION	NO PREDICTION	1	No Information	No information	No information	No information	No information	Eukaryota, Bacteria
329	PF11885	Protein of unknown function (DUF3405)	217	25	496	No Pfam Clan	No Pfam Clan	Nucleotide-diphospho-sugar transferases [c.68.1]	101-429	Nucleotide-diphospho-sugar transferases [c.68]	NO PREDICTION	c.68.1(101-429)	NO PREDICTION	NO PREDICTION	NO PREDICTION	1	No Information	2.4.1.101| 2.4.1.131| 2.4.1.135| 2.4.1.186| 2.4.1.217| 2.4.1.222| 2.4.1.223| 2.4.1.37| 2.4.1.41| 2.4.1.44| 2.4.1.87| 2.7.7.13| 2.7.7.23| 2.7.7.24| 2.7.7.27| 2.7.7.33| 2.7.7.38| 2.7.7.43| 2.7.7.60| 2.7.7.64| 2.7.7.9	Golgi apparatus|Golgi apparatus part|Golgi membrane|cis-Golgi network|mannosyltransferase complex	UDP-glycosyltransferase activity|acetylgalactosaminyltransferase activity|ceramide glucosyltransferase activity|cytidylyltransferase activity|galactosyltransferase activity|glucose-1-phosphate thymidylyltransferase activity|guanylyltransferase activity|magnesium ion binding|transferase activity, transferring glycosyl groups|transferase activity, transferring hexosyl groups	aminoglycan biosynthetic process|aminoglycan metabolic process|cell wall biogenesis|cell wall mannoprotein biosynthetic process|cell wall organization or biogenesis|cellular carbohydrate biosynthetic process|cellular component macromolecule biosynthetic process|cellular polysaccharide biosynthetic process|cellular polysaccharide metabolic process|chondroitin sulfate biosynthetic process|chondroit…	Eukaryota, Bacteria
330	PF08898	Domain of unknown function (DUF1843)	126	15	53	No Pfam Clan	No Pfam Clan	Ankyrin repeat [d.211.1]	3-50	beta-hairpin-alpha-hairpin repeat [d.211]	d.211.1(3-50)	NO PREDICTION	NO PREDICTION	NO PREDICTION	NO PREDICTION	1	No Information	No information	intercellular bridge	NF-kappaB binding|cyclin-dependent protein serine/threonine kinase inhibitor activity|cyclin-dependent protein serine/threonine kinase regulator activity|enzyme binding|histone deacetylase binding|kinase inhibitor activity|kinase regulator activity|protein kinase inhibitor activity|protein kinase regulator activity|protein serine/threonine kinase inhibitor activity	cell cycle arrest|cytoplasmic sequestering of protein|cytoplasmic sequestering of transcription factor|interphase|maintenance of location|maintenance of location in cell|maintenance of protein location|maintenance of protein location in cell|mitotic cell cycle phase transition|negative regulation of NF-kappaB transcription factor activity|negative regulation of cell cycle|negative regulation of i…	Bacteria
331	PF14964	Domain of unknown function (DUF4507)	101	18	362	No Pfam Clan	No Pfam Clan	ARM repeat [a.118.1]	4-359	alpha-alpha superhelix [a.118]	NO PREDICTION	a.118.1(4-359)	NO PREDICTION	NO PREDICTION	NO PREDICTION	1	No Information	No information	anchoring junction|beta-catenin destruction complex|cell-cell adherens junction|lateral plasma membrane|microvillus membrane|mitotic spindle|nuclear pore|pore complex|proteasome accessory complex|protein phosphatase type 2A complex|protein serine/threonine phosphatase complex|spindle pole|spindle pole body|trans-Golgi network	alpha-catenin binding|cadherin binding|cell adhesion molecule binding|deoxyhypusine monooxygenase activity|nuclear localization sequence binding|phosphatase regulator activity|protein phosphatase regulator activity|protein phosphatase type 2A regulator activity|protein transporter activity|signal sequence binding	RNA catabolic process|T cell differentiation in thymus|bone resorption|cell fate commitment involved in formation of primary germ layer|central nervous system vasculogenesis|cerebral cortex radial glia guided migration|cerebral cortex radially oriented cell migration|ectodermal placode development|embryonic epithelial tube formation|embryonic foregut morphogenesis|embryonic forelimb morphogenesis…	Eukaryota
332	PF06241	Protein of unknown function (DUF1012)	84	2	206	No Pfam Clan	No Pfam Clan	TrkA C-terminal domain-like [d.286.1]	101-151	TrkA C-terminal domain-like [d.286]	NO PREDICTION	NO PREDICTION	d.286.1(101-151)	NO PREDICTION	NO PREDICTION	1	No Information	No information	No information	No information	No information	Eukaryota
333	PF03961	Protein of unknown function (DUF342)	994	100	451	No Pfam Clan	No Pfam Clan	Cell-division inhibitor MinC, C-terminal domain [b.80.3]	185-247	Single-stranded right-handed beta-helix [b.80]	NO PREDICTION	NO PREDICTION	NO PREDICTION	NO PREDICTION	b.80.3(185-247)	1	No Information	No information	No information	No information	No information	Bacteria
334	PF04936	Protein of unknown function (DUF658)	26	2	186	No Pfam Clan	No Pfam Clan	Homeodomain-like [a.4.1]	16-38	DNA/RNA-binding 3-helical bundle [a.4]	NO PREDICTION	NO PREDICTION	NO PREDICTION	NO PREDICTION	a.4.1(16-38)	1	No Information	No information	transcription factor complex	chromatin binding|nucleic acid binding transcription factor activity|transposase activity	activin receptor signaling pathway|cell fate commitment|cell fate specification|chordate embryonic development|diencephalon development|embryonic morphogenesis|endoderm development|eye photoreceptor cell differentiation|negative regulation of developmental process|neural tube development|neuron fate commitment|nodal signaling pathway|pancreas development|pattern specification process|positive reg…	Bacteria, Viruses
335	PF07756	Protein of unknown function (DUF1612)	141	18	129	No Pfam Clan	No Pfam Clan	Fic-like [a.265.1]	19-117	Fic-like [a.265]	a.265.1(19-117)	NO PREDICTION	NO PREDICTION	NO PREDICTION	NO PREDICTION	1	No Information	No information	No information	No information	No information	Bacteria
336	PF05667	Protein of unknown function (DUF812)	190	10	594	No Pfam Clan	No Pfam Clan	ARM repeat [a.118.1]	2-593	alpha-alpha superhelix [a.118]	NO PREDICTION	a.118.1(2-593)	NO PREDICTION	NO PREDICTION	NO PREDICTION	1	No Information	No information	anchoring junction|beta-catenin destruction complex|cell-cell adherens junction|lateral plasma membrane|microvillus membrane|mitotic spindle|nuclear pore|pore complex|proteasome accessory complex|protein phosphatase type 2A complex|protein serine/threonine phosphatase complex|spindle pole|spindle pole body|trans-Golgi network	alpha-catenin binding|cadherin binding|cell adhesion molecule binding|deoxyhypusine monooxygenase activity|nuclear localization sequence binding|phosphatase regulator activity|protein phosphatase regulator activity|protein phosphatase type 2A regulator activity|protein transporter activity|signal sequence binding	RNA catabolic process|T cell differentiation in thymus|bone resorption|cell fate commitment involved in formation of primary germ layer|central nervous system vasculogenesis|cerebral cortex radial glia guided migration|cerebral cortex radially oriented cell migration|ectodermal placode development|embryonic epithelial tube formation|embryonic foregut morphogenesis|embryonic forelimb morphogenesis…	Eukaryota
337	PF14258	Domain of unknown function (DUF4350)	383	163	70	No Pfam Clan	No Pfam Clan	Class I glutamine amidotransferase-like [c.23.16]	1-70	Flavodoxin-like [c.23]	c.23.16(1-70)	NO PREDICTION	NO PREDICTION	NO PREDICTION	NO PREDICTION	1	No Information	2.3.1.46| 2.4.1.211| 3.4.13.21| 3.4.15.6| 3.4.17.13| 3.4.19.9| 4.2.1.103| 6.3.5.5	No information	4-amino-4-deoxychorismate synthase activity|anthranilate synthase activity|antioxidant activity|carbon-carbon lyase activity|carbon-nitrogen ligase activity, with glutamine as amido-N-donor|glyoxalase III activity|oxidoreductase activity, acting on peroxide as acceptor|oxo-acid-lyase activity|peptidase activity|peroxidase activity|peroxiredoxin activity|transaminase activity|transferase activity,…	adult behavior|adult locomotory behavior|amine biosynthetic process|aromatic amino acid family biosynthetic process|aromatic amino acid family metabolic process|catecholamine transport|catecholamine uptake|catecholamine uptake involved in synaptic transmission|cellular biogenic amine biosynthetic process|cellular response to oxidative stress|cellular response to reactive oxygen species|dopamine t…	Eukaryota, Bacteria, Archaea
338	PF12447	Protein of unknown function (DUF3683)	271	42	117	No Pfam Clan	No Pfam Clan	Ankyrin repeat [d.211.1]	2-105	beta-hairpin-alpha-hairpin repeat [d.211]	d.211.1(2-105)	NO PREDICTION	NO PREDICTION	NO PREDICTION	NO PREDICTION	1	No Information	No information	intercellular bridge	NF-kappaB binding|cyclin-dependent protein serine/threonine kinase inhibitor activity|cyclin-dependent protein serine/threonine kinase regulator activity|enzyme binding|histone deacetylase binding|kinase inhibitor activity|kinase regulator activity|protein kinase inhibitor activity|protein kinase regulator activity|protein serine/threonine kinase inhibitor activity	cell cycle arrest|cytoplasmic sequestering of protein|cytoplasmic sequestering of transcription factor|interphase|maintenance of location|maintenance of location in cell|maintenance of protein location|maintenance of protein location in cell|mitotic cell cycle phase transition|negative regulation of NF-kappaB transcription factor activity|negative regulation of cell cycle|negative regulation of i…	Bacteria
339	PF14391	Domain of unknown function (DUF4421)	119	31	306	No Pfam Clan	No Pfam Clan	Autotransporter [f.4.5]	1-305	Transmembrane beta-barrels [f.4]	NO PREDICTION	f.4.5(1-305)	NO PREDICTION	NO PREDICTION	NO PREDICTION	1	No Information	No information	No information	No information	No information	Bacteria
340	PF10867	Protein of unknown function (DUF2664)	32	8	89	No Pfam Clan	No Pfam Clan	TPR-like [a.118.8]	4-76	alpha-alpha superhelix [a.118]	a.118.8(4-76)	NO PREDICTION	NO PREDICTION	NO PREDICTION	NO PREDICTION	1	No Information	No information	COPI-coated vesicle|ER membrane protein complex|Golgi-associated vesicle|SNARE complex|axoneme|axoneme part|integral to mitochondrial outer membrane|integral to organelle membrane|intraflagellar transport particle|intraflagellar transport particle B|intrinsic to organelle membrane|microtubule basal body|mitochondrial outer membrane|mitochondrial outer membrane translocase complex|organelle outer …	heat shock protein binding|macromolecule transmembrane transporter activity|soluble NSF attachment protein activity	SNARE complex disassembly|cell projection organization|cytoskeleton-dependent intracellular transport|intra-Golgi vesicle-mediated transport|negative regulation of cell morphogenesis involved in differentiation|negative regulation of neuron differentiation|organelle fission|peroxisome fission|peroxisome organization|pilus organization|positive regulation of mitochondrial fission|positive regulati…	Viruses
341	PF05610	Protein of unknown function (DUF779)	460	40	95	No Pfam Clan	No Pfam Clan	HesB-like domain [b.124.1]	3-84	HesB-like domain [b.124]	NO PREDICTION	NO PREDICTION	NO PREDICTION	NO PREDICTION	b.124.1(3-84)	1	No Information	No information	No information	iron ion binding|metal cluster binding	iron-sulfur cluster assembly|metallo-sulfur cluster assembly	Eukaryota, Bacteria, Archaea
342	PF08648	Protein of unknown function (DUF1777)	315	7	180	No Pfam Clan	No Pfam Clan	MW0975(SA0943)-like [a.24.27]	INDIRECT	Four-helical up-and-down bundle [a.24]	NO PREDICTION	a.24.27(INDIRECT)	NO PREDICTION	NO PREDICTION	NO PREDICTION	1	No Information	No information	No information	No information	No information	Eukaryota
343	PF07864	Protein of unknown function (DUF1651)	133	45	75	No Pfam Clan	No Pfam Clan	Quinoprotein alcohol dehydrogenase-like [b.70.1]	2-72	8-bladed beta-propeller [b.70]	b.70.1(2-72)	NO PREDICTION	NO PREDICTION	NO PREDICTION	NO PREDICTION	1	No Information	1.1.2.7| 1.1.98.1	No information	endonuclease activity|endoribonuclease activity|nuclease activity|ribonuclease activity	ER-nucleus signaling pathway|RNA phosphodiester bond hydrolysis|RNA phosphodiester bond hydrolysis, endonucleolytic|cellular response to topologically incorrect protein|cellular response to unfolded protein|cilium assembly|cilium organization|intrinsic apoptotic signaling pathway in response to endoplasmic reticulum stress|response to endoplasmic reticulum stress|response to topologically incorre…	Bacteria
344	PF06075	Plant protein of unknown function (DUF936)	173	13	580	No Pfam Clan	No Pfam Clan	Nucleic acid-binding proteins [b.40.4]	1-125	OB-fold [b.40]	NO PREDICTION	NO PREDICTION	NO PREDICTION	NO PREDICTION	b.40.4(1-125)	1	No Information	3.1.13.1| 3.1.26.12	DNA replication factor A complex|DNA-directed RNA polymerase II, core complex|DNA-directed RNA polymerase II, holoenzyme|DNA-directed RNA polymerase complex|RNA polymerase complex|cytoplasmic exosome (RNase complex)|cytosolic small ribosomal subunit|exosome (RNase complex)|mitochondrial nucleoid|nuclear DNA-directed RNA polymerase complex|nucleoid|organellar ribosome|replisome	RNA polymerase activity|chromatin binding|ribonucleoprotein complex binding|single-stranded DNA binding|structure-specific DNA binding	regulation of DNA-dependent transcription, termination|regulation of RNA stability|regulation of mRNA stability|response to cold|ribonucleoprotein complex biogenesis|telomere maintenance|telomere organization|transcriptional attenuation|translational initiation	Eukaryota
345	PF06012	Domain of Unknown Function (DUF908)	318	25	329	No Pfam Clan	No Pfam Clan	ARM repeat [a.118.1]	1-328	alpha-alpha superhelix [a.118]	NO PREDICTION	a.118.1(1-328)	NO PREDICTION	NO PREDICTION	NO PREDICTION	1	No Information	No information	anchoring junction|beta-catenin destruction complex|cell-cell adherens junction|lateral plasma membrane|microvillus membrane|mitotic spindle|nuclear pore|pore complex|proteasome accessory complex|protein phosphatase type 2A complex|protein serine/threonine phosphatase complex|spindle pole|spindle pole body|trans-Golgi network	alpha-catenin binding|cadherin binding|cell adhesion molecule binding|deoxyhypusine monooxygenase activity|nuclear localization sequence binding|phosphatase regulator activity|protein phosphatase regulator activity|protein phosphatase type 2A regulator activity|protein transporter activity|signal sequence binding	RNA catabolic process|T cell differentiation in thymus|bone resorption|cell fate commitment involved in formation of primary germ layer|central nervous system vasculogenesis|cerebral cortex radial glia guided migration|cerebral cortex radially oriented cell migration|ectodermal placode development|embryonic epithelial tube formation|embryonic foregut morphogenesis|embryonic forelimb morphogenesis…	Eukaryota
346	PF09909	Uncharacterized protein conserved in bacteria (DUF2138)	352	14	555	No Pfam Clan	No Pfam Clan	WD40 repeat-like [b.69.4]	40-515	7-bladed beta-propeller [b.69]	NO PREDICTION	b.69.4(40-515)	NO PREDICTION	NO PREDICTION	NO PREDICTION	1	No Information	No information	Arp2/3 protein complex|CIA complex|Cdc73/Paf1 complex|Cul4-RING ubiquitin ligase complex|ER to Golgi transport vesicle|SMN complex|SMN-Sm protein complex|Ski complex|THO complex|TORC1 complex|chromosome, centromeric region|cullin-RING ubiquitin ligase complex|eukaryotic translation initiation factor 3 complex|extrinsic to internal side of plasma membrane|extrinsic to membrane|extrinsic to plasma …	G-protein gamma-subunit binding|histone binding|peroxisome targeting sequence binding|phosphatidylinositol binding|phosphatidylinositol-3,5-bisphosphate binding|phosphatidylinositol-3-phosphate binding|phosphatidylinositol-5-phosphate binding|signal sequence binding|translation initiation factor activity	RNA splicing, via transesterification reactions with bulged adenosine as nucleophile|T cell homeostasis|TOR signaling cascade|attachment of spindle microtubules to kinetochore|attachment of spindle microtubules to kinetochore involved in mitotic sister chromatid segregation|autophagy|cellular response to starvation|chromosome segregation|embryonic digit morphogenesis|establishment of RNA localiza…	Bacteria
347	PF10997	Protein of unknown function (DUF2837)	271	23	254	No Pfam Clan	No Pfam Clan	MFS general substrate transporter [f.38.1]	1-253	MFS general substrate transporter [f.38]	NO PREDICTION	f.38.1(1-253)	NO PREDICTION	NO PREDICTION	NO PREDICTION	1	No Information	No information	acrosomal membrane|brush border|brush border membrane|clathrin-coated vesicle|coated vesicle|cytoplasmic vesicle membrane|cytoplasmic vesicle part|female pronucleus|insulin-responsive compartment|intrinsic to organelle membrane|intrinsic to plasma membrane|pronucleus|synapse part|vacuolar membrane|vacuolar part|vesicle membrane	calcium-dependent protein binding|carbohydrate derivative transporter activity|carbohydrate transmembrane transporter activity|carbohydrate transporter activity|drug transmembrane transporter activity|drug transporter activity|glucose binding|monocarboxylic acid transmembrane transporter activity|salt transmembrane transporter activity|secondary active transmembrane transporter activity|sodium io…	amyloid precursor protein catabolic process|amyloid precursor protein metabolic process|arginine transport|autophagic vacuole fusion|carbohydrate derivative transport|carbohydrate transport|disaccharide transport|drug transmembrane transport|drug transport|folic acid transport|galactolipid metabolic process|galactosylceramide metabolic process|globoside metabolic process|glucosylceramide metaboli…	Eukaryota, Bacteria
348	PF07011	Protein of unknown function (DUF1313)	107	12	89	No Pfam Clan	No Pfam Clan	TPR-like [a.118.8]	2-85	alpha-alpha superhelix [a.118]	a.118.8(2-85)	NO PREDICTION	NO PREDICTION	NO PREDICTION	NO PREDICTION	1	No Information	No information	COPI-coated vesicle|ER membrane protein complex|Golgi-associated vesicle|SNARE complex|axoneme|axoneme part|integral to mitochondrial outer membrane|integral to organelle membrane|intraflagellar transport particle|intraflagellar transport particle B|intrinsic to organelle membrane|microtubule basal body|mitochondrial outer membrane|mitochondrial outer membrane translocase complex|organelle outer …	heat shock protein binding|macromolecule transmembrane transporter activity|soluble NSF attachment protein activity	SNARE complex disassembly|cell projection organization|cytoskeleton-dependent intracellular transport|intra-Golgi vesicle-mediated transport|negative regulation of cell morphogenesis involved in differentiation|negative regulation of neuron differentiation|organelle fission|peroxisome fission|peroxisome organization|pilus organization|positive regulation of mitochondrial fission|positive regulati…	Eukaryota
349	PF04312	Protein of unknown function (DUF460)	115	30	138	No Pfam Clan	No Pfam Clan	Ribonuclease H-like [c.55.3]	33-139	Ribonuclease H-like motif [c.55]	NO PREDICTION	NO PREDICTION	NO PREDICTION	NO PREDICTION	c.55.3(33-139)	1	No Information	3.1.11.1| 3.1.13.1| 3.1.13.4| 3.1.13.5| 3.1.22.4| 3.1.26.4	CCR4-NOT complex|DNA polymerase complex|cytoplasmic mRNA processing body|micro-ribonucleoprotein complex|nucleolus|ribonuclease H2 complex|ribonucleoprotein granule	DNA polymerase activity|DNA-directed DNA polymerase activity|endoribonuclease activity, producing 5'-phosphomonoesters|exonuclease activity|nuclease activity|ribonuclease H activity|transposase activity	DNA catabolic process|DNA replication|DNA replication, removal of RNA primer|DNA strand elongation|RNA 3'-end processing|RNA catabolic process|RNA phosphodiester bond hydrolysis|cytoplasmic mRNA processing body assembly|gene silencing|gene silencing by RNA|lagging strand elongation|mRNA 3'-end processing|mitochondrial genome maintenance|mitotic DNA integrity checkpoint|mitotic G2 DNA damage check…	Archaea
350	PF05344	Domain of Unknown Function (DUF746)	78	10	65	No Pfam Clan	No Pfam Clan	Homeodomain-like [a.4.1]	6-39	DNA/RNA-binding 3-helical bundle [a.4]	NO PREDICTION	NO PREDICTION	NO PREDICTION	NO PREDICTION	a.4.1(6-39)	1	No Information	No information	transcription factor complex	chromatin binding|nucleic acid binding transcription factor activity|transposase activity	activin receptor signaling pathway|cell fate commitment|cell fate specification|chordate embryonic development|diencephalon development|embryonic morphogenesis|endoderm development|eye photoreceptor cell differentiation|negative regulation of developmental process|neural tube development|neuron fate commitment|nodal signaling pathway|pancreas development|pattern specification process|positive reg…	Eukaryota, Bacteria
351	PF14127	Domain of unknown function (DUF4294)	181	44	157	No Pfam Clan	No Pfam Clan	TPR-like [a.118.8]	39-152	alpha-alpha superhelix [a.118]	a.118.8(39-152)	NO PREDICTION	NO PREDICTION	NO PREDICTION	NO PREDICTION	1	No Information	No information	COPI-coated vesicle|ER membrane protein complex|Golgi-associated vesicle|SNARE complex|axoneme|axoneme part|integral to mitochondrial outer membrane|integral to organelle membrane|intraflagellar transport particle|intraflagellar transport particle B|intrinsic to organelle membrane|microtubule basal body|mitochondrial outer membrane|mitochondrial outer membrane translocase complex|organelle outer …	heat shock protein binding|macromolecule transmembrane transporter activity|soluble NSF attachment protein activity	SNARE complex disassembly|cell projection organization|cytoskeleton-dependent intracellular transport|intra-Golgi vesicle-mediated transport|negative regulation of cell morphogenesis involved in differentiation|negative regulation of neuron differentiation|organelle fission|peroxisome fission|peroxisome organization|pilus organization|positive regulation of mitochondrial fission|positive regulati…	Bacteria
352	PF07293	Protein of unknown function (DUF1450)	826	14	78	No Pfam Clan	No Pfam Clan	Thioredoxin-like [c.47.1]	5-75	Thioredoxin fold [c.47]	NO PREDICTION	NO PREDICTION	NO PREDICTION	NO PREDICTION	c.47.1(5-75)	1	No Information	1.1.4.2| 1.11.1.12| 1.11.1.15| 1.11.1.7| 1.11.1.9| 1.20.4.1| 1.8.1.7| 1.8.1.8| 1.8.1.9| 1.8.4.2| 1.8.4.7| 1.8.4.8| 1.8.5.1| 2.5.1.18| 5.2.1.2| 5.3.4.1| 5.3.99.3	NADH dehydrogenase complex|chloroplast stroma|ferredoxin hydrogenase complex|formate dehydrogenase complex|myelin sheath|plastid stroma|respiratory chain complex I	antioxidant activity|arsenate reductase activity|disulfide oxidoreductase activity|electron carrier activity|formate dehydrogenase (NAD+) activity|glutathione binding|glutathione transferase activity|intramolecular oxidoreductase activity|intramolecular oxidoreductase activity, interconverting keto- and enol-groups|intramolecular oxidoreductase activity, transposing S-S bonds|oxidoreductase activ…	androecium development|anther development|cell redox homeostasis|cellular response to hydrogen peroxide|cellular response to oxidative stress|cellular response to reactive oxygen species|fatty acid derivative biosynthetic process|fatty acid derivative metabolic process|floral organ development|floral whorl development|flower development|formate metabolic process|hydrogen peroxide catabolic proces…	Bacteria
353	PF03672	Uncharacterised protein family (UPF0154)	1101	5	64	No Pfam Clan	No Pfam Clan	EF-hand [a.39.1]	31-63	EF Hand-like [a.39]	NO PREDICTION	NO PREDICTION	a.39.1(31-63)	NO PREDICTION	NO PREDICTION	1	No Information	1.13.12.5| 2.7.1.107| 2.7.11.1| 2.7.11.17	actin filament|calcineurin complex|cell division site|cell division site part|cell leading edge|centriole|cilium|cilium part|contractile fiber|contractile fiber part|contractile ring|extracellular membrane-bounded organelle|lamellipodium|leading edge membrane|mast cell granule|microtubule organizing center part|myosin complex|nonmotile primary cilium|phagocytic cup|protein serine/threonine phosph…	G-protein beta/gamma-subunit complex binding|RAGE receptor binding|S100 protein binding|actin-dependent ATPase activity|calcium channel activity|calcium ion binding|calcium ion transmembrane transporter activity|calcium sensitive guanylate cyclase activator activity|calcium-dependent protein binding|cation channel activity|cyclase regulator activity|divalent inorganic cation transmembrane transpo…	Golgi localization|Rac protein signal transduction|actin filament bundle assembly|actin filament bundle organization|actin filament-based movement|actin-myosin filament sliding|activation of cysteine-type endopeptidase activity|actomyosin structure organization|calcium ion transmembrane transport|calcium-mediated signaling|cellular component assembly involved in morphogenesis|cellular component m…	Bacteria
354	PF12636	Protein of unknown function (DUF3781)	84	19	73	No Pfam Clan	No Pfam Clan	beta-beta-alpha zinc fingers [g.37.1]	15-73	beta-beta-alpha zinc fingers [g.37]	g.37.1(15-73)	NO PREDICTION	NO PREDICTION	NO PREDICTION	NO PREDICTION	1	No Information	No information	No information	chromatin binding	inflammatory response to antigenic stimulus|mesenchyme development|negative regulation of T-helper 2 cell differentiation|negative regulation of T-helper cell differentiation|negative regulation of type 2 immune response|palate development|positive regulation of gene expression|positive regulation of nucleobase-containing compound metabolic process|regulation of T cell differentiation|regulation …	Bacteria, Archaea
355	PF12520	Protein of unknown function (DUF3723)	202	20	511	No Pfam Clan	No Pfam Clan	ARM repeat [a.118.1]	15-449	alpha-alpha superhelix [a.118]	NO PREDICTION	a.118.1(15-449)	NO PREDICTION	NO PREDICTION	NO PREDICTION	1	No Information	No information	anchoring junction|beta-catenin destruction complex|cell-cell adherens junction|lateral plasma membrane|microvillus membrane|mitotic spindle|nuclear pore|pore complex|proteasome accessory complex|protein phosphatase type 2A complex|protein serine/threonine phosphatase complex|spindle pole|spindle pole body|trans-Golgi network	alpha-catenin binding|cadherin binding|cell adhesion molecule binding|deoxyhypusine monooxygenase activity|nuclear localization sequence binding|phosphatase regulator activity|protein phosphatase regulator activity|protein phosphatase type 2A regulator activity|protein transporter activity|signal sequence binding	RNA catabolic process|T cell differentiation in thymus|bone resorption|cell fate commitment involved in formation of primary germ layer|central nervous system vasculogenesis|cerebral cortex radial glia guided migration|cerebral cortex radially oriented cell migration|ectodermal placode development|embryonic epithelial tube formation|embryonic foregut morphogenesis|embryonic forelimb morphogenesis…	Eukaryota
356	PF04819	Family of unknown function (DUF716)	388	32	137	No Pfam Clan	No Pfam Clan	Family A G protein-coupled receptor-like [f.13.1]	1-136	Family A G protein-coupled receptor-like [f.13]	NO PREDICTION	f.13.1(1-136)	NO PREDICTION	NO PREDICTION	NO PREDICTION	1	No Information	No information	cilium|cilium membrane|cilium part|early endosome|integral to plasma membrane|intrinsic to plasma membrane|photoreceptor inner segment|photoreceptor inner segment membrane|photoreceptor outer segment|photoreceptor outer segment membrane|primary cilium	G-protein coupled receptor activity|amide binding|catecholamine binding|chemokine receptor activity|molecular transducer activity|neuropeptide binding|odorant binding|peptide binding|pheromone binding|receptor activity|retinal binding|signaling receptor activity	G-protein coupled receptor signaling pathway|calcium ion homeostasis|cellular calcium ion homeostasis|cellular divalent inorganic cation homeostasis|cellular response to cytokine stimulus|cellular response to disaccharide stimulus|cellular response to sucrose stimulus|chemokine-mediated signaling pathway|complement receptor mediated signaling pathway|detection of chemical stimulus|detection of ch…	Eukaryota
357	PF11696	Protein of unknown function (DUF3292)	115	8	642	No Pfam Clan	No Pfam Clan	ARM repeat [a.118.1]	39-502	alpha-alpha superhelix [a.118]	NO PREDICTION	a.118.1(39-502)	NO PREDICTION	NO PREDICTION	NO PREDICTION	1	No Information	No information	anchoring junction|beta-catenin destruction complex|cell-cell adherens junction|lateral plasma membrane|microvillus membrane|mitotic spindle|nuclear pore|pore complex|proteasome accessory complex|protein phosphatase type 2A complex|protein serine/threonine phosphatase complex|spindle pole|spindle pole body|trans-Golgi network	alpha-catenin binding|cadherin binding|cell adhesion molecule binding|deoxyhypusine monooxygenase activity|nuclear localization sequence binding|phosphatase regulator activity|protein phosphatase regulator activity|protein phosphatase type 2A regulator activity|protein transporter activity|signal sequence binding	RNA catabolic process|T cell differentiation in thymus|bone resorption|cell fate commitment involved in formation of primary germ layer|central nervous system vasculogenesis|cerebral cortex radial glia guided migration|cerebral cortex radially oriented cell migration|ectodermal placode development|embryonic epithelial tube formation|embryonic foregut morphogenesis|embryonic forelimb morphogenesis…	Eukaryota
358	PF07079	Protein of unknown function (DUF1347)	40	6	550	No Pfam Clan	No Pfam Clan	ARM repeat [a.118.1]	1-548	alpha-alpha superhelix [a.118]	NO PREDICTION	a.118.1(1-548)	NO PREDICTION	NO PREDICTION	NO PREDICTION	1	No Information	No information	anchoring junction|beta-catenin destruction complex|cell-cell adherens junction|lateral plasma membrane|microvillus membrane|mitotic spindle|nuclear pore|pore complex|proteasome accessory complex|protein phosphatase type 2A complex|protein serine/threonine phosphatase complex|spindle pole|spindle pole body|trans-Golgi network	alpha-catenin binding|cadherin binding|cell adhesion molecule binding|deoxyhypusine monooxygenase activity|nuclear localization sequence binding|phosphatase regulator activity|protein phosphatase regulator activity|protein phosphatase type 2A regulator activity|protein transporter activity|signal sequence binding	RNA catabolic process|T cell differentiation in thymus|bone resorption|cell fate commitment involved in formation of primary germ layer|central nervous system vasculogenesis|cerebral cortex radial glia guided migration|cerebral cortex radially oriented cell migration|ectodermal placode development|embryonic epithelial tube formation|embryonic foregut morphogenesis|embryonic forelimb morphogenesis…	Bacteria
359	PF14344	Domain of unknown function (DUF4397)	801	91	122	No Pfam Clan	No Pfam Clan	Subtilisin-like [c.41.1]	2-84	Subtilisin-like [c.41]	c.41.1(2-84)	NO PREDICTION	NO PREDICTION	NO PREDICTION	NO PREDICTION	1	No Information	3.4.14.10| 3.4.14.9| 3.4.21.100| 3.4.21.110| 3.4.21.61| 3.4.21.62| 3.4.21.64| 3.4.21.66| 3.4.21.75	No information	No information	No information	Eukaryota, Bacteria, Archaea
360	PF09948	Predicted metal-binding integral membrane protein (DUF2182)	254	51	191	No Pfam Clan	No Pfam Clan	Acid phosphatase/Vanadium-dependent haloperoxidase [a.111.1]	1-190	Acid phosphatase/Vanadium-dependent haloperoxidase [a.111]	NO PREDICTION	a.111.1(1-190)	NO PREDICTION	NO PREDICTION	NO PREDICTION	1	No Information	1.11.1.10| 1.11.1.18| 3.1.3.2	intrinsic to organelle membrane	inositol phosphoceramide synthase activity|lipid phosphatase activity|phosphatase activity|phosphatidate phosphatase activity|sphingosine-1-phosphate phosphatase activity|sugar-phosphatase activity|sugar-terminal-phosphatase activity	dephosphorylation|germ cell migration|membrane lipid biosynthetic process|membrane lipid metabolic process|phospholipid metabolic process|sphingolipid biosynthetic process|sphingolipid metabolic process	Bacteria, Archaea
361	PF06685	Protein of unknown function (DUF1186)	84	7	249	No Pfam Clan	No Pfam Clan	ARM repeat [a.118.1]	15-241	alpha-alpha superhelix [a.118]	NO PREDICTION	a.118.1(15-241)	NO PREDICTION	NO PREDICTION	NO PREDICTION	1	No Information	No information	anchoring junction|beta-catenin destruction complex|cell-cell adherens junction|lateral plasma membrane|microvillus membrane|mitotic spindle|nuclear pore|pore complex|proteasome accessory complex|protein phosphatase type 2A complex|protein serine/threonine phosphatase complex|spindle pole|spindle pole body|trans-Golgi network	alpha-catenin binding|cadherin binding|cell adhesion molecule binding|deoxyhypusine monooxygenase activity|nuclear localization sequence binding|phosphatase regulator activity|protein phosphatase regulator activity|protein phosphatase type 2A regulator activity|protein transporter activity|signal sequence binding	RNA catabolic process|T cell differentiation in thymus|bone resorption|cell fate commitment involved in formation of primary germ layer|central nervous system vasculogenesis|cerebral cortex radial glia guided migration|cerebral cortex radially oriented cell migration|ectodermal placode development|embryonic epithelial tube formation|embryonic foregut morphogenesis|embryonic forelimb morphogenesis…	Eukaryota, Bacteria, Archaea
362	PF10686	Protein of unknown function (DUF2493)	308	34	71	No Pfam Clan	No Pfam Clan	TPR-like [a.118.8]	3-70	alpha-alpha superhelix [a.118]	a.118.8(3-70)	NO PREDICTION	NO PREDICTION	NO PREDICTION	NO PREDICTION	1	No Information	No information	COPI-coated vesicle|ER membrane protein complex|Golgi-associated vesicle|SNARE complex|axoneme|axoneme part|integral to mitochondrial outer membrane|integral to organelle membrane|intraflagellar transport particle|intraflagellar transport particle B|intrinsic to organelle membrane|microtubule basal body|mitochondrial outer membrane|mitochondrial outer membrane translocase complex|organelle outer …	heat shock protein binding|macromolecule transmembrane transporter activity|soluble NSF attachment protein activity	SNARE complex disassembly|cell projection organization|cytoskeleton-dependent intracellular transport|intra-Golgi vesicle-mediated transport|negative regulation of cell morphogenesis involved in differentiation|negative regulation of neuron differentiation|organelle fission|peroxisome fission|peroxisome organization|pilus organization|positive regulation of mitochondrial fission|positive regulati…	Eukaryota, Bacteria, Viruses, Archaea
363	PF06157	Protein of unknown function (DUF973)	109	8	285	No Pfam Clan	No Pfam Clan	Bacterial photosystem II reaction centre, L and M subunits [f.26.1]	INDIRECT	Bacterial photosystem II reaction centre, L and M subunits [f.26]	NO PREDICTION	f.26.1(INDIRECT)	NO PREDICTION	NO PREDICTION	NO PREDICTION	1	No Information	No information	No information	No information	No information	Bacteria, Archaea
364	PF04276	Protein of unknown function (DUF443)	1105	22	199	No Pfam Clan	No Pfam Clan	Family A G protein-coupled receptor-like [f.13.1]	1-188	Family A G protein-coupled receptor-like [f.13]	NO PREDICTION	f.13.1(1-188)	NO PREDICTION	NO PREDICTION	NO PREDICTION	1	No Information	No information	cilium|cilium membrane|cilium part|early endosome|integral to plasma membrane|intrinsic to plasma membrane|photoreceptor inner segment|photoreceptor inner segment membrane|photoreceptor outer segment|photoreceptor outer segment membrane|primary cilium	G-protein coupled receptor activity|amide binding|catecholamine binding|chemokine receptor activity|molecular transducer activity|neuropeptide binding|odorant binding|peptide binding|pheromone binding|receptor activity|retinal binding|signaling receptor activity	G-protein coupled receptor signaling pathway|calcium ion homeostasis|cellular calcium ion homeostasis|cellular divalent inorganic cation homeostasis|cellular response to cytokine stimulus|cellular response to disaccharide stimulus|cellular response to sucrose stimulus|chemokine-mediated signaling pathway|complement receptor mediated signaling pathway|detection of chemical stimulus|detection of ch…	Bacteria
365	PF11658	Protein of unknown function (DUF3260)	576	23	518	No Pfam Clan	No Pfam Clan	Alkaline phosphatase-like [c.76.1]	229-506	Alkaline phosphatase-like [c.76]	NO PREDICTION	NO PREDICTION	NO PREDICTION	NO PREDICTION	c.76.1(229-506)	1	No Information	3.1.3.1| 3.1.6.1| 3.1.6.12| 3.1.6.2| 3.1.6.8| 3.11.1.2| 3.6.1.9| 5.4.2.1| 5.4.2.7	endoplasmic reticulum lumen|extracellular membrane-bounded organelle|extracellular organelle|lysosomal lumen|vacuolar lumen|vacuolar part	alkaline phosphatase activity|glycerophosphocholine cholinephosphodiesterase activity|phospholipase activity|phosphoric diester hydrolase activity|sulfuric ester hydrolase activity|zinc ion binding	aminoglycan catabolic process|aminoglycan metabolic process|bone development|bone morphogenesis|choline metabolic process|dephosphorylation|endochondral bone morphogenesis|endochondral ossification|ethanolamine-containing compound metabolic process|glycolipid metabolic process|glycoprotein metabolic process|glycosaminoglycan catabolic process|glycosaminoglycan metabolic process|heparan sulfate pr…	Bacteria
366	PF12452	Protein of unknown function (DUF3685)	133	37	193	No Pfam Clan	No Pfam Clan	GTPase activation domain, GAP [a.116.1]	6-191	GTPase activation domain, GAP [a.116]	NO PREDICTION	a.116.1(6-191)	NO PREDICTION	NO PREDICTION	NO PREDICTION	1	No Information	3.1.3.36	No information	GTPase regulator activity|Rho GTPase activator activity|nucleoside-triphosphatase regulator activity|small GTPase regulator activity	positive regulation of GTPase activity|positive regulation of Ras GTPase activity|positive regulation of Rho GTPase activity|positive regulation of hydrolase activity|regulation of GTP catabolic process|regulation of GTPase activity|regulation of Ras GTPase activity|regulation of Rho GTPase activity|regulation of Rho protein signal transduction|regulation of nucleoside metabolic process|regulatio…	Eukaryota, Bacteria
367	PF06974	Protein of unknown function (DUF1298)	691	14	153	No Pfam Clan	No Pfam Clan	CoA-dependent acyltransferases [c.43.1]	6-149	CoA-dependent acyltransferases [c.43]	c.43.1(6-149)	NO PREDICTION	NO PREDICTION	NO PREDICTION	NO PREDICTION	1	No Information	2.3.1.12| 2.3.1.137| 2.3.1.160| 2.3.1.168| 2.3.1.21| 2.3.1.28| 2.3.1.6| 2.3.1.61| 2.3.1.7	No information	transferase activity, transferring acyl groups other than amino-acyl groups	No information	Eukaryota, Bacteria, Viruses, Archaea
368	PF11207	Protein of unknown function (DUF2989)	162	26	203	No Pfam Clan	No Pfam Clan	HCP-like [a.118.18]	139-202	alpha-alpha superhelix [a.118]	NO PREDICTION	NO PREDICTION	a.118.18(57-78)| a.118.18(139-202)	NO PREDICTION	NO PREDICTION	1	No Information	No information	No information	No information	No information	Bacteria
369	PF09536	Protein of unknown function (DUF2378)	82	27	178	No Pfam Clan	No Pfam Clan	Ligand-binding domain in the NO signalling and Golgi transport [d.278.1]	9-177	Ligand-binding domain in the NO signalling and Golgi transport [d.278]	NO PREDICTION	d.278.1(9-177)	NO PREDICTION	NO PREDICTION	NO PREDICTION	1	No Information	No information	TRAPP complex	No information	ER to Golgi vesicle-mediated transport|Golgi vesicle transport	Bacteria
370	PF04747	Protein of unknown function, DUF612	50	2	510	No Pfam Clan	No Pfam Clan	Rap30/74 interaction domains|"Winged helix" DNA-binding domain [b.65.1|a.4.5]	INDIRECT|INDIRECT	DNA/RNA-binding 3-helical bundle|triple barrel [a.4|b.65]	NO PREDICTION	b.65.1(INDIRECT)| a.4.5(INDIRECT)	NO PREDICTION	NO PREDICTION	NO PREDICTION	1	No Information	No information	cytosolic small ribosomal subunit|small ribosomal subunit	nucleic acid binding transcription factor activity|transcription regulatory region DNA binding	CD8-positive, alpha-beta T cell activation|CD8-positive, alpha-beta T cell differentiation|alpha-beta T cell activation|alpha-beta T cell differentiation|immune system development|positive regulation of interleukin-12 biosynthetic process|regulation of interleukin-12 production	Eukaryota
371	PF13211	Protein of unknown function (DUF4019)	143	34	105	No Pfam Clan	No Pfam Clan	NTF2-like [d.17.4]	1-103	Cystatin-like [d.17]	NO PREDICTION	d.17.4(1-103)	NO PREDICTION	NO PREDICTION	NO PREDICTION	1	No Information	3.3.2.8| 4.2.1.94| 5.3.3.1	T-tubule|axon initial segment|axon part|cell-cell contact zone|main axon|neuromuscular junction|nuclear envelope|pore complex|sarcolemma	Ran GTPase binding	G1/S transition of mitotic cell cycle|RNA export from nucleus|RNA localization|antibiotic biosynthetic process|antibiotic metabolic process|blood circulation|calcium ion transport|cardiac muscle contraction|cell cycle phase|cell cycle phase transition|drug metabolic process|establishment of RNA localization|heart contraction|heart process|interphase|interphase of mitotic cell cycle|mitotic cell c…	Bacteria
372	PF15135	Uncharacterised protein UPF0515	53	4	278	No Pfam Clan	No Pfam Clan	GlpP-like [c.1.29]	95-262	TIM beta/alpha-barrel [c.1]	c.1.29(95-262)	NO PREDICTION	NO PREDICTION	NO PREDICTION	NO PREDICTION	1	No Information	No information	No information	No information	No information	Eukaryota
373	PF07482	Domain of Unknown Function (DUF1522)	54	20	109	No Pfam Clan	No Pfam Clan	Phase 1 flagellin [e.32.1]	1-109	Phase 1 flagellin [e.32]	e.32.1(1-109)	NO PREDICTION	NO PREDICTION	NO PREDICTION	NO PREDICTION	1	No Information	No information	bacterial-type flagellum|bacterial-type flagellum part	No information	ciliary or bacterial-type flagellar motility|localization of cell	Eukaryota, Bacteria
374	PF05811	Eukaryotic protein of unknown function (DUF842)	215	17	131	No Pfam Clan	No Pfam Clan	Metallo-dependent hydrolases [c.1.9]	3-118	TIM beta/alpha-barrel [c.1]	c.1.9(3-118)	NO PREDICTION	NO PREDICTION	NO PREDICTION	NO PREDICTION	1	No Information	2.7.1.2| 3.1.1.57| 3.1.3.48| 3.1.8.1| 3.4.13.19| 3.5.1.25| 3.5.1.5| 3.5.1.81| 3.5.1.82| 3.5.2.18| 3.5.2.2| 3.5.2.3| 3.5.2.5| 3.5.2.7| 3.5.4.1| 3.5.4.2| 3.5.4.3| 3.5.4.4| 3.5.99.4| 4.1.1.18| 4.1.1.45| 5.3.1.12	apical part of cell	GPI anchor binding|adenosine deaminase activity|amino acid binding|aminocarboxymuconate-semialdehyde decarboxylase activity|carbon-carbon lyase activity|carboxylic acid binding|cysteine-type endopeptidase inhibitor activity|cysteine-type endopeptidase inhibitor activity involved in apoptotic process|cysteine-type endopeptidase regulator activity involved in apoptotic process|deaminase activity|de…	adenosine catabolic process|adenosine metabolic process|apoptotic process|cellular response to calcium ion|cellular response to drug|cellular response to metal ion|cellular response to nitric oxide|cellular response to reactive nitrogen species|cellular response to reactive oxygen species|drug metabolic process|glycosyl compound biosynthetic process|glycosyl compound catabolic process|homocystein…	Eukaryota
375	PF12463	Protein of unknown function (DUF3689)	115	8	303	No Pfam Clan	No Pfam Clan	ARM repeat [a.118.1]	1-297	alpha-alpha superhelix [a.118]	NO PREDICTION	a.118.1(1-297)	NO PREDICTION	NO PREDICTION	NO PREDICTION	1	No Information	No information	anchoring junction|beta-catenin destruction complex|cell-cell adherens junction|lateral plasma membrane|microvillus membrane|mitotic spindle|nuclear pore|pore complex|proteasome accessory complex|protein phosphatase type 2A complex|protein serine/threonine phosphatase complex|spindle pole|spindle pole body|trans-Golgi network	alpha-catenin binding|cadherin binding|cell adhesion molecule binding|deoxyhypusine monooxygenase activity|nuclear localization sequence binding|phosphatase regulator activity|protein phosphatase regulator activity|protein phosphatase type 2A regulator activity|protein transporter activity|signal sequence binding	RNA catabolic process|T cell differentiation in thymus|bone resorption|cell fate commitment involved in formation of primary germ layer|central nervous system vasculogenesis|cerebral cortex radial glia guided migration|cerebral cortex radially oriented cell migration|ectodermal placode development|embryonic epithelial tube formation|embryonic foregut morphogenesis|embryonic forelimb morphogenesis…	Eukaryota
376	PF11297	Protein of unknown function (DUF3098)	232	28	69	No Pfam Clan	No Pfam Clan	Cytochrome c oxidase subunit II-like, transmembrane region [f.17.2]	5-68	Transmembrane helix hairpin [f.17]	NO PREDICTION	f.17.2(5-68)	NO PREDICTION	NO PREDICTION	NO PREDICTION	1	YES	No information	respiratory chain|respiratory chain complex IV	No information	No information	Bacteria
377	PF15087	Protein of unknown function (DUF4551)	68	7	617	No Pfam Clan	No Pfam Clan	ARM repeat [a.118.1]	309-616	alpha-alpha superhelix [a.118]	NO PREDICTION	a.118.1(309-616)	NO PREDICTION	NO PREDICTION	NO PREDICTION	1	No Information	No information	anchoring junction|beta-catenin destruction complex|cell-cell adherens junction|lateral plasma membrane|microvillus membrane|mitotic spindle|nuclear pore|pore complex|proteasome accessory complex|protein phosphatase type 2A complex|protein serine/threonine phosphatase complex|spindle pole|spindle pole body|trans-Golgi network	alpha-catenin binding|cadherin binding|cell adhesion molecule binding|deoxyhypusine monooxygenase activity|nuclear localization sequence binding|phosphatase regulator activity|protein phosphatase regulator activity|protein phosphatase type 2A regulator activity|protein transporter activity|signal sequence binding	RNA catabolic process|T cell differentiation in thymus|bone resorption|cell fate commitment involved in formation of primary germ layer|central nervous system vasculogenesis|cerebral cortex radial glia guided migration|cerebral cortex radially oriented cell migration|ectodermal placode development|embryonic epithelial tube formation|embryonic foregut morphogenesis|embryonic forelimb morphogenesis…	Eukaryota
378	PF06082	Bacterial putative lipoprotein (DUF940)	1147	38	658	No Pfam Clan	No Pfam Clan	Porins [f.4.3]	2-648	Transmembrane beta-barrels [f.4]	NO PREDICTION	f.4.3(2-648)	NO PREDICTION	NO PREDICTION	NO PREDICTION	1	No Information	No information	cell envelope|cell outer membrane|external encapsulating structure part|outer membrane	amide transmembrane transporter activity|macromolecule transmembrane transporter activity|porin activity|wide pore channel activity	fatty acid transport|lipid localization|long-chain fatty acid transport	Bacteria
379	PF11081	Protein of unknown function (DUF2890)	154	18	187	No Pfam Clan	No Pfam Clan	Quinoprotein alcohol dehydrogenase-like [b.70.1]	5-113	8-bladed beta-propeller [b.70]	b.70.1(5-113)	NO PREDICTION	NO PREDICTION	NO PREDICTION	NO PREDICTION	1	No Information	1.1.2.7| 1.1.98.1	No information	endonuclease activity|endoribonuclease activity|nuclease activity|ribonuclease activity	ER-nucleus signaling pathway|RNA phosphodiester bond hydrolysis|RNA phosphodiester bond hydrolysis, endonucleolytic|cellular response to topologically incorrect protein|cellular response to unfolded protein|cilium assembly|cilium organization|intrinsic apoptotic signaling pathway in response to endoplasmic reticulum stress|response to endoplasmic reticulum stress|response to topologically incorre…	Eukaryota, Viruses
380	PF09855	Nucleic-acid-binding protein containing Zn-ribbon domain (DUF2082)	259	18	64	No Pfam Clan	No Pfam Clan	Zn-binding ribosomal proteins [g.41.8]	36-53	Rubredoxin-like [g.41]	NO PREDICTION	NO PREDICTION	NO PREDICTION	NO PREDICTION	g.41.8(36-53)	1	No Information	No information	mitochondrial large ribosomal subunit|mitochondrial ribosome|organellar ribosome	No information	macropinocytosis|pinocytosis	Eukaryota, Bacteria, Archaea
381	PF14224	Domain of unknown function (DUF4331)	155	47	359	No Pfam Clan	No Pfam Clan	Putative isomerase YbhE [b.69.11]	16-310	7-bladed beta-propeller [b.69]	NO PREDICTION	b.69.11(16-310)	NO PREDICTION	NO PREDICTION	NO PREDICTION	1	No Information	No information	No information	No information	No information	Bacteria
382	PF06802	Protein of unknown function (DUF1231)	51	3	340	No Pfam Clan	No Pfam Clan	Clathrin heavy-chain terminal domain [b.69.6]	15-336	7-bladed beta-propeller [b.69]	NO PREDICTION	b.69.6(15-336)	NO PREDICTION	NO PREDICTION	NO PREDICTION	1	No Information	No information	No information	No information	No information	Viruses
383	PF12969	Domain of Unknown Function with PDB structure (DUF3857)	529	94	177	No Pfam Clan	No Pfam Clan	TPR-like [a.118.8]	4-125	alpha-alpha superhelix [a.118]	a.118.8(4-125)	NO PREDICTION	NO PREDICTION	NO PREDICTION	NO PREDICTION	1	No Information	No information	COPI-coated vesicle|ER membrane protein complex|Golgi-associated vesicle|SNARE complex|axoneme|axoneme part|integral to mitochondrial outer membrane|integral to organelle membrane|intraflagellar transport particle|intraflagellar transport particle B|intrinsic to organelle membrane|microtubule basal body|mitochondrial outer membrane|mitochondrial outer membrane translocase complex|organelle outer …	heat shock protein binding|macromolecule transmembrane transporter activity|soluble NSF attachment protein activity	SNARE complex disassembly|cell projection organization|cytoskeleton-dependent intracellular transport|intra-Golgi vesicle-mediated transport|negative regulation of cell morphogenesis involved in differentiation|negative regulation of neuron differentiation|organelle fission|peroxisome fission|peroxisome organization|pilus organization|positive regulation of mitochondrial fission|positive regulati…	Bacteria
384	PF10223	Uncharacterized conserved protein (DUF2181)	192	10	244	No Pfam Clan	No Pfam Clan	PLC-like phosphodiesterases [c.1.18]	8-241	TIM beta/alpha-barrel [c.1]	NO PREDICTION	c.1.18(8-241)	NO PREDICTION	NO PREDICTION	NO PREDICTION	1	No Information	3.1.4.1| 3.1.4.11| 3.1.4.41| 3.1.4.46| 4.6.1.13	No information	glycerophosphodiester phosphodiesterase activity|lipase activity|phospholipase activity|phosphoric diester hydrolase activity	phospholipid metabolic process	Eukaryota
385	PF13105	Protein of unknown function (DUF3959)	82	5	239	No Pfam Clan	No Pfam Clan	MFS general substrate transporter [f.38.1]	20-160	MFS general substrate transporter [f.38]	NO PREDICTION	NO PREDICTION	f.38.1(20-160)	NO PREDICTION	NO PREDICTION	1	No Information	No information	acrosomal membrane|brush border|brush border membrane|clathrin-coated vesicle|coated vesicle|cytoplasmic vesicle membrane|cytoplasmic vesicle part|female pronucleus|insulin-responsive compartment|intrinsic to organelle membrane|intrinsic to plasma membrane|pronucleus|synapse part|vacuolar membrane|vacuolar part|vesicle membrane	calcium-dependent protein binding|carbohydrate derivative transporter activity|carbohydrate transmembrane transporter activity|carbohydrate transporter activity|drug transmembrane transporter activity|drug transporter activity|glucose binding|monocarboxylic acid transmembrane transporter activity|salt transmembrane transporter activity|secondary active transmembrane transporter activity|sodium io…	amyloid precursor protein catabolic process|amyloid precursor protein metabolic process|arginine transport|autophagic vacuole fusion|carbohydrate derivative transport|carbohydrate transport|disaccharide transport|drug transmembrane transport|drug transport|folic acid transport|galactolipid metabolic process|galactosylceramide metabolic process|globoside metabolic process|glucosylceramide metaboli…	Bacteria
386	PF06025	Domain of Unknown Function (DUF913)	332	11	379	No Pfam Clan	No Pfam Clan	ARM repeat [a.118.1]	1-373	alpha-alpha superhelix [a.118]	NO PREDICTION	a.118.1(1-373)	NO PREDICTION	NO PREDICTION	NO PREDICTION	1	No Information	No information	anchoring junction|beta-catenin destruction complex|cell-cell adherens junction|lateral plasma membrane|microvillus membrane|mitotic spindle|nuclear pore|pore complex|proteasome accessory complex|protein phosphatase type 2A complex|protein serine/threonine phosphatase complex|spindle pole|spindle pole body|trans-Golgi network	alpha-catenin binding|cadherin binding|cell adhesion molecule binding|deoxyhypusine monooxygenase activity|nuclear localization sequence binding|phosphatase regulator activity|protein phosphatase regulator activity|protein phosphatase type 2A regulator activity|protein transporter activity|signal sequence binding	RNA catabolic process|T cell differentiation in thymus|bone resorption|cell fate commitment involved in formation of primary germ layer|central nervous system vasculogenesis|cerebral cortex radial glia guided migration|cerebral cortex radially oriented cell migration|ectodermal placode development|embryonic epithelial tube formation|embryonic foregut morphogenesis|embryonic forelimb morphogenesis…	Eukaryota
387	PF09943	Uncharacterized protein conserved in archaea (DUF2175)	32	10	101	No Pfam Clan	No Pfam Clan	Glucocorticoid receptor-like (DNA-binding domain) [g.39.1]	1-32	Glucocorticoid receptor-like (DNA-binding domain) [g.39]	NO PREDICTION	NO PREDICTION	NO PREDICTION	NO PREDICTION	g.39.1(1-32)	1	No Information	2.7.1.21| 4.2.99.18	No information	No information	No information	Bacteria, Archaea
388	PF05263	Protein of unknown function (DUF722)	87	7	130	No Pfam Clan	No Pfam Clan	Sigma3 and sigma4 domains of RNA polymerase sigma factors [a.4.13]	71-133	DNA/RNA-binding 3-helical bundle [a.4]	NO PREDICTION	NO PREDICTION	NO PREDICTION	NO PREDICTION	a.4.13(71-133)	1	No Information	No information	No information	No information	No information	Bacteria, Viruses
389	PF05947	Bacterial protein of unknown function (DUF879)	1615	134	602	No Pfam Clan	No Pfam Clan	Galactose mutarotase-like [b.30.5]	83-600	Supersandwich [b.30]	NO PREDICTION	b.30.5(83-600)	NO PREDICTION	NO PREDICTION	NO PREDICTION	1	YES	2.4.1.20| 3.2.1.24| 4.2.2.10| 4.2.2.13| 5.1.3.15| 5.1.3.3	No information	aldose 1-epimerase activity|racemase and epimerase activity|racemase and epimerase activity, acting on carbohydrates and derivatives	galactose metabolic process	Eukaryota, Bacteria, Viruses
390	PF11883	Domain of unknown function (DUF3403)	401	31	48	No Pfam Clan	No Pfam Clan	Protein kinase-like (PK-like) [d.144.1]	2-30	Protein kinase-like (PK-like) [d.144]	d.144.1(2-30)	NO PREDICTION	NO PREDICTION	NO PREDICTION	NO PREDICTION	1	No Information	2.7.1.100| 2.7.1.137| 2.7.1.153| 2.7.1.163| 2.7.1.17| 2.7.1.32| 2.7.1.39| 2.7.1.95| 2.7.10.2| 2.7.11.1| 2.7.11.11| 2.7.11.13| 2.7.11.14| 2.7.11.15| 2.7.11.16| 2.7.11.17| 2.7.11.19| 2.7.11.21| 2.7.11.22| 2.7.11.24| 2.7.11.25| 2.7.11.26| 2.7.11.30| 2.7.11.7| 2.7.12.1| 2.7.12.2	cAMP-dependent protein kinase complex|calcium- and calmodulin-dependent protein kinase complex|cell-substrate adherens junction|cyclin-dependent protein kinase holoenzyme complex|neuromuscular junction|protein kinase CK2 complex|spindle|spindle pole	ATP binding|adenyl nucleotide binding|adenyl ribonucleotide binding|calmodulin binding|cyclin binding|kinase activator activity|kinase regulator activity|magnesium ion binding|molecular transducer activity|nucleoside binding|phosphoprotein binding|phosphotransferase activity, alcohol group as acceptor|phosphotyrosine binding|protein kinase activator activity|protein kinase activity|protein kinase…	CDP-choline pathway|DNA damage checkpoint|activation of innate immune response|cell cycle phase transition|cell division|cell morphogenesis|cellular component morphogenesis|cellular process involved in reproduction|cellular response to biotic stimulus|cellular response to unfolded protein|embryonic placenta development|enzyme linked receptor protein signaling pathway|ethanolamine-containing compo…	Eukaryota
391	PF11557	Protein of unknown function (DUF3233)	107	6	328	No Pfam Clan	No Pfam Clan	Autotransporter [f.4.5]	45-327	Transmembrane beta-barrels [f.4]	NO PREDICTION	f.4.5(45-327)	NO PREDICTION	NO PREDICTION	NO PREDICTION	1	No Information	No information	No information	No information	No information	Bacteria
392	PF13136	Protein of unknown function (DUF3984)	72	20	325	No Pfam Clan	No Pfam Clan	ssDNA viruses [b.121.5]	1-322	Nucleoplasmin-like/VP (viral coat and capsid proteins) [b.121]	NO PREDICTION	NO PREDICTION	NO PREDICTION	b.121.5(1-322)	NO PREDICTION	1	No Information	No information	No information	No information	No information	Eukaryota
393	PF08928	Domain of unknown function (DUF1910)	185	16	117	No Pfam Clan	No Pfam Clan	PA2201 C-terminal domain-like [a.254.1]	89-126	PA2201 C-terminal domain-like [a.254]	NO PREDICTION	NO PREDICTION	a.254.1(89-126)	NO PREDICTION	NO PREDICTION	1	No Information	No information	No information	No information	No information	Bacteria
394	PF09933	Predicted small integral membrane protein (DUF2165)	244	25	160	No Pfam Clan	No Pfam Clan	Fumarate reductase respiratory complex transmembrane subunits [f.21.2]	1-159	Heme-binding four-helical bundle [f.21]	NO PREDICTION	f.21.2(1-159)	NO PREDICTION	NO PREDICTION	NO PREDICTION	1	No Information	1.3.5.1	fumarate reductase complex|mitochondrial respiratory chain|mitochondrial respiratory chain complex II|plasma membrane respiratory chain|plasma membrane respiratory chain complex II|respiratory chain|respiratory chain complex II|succinate dehydrogenase complex	cofactor binding|electron carrier activity|heme binding|oxidoreductase activity, acting on the CH-CH group of donors|quinone binding|succinate dehydrogenase activity|tetrapyrrole binding|ubiquinone binding	cellular respiration|electron transport chain|energy derivation by oxidation of organic compounds|mitochondrial ATP synthesis coupled electron transport|mitochondrial electron transport, succinate to ubiquinone|oxidative phosphorylation|tricarboxylic acid cycle	Bacteria
395	PF07274	Protein of unknown function (DUF1440)	965	27	135	No Pfam Clan	No Pfam Clan	Respiratory nitrate reductase 1 gamma chain [f.21.3]	37-102	Heme-binding four-helical bundle [f.21]	NO PREDICTION	NO PREDICTION	f.21.3(37-102)	NO PREDICTION	NO PREDICTION	1	No Information	No information	No information	No information	No information	Bacteria
396	PF12263	Protein of unknown function (DUF3611)	164	21	183	No Pfam Clan	No Pfam Clan	Rhomboid-like [f.51.1]	3-180	Rhomboid-like [f.51]	NO PREDICTION	f.51.1(3-180)	NO PREDICTION	NO PREDICTION	NO PREDICTION	1	No Information	3.4.21.105	No information	No information	No information	Eukaryota, Bacteria
397	PF06744	Protein of unknown function (DUF1215)	1351	111	125	No Pfam Clan	No Pfam Clan	RNI-like [c.10.1]	8-111	Leucine-rich repeat, LRR (right-handed beta-alpha superhelix) [c.10]	c.10.1(8-111)	NO PREDICTION	NO PREDICTION	NO PREDICTION	NO PREDICTION	1	No Information	No information	ubiquitin ligase complex	acid-amino acid ligase activity|small conjugating protein ligase activity|ubiquitin-protein ligase activity	cellular protein catabolic process|entrainment of circadian clock|entrainment of circadian clock by photoperiod|modification-dependent macromolecule catabolic process|photoperiodism|protein catabolic process|protein ubiquitination|proteolysis|regulation of circadian rhythm|ubiquitin-dependent protein catabolic process	Eukaryota, Bacteria
398	PF12036	Protein of unknown function (DUF3522)	294	24	186	No Pfam Clan	No Pfam Clan	Family A G protein-coupled receptor-like [f.13.1]	1-173	Family A G protein-coupled receptor-like [f.13]	NO PREDICTION	f.13.1(1-173)	NO PREDICTION	NO PREDICTION	NO PREDICTION	1	No Information	No information	cilium|cilium membrane|cilium part|early endosome|integral to plasma membrane|intrinsic to plasma membrane|photoreceptor inner segment|photoreceptor inner segment membrane|photoreceptor outer segment|photoreceptor outer segment membrane|primary cilium	G-protein coupled receptor activity|amide binding|catecholamine binding|chemokine receptor activity|molecular transducer activity|neuropeptide binding|odorant binding|peptide binding|pheromone binding|receptor activity|retinal binding|signaling receptor activity	G-protein coupled receptor signaling pathway|calcium ion homeostasis|cellular calcium ion homeostasis|cellular divalent inorganic cation homeostasis|cellular response to cytokine stimulus|cellular response to disaccharide stimulus|cellular response to sucrose stimulus|chemokine-mediated signaling pathway|complement receptor mediated signaling pathway|detection of chemical stimulus|detection of ch…	Eukaryota
399	PF09591	Protein of unknown function (DUF2463)	38	23	210	No Pfam Clan	No Pfam Clan	Family A G protein-coupled receptor-like [f.13.1]	1-209	Family A G protein-coupled receptor-like [f.13]	NO PREDICTION	f.13.1(1-209)	NO PREDICTION	NO PREDICTION	NO PREDICTION	1	No Information	No information	cilium|cilium membrane|cilium part|early endosome|integral to plasma membrane|intrinsic to plasma membrane|photoreceptor inner segment|photoreceptor inner segment membrane|photoreceptor outer segment|photoreceptor outer segment membrane|primary cilium	G-protein coupled receptor activity|amide binding|catecholamine binding|chemokine receptor activity|molecular transducer activity|neuropeptide binding|odorant binding|peptide binding|pheromone binding|receptor activity|retinal binding|signaling receptor activity	G-protein coupled receptor signaling pathway|calcium ion homeostasis|cellular calcium ion homeostasis|cellular divalent inorganic cation homeostasis|cellular response to cytokine stimulus|cellular response to disaccharide stimulus|cellular response to sucrose stimulus|chemokine-mediated signaling pathway|complement receptor mediated signaling pathway|detection of chemical stimulus|detection of ch…	Eukaryota
400	PF13698	Domain of unknown function (DUF4156)	839	49	93	No Pfam Clan	No Pfam Clan	YbjQ-like [d.230.5]	16-69	Dodecin subunit-like [d.230]	NO PREDICTION	NO PREDICTION	NO PREDICTION	NO PREDICTION	d.230.5(16-69)	1	YES	No information	No information	No information	No information	Bacteria
401	PF14315	Domain of unknown function (DUF4380)	128	21	274	No Pfam Clan	No Pfam Clan	Galactose mutarotase-like [b.30.5]	1-270	Supersandwich [b.30]	NO PREDICTION	b.30.5(1-270)	NO PREDICTION	NO PREDICTION	NO PREDICTION	1	No Information	2.4.1.20| 3.2.1.24| 4.2.2.10| 4.2.2.13| 5.1.3.15| 5.1.3.3	No information	aldose 1-epimerase activity|racemase and epimerase activity|racemase and epimerase activity, acting on carbohydrates and derivatives	galactose metabolic process	Eukaryota, Bacteria, Archaea
402	PF12037	Domain of unknown function (DUF3523)	270	14	276	No Pfam Clan	No Pfam Clan	C-terminal domain of PLC-beta [h.4.10]	5-200	Antiparallel coiled-coil [h.4]	NO PREDICTION	NO PREDICTION	NO PREDICTION	h.4.10(5-200)	NO PREDICTION	1	No Information	3.1.4.11	No information	No information	No information	Eukaryota
403	PF12991	Domain of unknown function, B. Theta Gene description (DUF3875)	294	17	54	No Pfam Clan	No Pfam Clan	Ankyrin repeat [d.211.1]	1-53	beta-hairpin-alpha-hairpin repeat [d.211]	d.211.1(1-53)	NO PREDICTION	NO PREDICTION	NO PREDICTION	NO PREDICTION	1	No Information	No information	intercellular bridge	NF-kappaB binding|cyclin-dependent protein serine/threonine kinase inhibitor activity|cyclin-dependent protein serine/threonine kinase regulator activity|enzyme binding|histone deacetylase binding|kinase inhibitor activity|kinase regulator activity|protein kinase inhibitor activity|protein kinase regulator activity|protein serine/threonine kinase inhibitor activity	cell cycle arrest|cytoplasmic sequestering of protein|cytoplasmic sequestering of transcription factor|interphase|maintenance of location|maintenance of location in cell|maintenance of protein location|maintenance of protein location in cell|mitotic cell cycle phase transition|negative regulation of NF-kappaB transcription factor activity|negative regulation of cell cycle|negative regulation of i…	Eukaryota, Bacteria
404	PF13689	Domain of unknown function (DUF4154)	788	103	145	No Pfam Clan	No Pfam Clan	P-loop containing nucleoside triphosphate hydrolases [c.37.1]	53-143	P-loop containing nucleoside triphosphate hydrolases [c.37]	c.37.1(53-143)	NO PREDICTION	NO PREDICTION	NO PREDICTION	NO PREDICTION	1	No Information	1.18.6.1| 2.5.1.17| 2.5.1.27| 2.5.1.75| 2.7.1.113| 2.7.1.12| 2.7.1.145| 2.7.1.164| 2.7.1.19| 2.7.1.21| 2.7.1.24| 2.7.1.25| 2.7.1.33| 2.7.1.4| 2.7.1.48| 2.7.1.71| 2.7.1.74| 2.7.1.78| 2.7.10.2| 2.7.11.1| 2.7.4.10| 2.7.4.13| 2.7.4.14| 2.7.4.2| 2.7.4.3| 2.7.4.8| 2.7.4.9| 2.8.2.1| 2.8.2.14| 2.8.2.2| 2.8.2.23| 2.8.2.4| 2.8.2.8| 2.8.2.9| 3.1.11.5| 3.1.5.1| 3.6.1.14| 3.6.1.15| 3.6.1.3| 3.6.3.16| 3.6.3.19…	ATP-binding cassette (ABC) transporter complex|Cajal body|DNA recombinase mediator complex|Golgi apparatus|Rad51B-Rad51C-Rad51D-XRCC2 complex|axoneme|axoneme part|cell cortex|cell division site|cell division site part|cell plate|cell septum|cellular bud|cilium|cytoplasmic microtubule|endocytic vesicle|extrinsic to membrane|extrinsic to plasma membrane|host intracellular part|hyphal tip|incipient …	ADP dimethylallyltransferase activity|AMP dimethylallyltransferase activity|ATP dimethylallyltransferase activity|GDP binding|GTP binding|GTPase activating protein binding|GTPase activity|P-P-bond-hydrolysis-driven transmembrane transporter activity|active transmembrane transporter activity|adenylylsulfate kinase activity|branched-chain amino acid transmembrane transporter activity|cyclo-ligase a…	3'-phosphoadenosine 5'-phosphosulfate metabolic process|DNA recombination|GTP catabolic process|GTP metabolic process|Golgi to plasma membrane protein transport|Golgi to plasma membrane transport|Golgi vesicle transport|activation of phospholipase D activity|adhesion to other organism involved in symbiotic interaction|adhesion to symbiont|apical junction assembly|asexual reproduction|asymmetric n…	Eukaryota, Bacteria
405	PF07550	Protein of unknown function (DUF1533)	199	25	65	No Pfam Clan	No Pfam Clan	TPR-like [a.118.8]	3-56	alpha-alpha superhelix [a.118]	a.118.8(3-56)	NO PREDICTION	NO PREDICTION	NO PREDICTION	NO PREDICTION	1	No Information	No information	COPI-coated vesicle|ER membrane protein complex|Golgi-associated vesicle|SNARE complex|axoneme|axoneme part|integral to mitochondrial outer membrane|integral to organelle membrane|intraflagellar transport particle|intraflagellar transport particle B|intrinsic to organelle membrane|microtubule basal body|mitochondrial outer membrane|mitochondrial outer membrane translocase complex|organelle outer …	heat shock protein binding|macromolecule transmembrane transporter activity|soluble NSF attachment protein activity	SNARE complex disassembly|cell projection organization|cytoskeleton-dependent intracellular transport|intra-Golgi vesicle-mediated transport|negative regulation of cell morphogenesis involved in differentiation|negative regulation of neuron differentiation|organelle fission|peroxisome fission|peroxisome organization|pilus organization|positive regulation of mitochondrial fission|positive regulati…	Bacteria
406	PF11363	Protein of unknown function (DUF3164)	235	30	195	No Pfam Clan	No Pfam Clan	EF-hand [a.39.1]	26-174	EF Hand-like [a.39]	a.39.1(26-174)	NO PREDICTION	NO PREDICTION	NO PREDICTION	NO PREDICTION	1	No Information	1.13.12.5| 2.7.1.107| 2.7.11.1| 2.7.11.17	actin filament|calcineurin complex|cell division site|cell division site part|cell leading edge|centriole|cilium|cilium part|contractile fiber|contractile fiber part|contractile ring|extracellular membrane-bounded organelle|lamellipodium|leading edge membrane|mast cell granule|microtubule organizing center part|myosin complex|nonmotile primary cilium|phagocytic cup|protein serine/threonine phosph…	G-protein beta/gamma-subunit complex binding|RAGE receptor binding|S100 protein binding|actin-dependent ATPase activity|calcium channel activity|calcium ion binding|calcium ion transmembrane transporter activity|calcium sensitive guanylate cyclase activator activity|calcium-dependent protein binding|cation channel activity|cyclase regulator activity|divalent inorganic cation transmembrane transpo…	Golgi localization|Rac protein signal transduction|actin filament bundle assembly|actin filament bundle organization|actin filament-based movement|actin-myosin filament sliding|activation of cysteine-type endopeptidase activity|actomyosin structure organization|calcium ion transmembrane transport|calcium-mediated signaling|cellular component assembly involved in morphogenesis|cellular component m…	Bacteria, Viruses
407	PF12514	Protein of unknown function (DUF3718)	115	41	68	No Pfam Clan	No Pfam Clan	TPR-like [a.118.8]	2-66	alpha-alpha superhelix [a.118]	a.118.8(2-66)	NO PREDICTION	NO PREDICTION	NO PREDICTION	NO PREDICTION	1	No Information	No information	COPI-coated vesicle|ER membrane protein complex|Golgi-associated vesicle|SNARE complex|axoneme|axoneme part|integral to mitochondrial outer membrane|integral to organelle membrane|intraflagellar transport particle|intraflagellar transport particle B|intrinsic to organelle membrane|microtubule basal body|mitochondrial outer membrane|mitochondrial outer membrane translocase complex|organelle outer …	heat shock protein binding|macromolecule transmembrane transporter activity|soluble NSF attachment protein activity	SNARE complex disassembly|cell projection organization|cytoskeleton-dependent intracellular transport|intra-Golgi vesicle-mediated transport|negative regulation of cell morphogenesis involved in differentiation|negative regulation of neuron differentiation|organelle fission|peroxisome fission|peroxisome organization|pilus organization|positive regulation of mitochondrial fission|positive regulati…	Bacteria
408	PF05600	Protein of unknown function (DUF773)	218	14	507	No Pfam Clan	No Pfam Clan	ARM repeat [a.118.1]	45-506	alpha-alpha superhelix [a.118]	NO PREDICTION	a.118.1(45-506)	NO PREDICTION	NO PREDICTION	NO PREDICTION	1	No Information	No information	anchoring junction|beta-catenin destruction complex|cell-cell adherens junction|lateral plasma membrane|microvillus membrane|mitotic spindle|nuclear pore|pore complex|proteasome accessory complex|protein phosphatase type 2A complex|protein serine/threonine phosphatase complex|spindle pole|spindle pole body|trans-Golgi network	alpha-catenin binding|cadherin binding|cell adhesion molecule binding|deoxyhypusine monooxygenase activity|nuclear localization sequence binding|phosphatase regulator activity|protein phosphatase regulator activity|protein phosphatase type 2A regulator activity|protein transporter activity|signal sequence binding	RNA catabolic process|T cell differentiation in thymus|bone resorption|cell fate commitment involved in formation of primary germ layer|central nervous system vasculogenesis|cerebral cortex radial glia guided migration|cerebral cortex radially oriented cell migration|ectodermal placode development|embryonic epithelial tube formation|embryonic foregut morphogenesis|embryonic forelimb morphogenesis…	Eukaryota
409	PF10231	Uncharacterised conserved protein (DUF2315)	120	6	127	No Pfam Clan	No Pfam Clan	LuxS/MPP-like metallohydrolase [d.185.1]	9-98	LuxS/MPP-like metallohydrolase [d.185]	NO PREDICTION	NO PREDICTION	d.185.1(9-98)	NO PREDICTION	NO PREDICTION	1	No Information	3.4.24.55| 3.4.24.56| 3.4.24.64| 4.4.1.21	No information	No information	No information	Eukaryota
410	PF03698	Uncharacterised protein family (UPF0180)	218	18	80	No Pfam Clan	No Pfam Clan	Class I glutamine amidotransferase-like [c.23.16]	1-50	Flavodoxin-like [c.23]	NO PREDICTION	NO PREDICTION	NO PREDICTION	NO PREDICTION	c.23.16(1-50)	1	No Information	2.3.1.46| 2.4.1.211| 3.4.13.21| 3.4.15.6| 3.4.17.13| 3.4.19.9| 4.2.1.103| 6.3.5.5	No information	4-amino-4-deoxychorismate synthase activity|anthranilate synthase activity|antioxidant activity|carbon-carbon lyase activity|carbon-nitrogen ligase activity, with glutamine as amido-N-donor|glyoxalase III activity|oxidoreductase activity, acting on peroxide as acceptor|oxo-acid-lyase activity|peptidase activity|peroxidase activity|peroxiredoxin activity|transaminase activity|transferase activity,…	adult behavior|adult locomotory behavior|amine biosynthetic process|aromatic amino acid family biosynthetic process|aromatic amino acid family metabolic process|catecholamine transport|catecholamine uptake|catecholamine uptake involved in synaptic transmission|cellular biogenic amine biosynthetic process|cellular response to oxidative stress|cellular response to reactive oxygen species|dopamine t…	Bacteria
411	PF15479	Domain of unknown function (DUF4639)	53	12	576	No Pfam Clan	No Pfam Clan	ssDNA viruses [b.121.5]	94-576	Nucleoplasmin-like/VP (viral coat and capsid proteins) [b.121]	NO PREDICTION	NO PREDICTION	NO PREDICTION	b.121.5(94-576)	NO PREDICTION	1	No Information	No information	No information	No information	No information	Eukaryota
412	PF10446	Protein of unknown function (DUF2457)	78	10	458	No Pfam Clan	No Pfam Clan	BAR/IMD domain-like [a.238.1]	INDIRECT	BAR/IMD domain-like [a.238]	NO PREDICTION	a.238.1(INDIRECT)	NO PREDICTION	NO PREDICTION	NO PREDICTION	1	No Information	No information	axon part|axon terminus|neuron projection terminus|synapse part|trans-Golgi network	GTPase activator activity|GTPase regulator activity|Ras GTPase activator activity|Rho GTPase activator activity|enzyme activator activity|nucleoside-triphosphatase regulator activity	endocytosis|establishment of organelle localization|establishment of synaptic vesicle localization|establishment of vesicle localization|negative regulation of cellular component organization|negative regulation of endocytosis|negative regulation of transport|positive regulation of GTPase activity|positive regulation of Rho GTPase activity|positive regulation of hydrolase activity|regulation of G…	Eukaryota
413	PF07086	Protein of unknown function (DUF1352)	145	10	186	No Pfam Clan	No Pfam Clan	Transmembrane di-heme cytochromes [f.21.1]	35-179	Heme-binding four-helical bundle [f.21]	NO PREDICTION	f.21.1(35-179)	NO PREDICTION	NO PREDICTION	NO PREDICTION	1	No Information	No information	No information	electron carrier activity	cellular respiration	Eukaryota
414	PF06582	Repeat of unknown function (DUF1136)	617	78	28	No Pfam Clan	No Pfam Clan	Immunoglobulin [b.1.1]	1-27	Immunoglobulin-like beta-sandwich [b.1]	b.1.1(1-27)	NO PREDICTION	NO PREDICTION	NO PREDICTION	NO PREDICTION	1	No Information	1.14.17.3| 2.5.1.63| 3.4.23.44| 3.5.1.52	B cell receptor complex|blood microparticle|external side of plasma membrane|extracellular membrane-bounded organelle|extracellular organelle|growth cone|immunoglobulin complex|immunoglobulin complex, circulating|neuron projection|perinuclear region of cytoplasm|receptor complex|site of polarized growth	GPI anchor binding|MHC protein binding|Rho GTPase activator activity|amide binding|antigen binding|calmodulin-dependent protein kinase activity|fibroblast growth factor binding|glycolipid binding|growth factor binding|molecular transducer activity|myosin light chain kinase activity|peptide binding|protein kinase activity|protein tyrosine kinase activity|receptor activity|structural constituent of…	B cell mediated immunity|Fc receptor mediated stimulatory signaling pathway|Fc receptor signaling pathway|Fc-gamma receptor signaling pathway|Fc-gamma receptor signaling pathway involved in phagocytosis|activation of immune response|adaptive immune response|adaptive immune response based on somatic recombination of immune receptors built from immunoglobuli|angiogenesis|biological adhesion|blood v…	Eukaryota
415	PF12092	Protein of unknown function (DUF3568)	164	8	131	No Pfam Clan	No Pfam Clan	TPR-like [a.118.8]	8-115	alpha-alpha superhelix [a.118]	a.118.8(8-115)	NO PREDICTION	NO PREDICTION	NO PREDICTION	NO PREDICTION	1	No Information	No information	COPI-coated vesicle|ER membrane protein complex|Golgi-associated vesicle|SNARE complex|axoneme|axoneme part|integral to mitochondrial outer membrane|integral to organelle membrane|intraflagellar transport particle|intraflagellar transport particle B|intrinsic to organelle membrane|microtubule basal body|mitochondrial outer membrane|mitochondrial outer membrane translocase complex|organelle outer …	heat shock protein binding|macromolecule transmembrane transporter activity|soluble NSF attachment protein activity	SNARE complex disassembly|cell projection organization|cytoskeleton-dependent intracellular transport|intra-Golgi vesicle-mediated transport|negative regulation of cell morphogenesis involved in differentiation|negative regulation of neuron differentiation|organelle fission|peroxisome fission|peroxisome organization|pilus organization|positive regulation of mitochondrial fission|positive regulati…	Bacteria
416	PF07312	Protein of unknown function (DUF1459)	33	2	84	No Pfam Clan	No Pfam Clan	Calcium-dependent phosphotriesterase [b.68.6]	7-81	6-bladed beta-propeller [b.68]	b.68.6(7-81)	NO PREDICTION	NO PREDICTION	NO PREDICTION	NO PREDICTION	1	No Information	3.1.1.17| 3.1.1.25| 3.1.8.2| 4.3.3.2	No information	aryldialkylphosphatase activity|arylesterase activity|calcium ion binding|carboxylic ester hydrolase activity|gluconolactonase activity|zinc ion binding	L-ascorbic acid biosynthetic process|L-ascorbic acid metabolic process|calcium ion homeostasis|cellular calcium ion homeostasis|cellular cation homeostasis|cellular chemical homeostasis|cellular divalent inorganic cation homeostasis|cellular ion homeostasis|cellular metal ion homeostasis|divalent inorganic cation homeostasis|metal ion homeostasis|monosaccharide biosynthetic process|positive regul…	Eukaryota
417	PF10084	Uncharacterized protein conserved in bacteria (DUF2322)	258	17	100	No Pfam Clan	No Pfam Clan	RNI-like [c.10.1]	5-65	Leucine-rich repeat, LRR (right-handed beta-alpha superhelix) [c.10]	c.10.1(5-65)	NO PREDICTION	NO PREDICTION	NO PREDICTION	NO PREDICTION	1	No Information	No information	ubiquitin ligase complex	acid-amino acid ligase activity|small conjugating protein ligase activity|ubiquitin-protein ligase activity	cellular protein catabolic process|entrainment of circadian clock|entrainment of circadian clock by photoperiod|modification-dependent macromolecule catabolic process|photoperiodism|protein catabolic process|protein ubiquitination|proteolysis|regulation of circadian rhythm|ubiquitin-dependent protein catabolic process	Eukaryota, Bacteria
418	PF14112	Domain of unknown function (DUF4284)	158	22	122	No Pfam Clan	No Pfam Clan	RNI-like [c.10.1]	11-114	Leucine-rich repeat, LRR (right-handed beta-alpha superhelix) [c.10]	c.10.1(11-114)	NO PREDICTION	NO PREDICTION	NO PREDICTION	NO PREDICTION	1	No Information	No information	ubiquitin ligase complex	acid-amino acid ligase activity|small conjugating protein ligase activity|ubiquitin-protein ligase activity	cellular protein catabolic process|entrainment of circadian clock|entrainment of circadian clock by photoperiod|modification-dependent macromolecule catabolic process|photoperiodism|protein catabolic process|protein ubiquitination|proteolysis|regulation of circadian rhythm|ubiquitin-dependent protein catabolic process	Eukaryota, Bacteria
419	PF14692	Domain of unknown function (DUF4462)	153	24	28	No Pfam Clan	No Pfam Clan	Tachylectin-2 [b.67.1]	9-26	5-bladed beta-propeller [b.67]	b.67.1(9-26)	NO PREDICTION	NO PREDICTION	NO PREDICTION	NO PREDICTION	1	No Information	No information	No information	No information	No information	Eukaryota
420	PF11299	Protein of unknown function (DUF3100)	247	27	241	No Pfam Clan	No Pfam Clan	Acid phosphatase/Vanadium-dependent haloperoxidase|Fumarate reductase respiratory complex transmembrane subunits [a.111.1|f.21.2]	INDIRECT|INDIRECT	Acid phosphatase/Vanadium-dependent haloperoxidase|Heme-binding four-helical bundle [a.111|f.21]	NO PREDICTION	a.111.1(INDIRECT)| f.21.2(INDIRECT)	NO PREDICTION	NO PREDICTION	NO PREDICTION	1	No Information	1.11.1.10| 1.11.1.18| 1.3.5.1| 3.1.3.2	fumarate reductase complex|intrinsic to organelle membrane|mitochondrial respiratory chain|mitochondrial respiratory chain complex II|plasma membrane respiratory chain|plasma membrane respiratory chain complex II|respiratory chain|respiratory chain complex II|succinate dehydrogenase complex	cofactor binding|electron carrier activity|heme binding|inositol phosphoceramide synthase activity|lipid phosphatase activity|oxidoreductase activity, acting on the CH-CH group of donors|phosphatase activity|phosphatidate phosphatase activity|quinone binding|sphingosine-1-phosphate phosphatase activity|succinate dehydrogenase activity|sugar-phosphatase activity|sugar-terminal-phosphatase activity…	cellular respiration|dephosphorylation|electron transport chain|energy derivation by oxidation of organic compounds|germ cell migration|membrane lipid biosynthetic process|membrane lipid metabolic process|mitochondrial ATP synthesis coupled electron transport|mitochondrial electron transport, succinate to ubiquinone|oxidative phosphorylation|phospholipid metabolic process|sphingolipid biosyntheti…	Bacteria, Archaea
421	PF15373	Domain of unknown function (DUF4601)	46	11	440	No Pfam Clan	No Pfam Clan	ssDNA viruses [b.121.5]	1-433	Nucleoplasmin-like/VP (viral coat and capsid proteins) [b.121]	NO PREDICTION	NO PREDICTION	NO PREDICTION	b.121.5(1-433)	NO PREDICTION	1	No Information	No information	No information	No information	No information	Eukaryota
422	PF15558	Domain of unknown function (DUF4659)	78	21	376	No Pfam Clan	No Pfam Clan	C-terminal domain of PLC-beta [h.4.10]	71-376	Antiparallel coiled-coil [h.4]	NO PREDICTION	NO PREDICTION	NO PREDICTION	h.4.10(71-376)	NO PREDICTION	1	No Information	3.1.4.11	No information	No information	No information	Eukaryota
423	PF11982	Domain of unknown function (DUF3483)	145	14	224	No Pfam Clan	No Pfam Clan	Respiratory nitrate reductase 1 gamma chain [f.21.3]	1-201	Heme-binding four-helical bundle [f.21]	NO PREDICTION	f.21.3(1-201)	NO PREDICTION	NO PREDICTION	NO PREDICTION	1	No Information	No information	No information	No information	No information	Bacteria
