# Supplementary material for: De-DUFing the DUFs: Deciphering distant evolutionary relationships of Domains of Unknown Function using sensitive homology detection methods
Source: Biol Direct. 2015 Jul 31;10:38. doi: 10.1186/s13062-015-0069-2 (PMC4520260; doi:10.1186/s13062-015-0069-2)
Supplement: Additional file 6: Table S5. — SCOP superfamily recognition for DUF families using SCOP-NrichD database searches. (XLSX 39 kb) [file 13062_2015_69_MOESM6_ESM.xlsx]

## Sheet: Sheet1
Table S5: SCOP superfamily recognition for DUF families using SCOP-NrichD database searches
S.No	Pfam Acc.	Description	Profile length	Clan	Description	Association in NrichD	SCOP fold	SCOP domain	EC numbers associated with fold	Comments on NrichD results	Comments on MESSA server predictions (Hits to parent domains are indicated as No hits)	Hits in CDD searches (Only hits other than parent domain are reported here)
1	PF05689	Salmonella repeat of unknown function (DUF823)	184	No Pfam Clan	No Pfam Clan	Fibronectin type III [b.1.2]	Immunoglobulin-like beta-sandwich [b.1]	b.1.2(10-176)	2.1.1.191| 2.1.1.43| 3.5.1.23	Association with Fibronectin type III domain which has roles in cell adhesion, cell morphology, thrombosis, cell migration, and embryonic differentiation.	Distant homologues in RPS blast/ HH search against CDD associate this protein with the PRK family (RatA-like, outer membrane family). Intimin is identified as a structural templates (HH search) (adopts the IgG like fold)	Low confidence hits to PB2_MleR domain family
2	PF04028	Domain of unknown function (DUF374)	74	CL0228	Acyltransferase	YVTN repeat-like/Quinoprotein amine dehydrogenase [b.69.2]	7-bladed beta-propeller [b.69]	b.69.2(21-70)	2.3.2.5	Acyltransferases adopting the Beta-propellor fold. These results agree with the pointers from searches in CDD or Messa.	HH search to CDD through the MESSA server identifies homologs from the LPLAT domain. Structural templates were not identified.	High confidence hit to LPLAT domains (Lysophospholipid acyltransferases of glycerophospholipid biosynthesis.
3	PF13312	Domain of unknown function (DUF4081)	107	No Pfam Clan	No Pfam Clan	Acyl-CoA N-acyltransferases (Nat) [d.108.1]	Acyl-CoA N-acyltransferases (Nat) [d.108]	d.108.1(1-107)	2.3.1.1| 2.3.1.128| 2.3.1.178| 2.3.1.4| 2.3.1.48| 2.3.1.57| 2.3.1.82| 2.3.1.87| 2.3.1.88| 2.3.1.97| 2.3.2.10| 2.3.2.6	AcylCoA acetyl transferase. All three methods point to acetyltransferase activity.	N-acetyltransferase: GCN5	High confidence hits in COG3393 family(Predicted acetyl transferase) and low confidence hits in PRK07035 family.
4	PF06533	Protein of unknown function (DUF1110)	188	No Pfam Clan	No Pfam Clan	Quinoprotein alcohol dehydrogenase-like [b.70.1]	8-bladed beta-propeller [b.70]	b.70.1(4-100)	1.1.2.7| 1.1.98.1	Region corresponds to residues that form the strands of the Beta-propellor.	Homologs not detected.	None
5	PF09949	Uncharacterized conserved protein (DUF2183)	100	No Pfam Clan	No Pfam Clan	HAD-like [c.108.1]	HAD-like [c.108]	c.108.1(2-92)	2.7.7.43| 3.1.3.16| 3.1.3.18| 3.1.3.2| 3.1.3.23| 3.1.3.24| 3.1.3.29| 3.1.3.3| 3.1.3.41| 3.1.3.45| 3.1.3.48| 3.1.3.5| 3.1.3.70| 3.1.3.74| 3.1.8.2| 3.11.1.1| 3.6.1.1| 3.6.3.10| 3.6.3.4| 3.6.3.6| 3.6.3.8| 3.8.1.2| 5.4.2.6| 5.4.2.8	Region of alignment does not involve the DXDXG motif that is characteristic of HAD-like domain superfamily. Structural template is the phosphatase domain of the polynucleotide kinase. The N-terminal kinase domain is not a part of this DUF family.	Top homologue detected in BLAST search include Mg(2+)-dependent phosphatidate (PA) phosphatase. Structural template identified in HH search in the PDB database is 1isp (a lipase from B.subtilis, alpha/beta hydrolase fold)	High confidence hit to COG4850 (phosphatide phosphatase)
6	PF11681	Protein of unknown function (DUF3277)	146	No Pfam Clan	No Pfam Clan	Quinoprotein alcohol dehydrogenase-like [b.70.1]	8-bladed beta-propeller [b.70]	b.70.1(11-141)	1.1.2.7| 1.1.98.1	All the homologues identified in the NrichD search have the WDHS motif that is typical of beta propellors. However the DUF family members conserve only 1 or 2 of the residues in this signature pattern.	None	None
7	PF13282	Domain of unknown function (DUF4070)	146	No Pfam Clan	No Pfam Clan	Radical SAM enzymes [c.1.28]	TIM beta/alpha-barrel [c.1]	c.1.28(1-146)	1.3.99.22| 1.97.1.4| 2.8.1.6| 5.4.3.2	Association with the C-terminal domain of proteins that harbor a novel radical SAM domain like fold in the N-terminus. All members conserve the residues critical for interacting with the Fe-S cluster and the SAM1 and SAM2 binding motifs.	Very low confidence structural template identified in RNA-directed RNA polymerase catalytic subunit	None
8	PF12021	Protein of unknown function (DUF3509)	94	No Pfam Clan	No Pfam Clan	Quinoprotein alcohol dehydrogenase-like [b.70.1]	8-bladed beta-propeller [b.70]	b.70.1(4-82)	1.1.2.7| 1.1.98.1	Short alignment	None	Low confidence hits to PARP_regulatory, AFD_class_I, A_NRPS_TlmIV_like, TIGR03924, radical_SAM_superfamilies
9	PF11250	Protein of unknown function (DUF3049)	56	No Pfam Clan	No Pfam Clan	Calcium-dependent phosphotriesterase [b.68.6]	6-bladed beta-propeller [b.68]	b.68.6(7-51)	3.1.1.17| 3.1.1.25| 3.1.8.2| 4.3.3.2	Short domain length family. Region of alignment is very short as well.	Hits in BLAST searches vs SwissProt are short length and belong to the FAF-like protein in A.thaliana.	None
10	PF14230	Domain of unknown function (DUF4333)	80	No Pfam Clan	No Pfam Clan	Multiheme cytochromes [a.138.1]	Multiheme cytochromes [a.138]	a.138.1(8-80)	1.7.2.2| 1.7.3.4	Short query length. Alignment lengths with the hit protein are short and span 50-60 residues. Hit classified as a Small protein in SCOP.	None	Low confidence hits to PRK11905 and PRK11809, PaaI_thioesterase and hot dog-like domain family
11	PF10106	Uncharacterized protein conserved in bacteria (DUF2345)	156	No Pfam Clan	No Pfam Clan	Phage fibre proteins [b.108.1]	Triple-stranded beta-helix [b.108]	b.108.1(12-153)	4.2.2.1	The domain aligned with constitutes the membrane puncturing needle in bacteriophage T4. Triple stranded Beta helices usually possess a characteristic VXGXXXXX octapeptide repeat which is not observed in the members of this DUF family.	BLAST searches identify homologs from Type VI secretion system Vgr family protein. Structural templates identified in HH search against the PDB identify 4mtk (VGRG1:Ob-fold) as the template.	Hit to COG4253 which is a domain family of bacterial hypothetical proteins belonging to the cl01733 superfamily that also contains Rhs element Vgr proteins
12	PF11878	Domain of unknown function (DUF3398)	98	No Pfam Clan	No Pfam Clan	PH domain-like [b.55.1]	PH domain-like barrel [b.55]	b.55.1(14-98)	3.1.3.64	Alignment spans 70 residues and points to the Src-associated adaptor protein Skap2 which contains a domain with the PH domain.	Closest sequence homologs obtained through the BLAST searches are proteins such as GEF that interact with CDC42. These proteins are known to contain the PH domain	Low confidence hits to PolyA_pol superfamily
13	PF13959	Domain of unknown function (DUF4217)	65	No Pfam Clan	No Pfam Clan	P-loop containing nucleoside triphosphate hydrolases [c.37.1]	P-loop containing nucleoside triphosphate hydrolases [c.37]	c.37.1(1-65)	1.18.6.1| 2.5.1.17| 2.5.1.27| 2.5.1.75| 2.7.1.113| 2.7.1.12| 2.7.1.145| 2.7.1.164| 2.7.1.19| 2.7.1.21| 2.7.1.24| 2.7.1.25| 2.7.1.33| 2.7.1.4| 2.7.1.48| 2.7.1.71| 2.7.1.74| 2.7.1.78| 2.7.10.2| 2.7.11.1| 2.7.4.10| 2.7.4.13| 2.7.4.14| 2.7.4.2| 2.7.4.3| 2.7.4	Short proteins that are annotated in InterPro and PFAM as proteins that are found at the C-terminus of many helicase proteins . Searches in NrichD database point to the P-loop ATP binding motif. Although the alignment here does not involve the ATP-binding	DEAD-box ATP dependent RNA helicase at poor e-values. Structural template identified through HHSearch have very low confidence.	None
14	PF12266	Protein of unknown function (DUF3613)	67	No Pfam Clan	No Pfam Clan	Multiheme cytochromes [a.138.1]	Multiheme cytochromes [a.138]	a.138.1(5-67)	1.7.2.2| 1.7.3.4	Region of alignment spans only 50 residues.	No close homologues in BLAST searches. Domains could not be detected in RPS-BLAST or Hhsearches.	None
15	PF01345	Domain of unknown function DUF11	76	CL0159	E-set	Subtilisin-like [c.41.1]	Subtilisin-like [c.41]	c.41.1(13-76)	3.4.14.10| 3.4.14.9| 3.4.21.100| 3.4.21.110| 3.4.21.61| 3.4.21.62| 3.4.21.64| 3.4.21.66| 3.4.21.75	Short length domain family that finds two hits in NrichD database searches corresponding to the C-terminal domain of Alkaline serine protease kp-43 which is a jelly-roll and likely has a role in protein folding.	No close homologues in BLAST searches. Finds hits in B_ant_repeat domain (TIGR01451) and identifies arrestin as a structural template using Hhsearch	His to CARDB superfamily at e-values less than e-13
16	PF15366	Domain of unknown function (DUF4597)	62	No Pfam Clan	No Pfam Clan	Quinoprotein alcohol dehydrogenase-like [b.70.1]	8-bladed beta-propeller [b.70]	b.70.1(5-57)	1.1.2.7| 1.1.98.1	Domain family is 70-80 residues long. Alignments point to various uniprot entries in the beta propellor fold. Regions in the alignment of members with known structures do not correspond to residues of functional significance. These lie at the N-termini, a	MESSA server predictions do not find any homologs that are already functionally annotated. STRING server results fail. CDD search point to the same DUF family. Structural templates searches by BLAST, RPSBLAST, HHSEARCH do not report significant hits.	None
17	PF13311	Protein of unknown function (DUF4080)	190	No Pfam Clan	No Pfam Clan	Radical SAM enzymes [c.1.28]	TIM beta/alpha-barrel [c.1]	c.1.28(1-184)	1.3.99.22| 1.97.1.4| 2.8.1.6| 5.4.3.2	C-terminal domain of proteins that are Radical SAM enzymes. Likely role in protecting the substrate from solvent.	Sequence homologues identified in BLAST search are C-terminal ends of radical SAM enzymes. Low confidence structural template in catalytic subunit of RNA-directed RNA polymerase identified through RPS-BLAST	None
18	PF15363	Domain of unknown function (DUF4596)	46	No Pfam Clan	No Pfam Clan	Calcium-dependent phosphotriesterase [b.68.6]	6-bladed beta-propeller [b.68]	b.68.6(8-38)	3.1.1.17| 3.1.1.25| 3.1.8.2| 4.3.3.2	Domain family is 50-80 residues long. Alignments point to various uniprot entries in the beta propellor fold. Regions in the alignment of members with known structures do not correspond to residues of functional significance. These lie at the N-terminus	None	None
19	PF12398	Receptor serine/threonine kinase	42	No Pfam Clan	No Pfam Clan	Protein kinase-like (PK-like) [d.144.1]	Protein kinase-like (PK-like) [d.144]	d.144.1(6-42)	2.7.1.100| 2.7.1.137| 2.7.1.153| 2.7.1.163| 2.7.1.17| 2.7.1.32| 2.7.1.39| 2.7.1.95| 2.7.10.2| 2.7.11.1| 2.7.11.11| 2.7.11.13| 2.7.11.14| 2.7.11.15| 2.7.11.16| 2.7.11.17| 2.7.11.19| 2.7.11.21| 2.7.11.22| 2.7.11.24| 2.7.11.25| 2.7.11.26| 2.7.11.30| 2.7.11.7	Very short domain. Region of alignment with PK-like domain does not involve the potential catalytic residues	Reported hits include Receptor serine/ threonine kinase	None
20	PF05128	Domain of unknown function (DUF697)	162	No Pfam Clan	No Pfam Clan	P-loop containing nucleoside triphosphate hydrolases [c.37.1]	P-loop containing nucleoside triphosphate hydrolases [c.37]	c.37.1(1-159)	1.18.6.1| 2.5.1.17| 2.5.1.27| 2.5.1.75| 2.7.1.113| 2.7.1.12| 2.7.1.145| 2.7.1.164| 2.7.1.19| 2.7.1.21| 2.7.1.24| 2.7.1.25| 2.7.1.33| 2.7.1.4| 2.7.1.48| 2.7.1.71| 2.7.1.74| 2.7.1.78| 2.7.10.2| 2.7.11.1| 2.7.4.10| 2.7.4.13| 2.7.4.14| 2.7.4.2| 2.7.4.3| 2.7.4	Relationship with a fold that binds ATP and is utilized in many diverse enzymes.	BLAST hits to uncharacterised membrane protein from upf0283 family. These are all membrane proteins.RPS blast searches detect the same hits as CDD searches. HH search does not find any hits.No structural templates found.	High confidence hits to PRK05415, TIGR01620 and COG3768
21	PF12983	Protein of unknown function (DUF3867)	186	No Pfam Clan	No Pfam Clan	(Trans)glycosidases [c.1.8]	TIM beta/alpha-barrel [c.1]	c.1.8(3-182)	2.4.1.18| 2.4.1.19| 2.4.1.25| 2.4.1.5| 2.4.1.7| 2.7.1.31| 2.7.7.43| 3.1.3.16| 3.1.3.18| 3.1.3.2| 3.1.3.23| 3.1.3.24| 3.1.3.29| 3.1.3.3| 3.1.3.41| 3.1.3.45| 3.1.3.48| 3.1.3.5| 3.1.3.70| 3.1.3.71| 3.1.3.74| 3.1.8.2| 3.11.1.1| 3.2.1.1| 3.2.1.10| 3.2.1.105| 3	Aligns with an uncharacterized outer surface protein from B.cereus.	Short alignment and low confidence structural templates using Hhsearch to C1 repressor (3zhi). BLAST reports hits that are hypothetical proteins from other sources. Some of the reported hits are components of the toxin-antitoxin system.	Low confidence hits to COG1445, PTS_IIB superfamily
22	PF12427	Branched-chain amino acid aminotransferase (DUF3665)	23	No Pfam Clan	No Pfam Clan	D-aminoacid aminotransferase-like PLP-dependent enzymes [e.17.1]	D-aminoacid aminotransferase-like PLP-dependent enzymes [e.17]	e.17.1(1-23)	2.6.1.21| 2.6.1.42| 4.1.3.38	Domain family is very short, 25-30 residues long	Low confidence hit reported with branched-chain amino acid aminotransferase.	None
23	PF11824	Protein of unknown function (DUF3344)	271	No Pfam Clan	No Pfam Clan	Quinoprotein alcohol dehydrogenase-like [b.70.1]	8-bladed beta-propeller [b.70]	b.70.1(3-254)	1.1.2.7| 1.1.98.1	Aligns with Q8TJS8 (a cell surface protein), a homologue of the 2ad6a1 domain (a methanol dehydrogenase). Catalytic residues are however not conserved.	MESSA server predictions: Overall no E.C association or homolog detected in BLAST search. Conserved domains detected by Hhsearch to Bac_rhamnosid_N Alpha-L-rhamnosidase N-terminal domain. Structural template 3w5m(fibronectin typeIII fold)	CDD search : Low confidence hits to PRK10044 and high confidence hits to COG1572 (unconserved protein domain family)
24	PF11889	Domain of unknown function (DUF3409)	56	No Pfam Clan	No Pfam Clan	Ubiquitin-like [d.15.1]	beta-Grasp (ubiquitin-like) [d.15]	d.15.1(2-39)	3.1.2.15| 3.1.4.11	~60 residue long domain aligning with Q9WR77 (3-40 residues: d1a5ra).	MESSA server predictions: Polyprotein fragment at e-25, No E.C association/ functionally associated proteins through STRING; no structural templates suggested	None
25	PF12521	Protein of unknown function (DUF3724)	23	No Pfam Clan	No Pfam Clan	Positive stranded ssRNA viruses [b.121.4]	Nucleoplasmin-like/VP (viral coat and capsid proteins) [b.121]	b.121.4(1-23)	3.4.23.44	Very short region: This domain family is found in viruses, and is approximately 20 amino acids in length. The family is found in association with PF00073. There is a single completely conserved residue Y that may be functionally important. SCOP-NrichD searches report an alignment with the viral capsid protein in TMEV virus.	None	None
26	PF11178	Protein of unknown function (DUF2963)	51	No Pfam Clan	No Pfam Clan	YVTN repeat-like/Quinoprotein amine dehydrogenase [b.69.2]	7-bladed beta-propeller [b.69]	b.69.2(1-37)	2.3.2.5	Alignment in SCOP_NrichD database with several members from the fold spanning diverse superfamilies. Query sequence has two repeats of a YXXD motif.	No hits in BLAST. Hhsearch searches in CDD also report hits from DUF1975 in addition to self hits. Structural template is glycosyltransferase GT-B retaining WALL teichoic acid.	Low confidence hits to COG0823, TIGR02800
27	PF11012	Protein of unknown function (DUF2850)	79	No Pfam Clan	No Pfam Clan	Quinoprotein alcohol dehydrogenase-like [b.70.1]	8-bladed beta-propeller [b.70]	b.70.1(30-77)	1.1.2.7| 1.1.98.1	Low confidence alignments to the beta-propellor fold.	No siginficant hits in BLAST/ RPSBLAST. Hhsearch hits to anti-adapter protein IraM at low confidence.	None
28	PF09318	Domain of unknown function (DUF1975)	203	No Pfam Clan	No Pfam Clan	UDP-Glycosyltransferase/glycogen phosphorylase [c.87.1]	UDP-Glycosyltransferase/glycogen phosphorylase [c.87]	c.87.1(3-202)	2.4.1.1| 2.4.1.11| 2.4.1.115| 2.4.1.14| 2.4.1.141| 2.4.1.15| 2.4.1.152| 2.4.1.17| 2.4.1.21| 2.4.1.218| 2.4.1.227| 2.4.1.27| 2.4.1.57| 2.4.99.4| 2.7.8.12| 5.1.3.14	Aligns with a homologue of glycogen synthase 1. The structure has an N and C-terminal domain both of which can bind ADP. The alignment shows conservation of only a few of the catalytic residues and covers only half of the entire length of the 1rzu (the structural template)	Second best hit in RPSBLAST search to GT1 family of glycosyltransferases at e-05. Best structural template at 16% id with 4x7r, a glycosyltransferase	High confidence hit to TIGR03713 acc_sec_asp1.(accessory Sec system protein Asp1). Low confidence hit to Glycosyltransferase_GTB_type superfamily
29	PF14258	Domain of unknown function (DUF4350)	70	No Pfam Clan	No Pfam Clan	Class I glutamine amidotransferase-like [c.23.16]	Flavodoxin-like [c.23]	c.23.16(1-70)	2.3.1.46| 2.4.1.211| 3.4.13.21| 3.4.15.6| 3.4.17.13| 3.4.19.9| 4.2.1.103| 6.3.5.5	2GK3 is the suggested template in SCOP-NrichD searches.The catalytic residues of the template are not known well known. The predicted binding site in the template (Glu15, Ser81, Cys224, Asp82, Tyr124, Arg155, Glu157, Ser222, Asp223, Cys224, Ser225, His227, and Trp228) are not seen in the DUF4350.	BLAST searches recognize other hypothetical proteins. Structural templates using Hhsearch identify 2gk3 as closest template. However alignment length is too short (62 residues only). Hhsearch searches in CDD identify short stretches of a number of other domain families/ domains as hits. These include pfam09822, TIGR03521, pfam06283 etc.	High confidence hit to PFAM: ABC_transp_aux family (ABC type uncharacterised transport system). Low confidence hit to PRK05670 and GAT_1 superfamily.
30	PF07864	Protein of unknown function (DUF1651)	75	No Pfam Clan	No Pfam Clan	Quinoprotein alcohol dehydrogenase-like [b.70.1]	8-bladed beta-propeller [b.70]	b.70.1(2-72)	1.1.2.7| 1.1.98.1	Short length protein whose alignments in the database spans only 40-50 residues in length.	No close homologues could be detected. Hhsearch in CDD identifies COG2927 (DNA polymerase III, chi-subunit) in addition to self. No structural templates were found.	Low confidence hits to TIGR04334 rSAM_Clo7bot (radical SAM), AFD_class_I superfamily (adenylate forming domain), PRK01827 thyA C (thymidilate synthase) and TS_Pyrimidine_Hmase (pyrimidine hydroxymethylase)
31	PF14344	Domain of unknown function (DUF4397)	122	No Pfam Clan	No Pfam Clan	Subtilisin-like [c.41.1]	Subtilisin-like [c.41]	c.41.1(2-84)	3.4.14.10| 3.4.14.9| 3.4.21.100| 3.4.21.110| 3.4.21.61| 3.4.21.62| 3.4.21.64| 3.4.21.66| 3.4.21.75	Alignment with 1wmda2 which is a subtilisin like alkaline serine protease. Residues 2-80 in the representative query align with a homologuue of 1wmda2. The template itself is 430 residues in length and less than 20% hit coverage is observed.	LPXTG-motif cell wall anchor domain is found as closest hit in BLAST search. Hhsearch in CDD also identify PF1182:AlgF, Alginate O-acetyl transferase, in addition to the parent domain. Structural templates were of very low confidence.	Low confidence hit to pfam11182
32	PF06974	Protein of unknown function (DUF1298)	153	No Pfam Clan	No Pfam Clan	CoA-dependent acyltransferases [c.43.1]	CoA-dependent acyltransferases [c.43]	c.43.1(6-149)	2.3.1.12| 2.3.1.137| 2.3.1.160| 2.3.1.168| 2.3.1.21| 2.3.1.28| 2.3.1.6| 2.3.1.61| 2.3.1.7	Aligns with homologues of 1q9ja2 domain a Polyketide-associated protein A5, PapA5 catalyzes acyl transfer reactions on model substrates that contain long aliphatic carbon chains. The PapA5 active site includes conserved histidine and aspartic acid residue	Top hit is Bifunctional wax ester synthase/diacylglycerol acyltransferase. Involved in cuticular wax biosynthesis.	Hits from a bacteria-specific protein family that includes a characterized, homodimeric, broad specificity acyltransferase
33	PF05811	Eukaryotic protein of unknown function (DUF842)	131	No Pfam Clan	No Pfam Clan	Metallo-dependent hydrolases [c.1.9]	TIM beta/alpha-barrel [c.1]	c.1.9(3-118)	2.7.1.2| 3.1.1.57| 3.1.3.48| 3.1.8.1| 3.4.13.19| 3.5.1.25| 3.5.1.5| 3.5.1.81| 3.5.1.82| 3.5.2.18| 3.5.2.2| 3.5.2.3| 3.5.2.5| 3.5.2.7| 3.5.4.1| 3.5.4.2| 3.5.4.3| 3.5.4.4| 3.5.99.4| 4.1.1.18| 4.1.1.45| 5.3.1.12	Alignment spans 100 residues of the query protein and points to the tatD DNase family, a metalloenzyme seen largely in bacteria and archaea. In E.coli, tatD is a cytoplasmic protein with magnesium dependent DNase activity.All protein structures solved for	Finds homologues in other eukaryotes that are not yet associated with any function	None
34	PF11081	Protein of unknown function (DUF2890)	187	No Pfam Clan	No Pfam Clan	Quinoprotein alcohol dehydrogenase-like [b.70.1]	8-bladed beta-propeller [b.70]	b.70.1(5-113)	1.1.2.7| 1.1.98.1	PFAM annotation suggests that this family is conserved in dsDNA adenovirus of vertebrates.	Close homologues are the splicing factors that are members of the same parent domain. Hhsearch in CDD does not report any sgnificant hit. Low confidence structural templates.	Low confidence hit to COG3906 and DUF1292
35	PF11883	Domain of unknown function (DUF3403)	48	No Pfam Clan	No Pfam Clan	Protein kinase-like (PK-like) [d.144.1]	Protein kinase-like (PK-like) [d.144]	d.144.1(2-30)	2.7.1.100| 2.7.1.137| 2.7.1.153| 2.7.1.163| 2.7.1.17| 2.7.1.32| 2.7.1.39| 2.7.1.95| 2.7.10.2| 2.7.11.1| 2.7.11.11| 2.7.11.13| 2.7.11.14| 2.7.11.15| 2.7.11.16| 2.7.11.17| 2.7.11.19| 2.7.11.21| 2.7.11.22| 2.7.11.24| 2.7.11.25| 2.7.11.26| 2.7.11.30| 2.7.11.7	Short query length. Alignment length with the hit protein are short and span only 30 residues. The structural domain associated with the DUF family is a kinase-like domain. While the DUF family shows a well conserved aspartate, it appears to lack the kinase domain	Closest homologue identified in BLAST search is a putative serine threonine kinase receptor.	None
36	PF13689	Domain of unknown function (DUF4154)	145	No Pfam Clan	No Pfam Clan	P-loop containing nucleoside triphosphate hydrolases [c.37.1]	P-loop containing nucleoside triphosphate hydrolases [c.37]	c.37.1(53-143)	1.18.6.1| 2.5.1.17| 2.5.1.27| 2.5.1.75| 2.7.1.113| 2.7.1.12| 2.7.1.145| 2.7.1.164| 2.7.1.19| 2.7.1.21| 2.7.1.24| 2.7.1.25| 2.7.1.33| 2.7.1.4| 2.7.1.48| 2.7.1.71| 2.7.1.74| 2.7.1.78| 2.7.10.2| 2.7.11.1| 2.7.4.10| 2.7.4.13| 2.7.4.14| 2.7.4.2| 2.7.4.3| 2.7.4	Alignment with a homologue of 1h65a, however does not include the NTP binding residues.	BLAST searches find hits that are putative transmembrane proteins. No hits reported in Hhsearch/ RPSBLAST searches against CDD. Structural templates from parent domain.	None
37	PF11363	Protein of unknown function (DUF3164)	195	No Pfam Clan	No Pfam Clan	EF-hand [a.39.1]	EF Hand-like [a.39]	a.39.1(26-174)	1.13.12.5| 2.7.1.107| 2.7.11.1| 2.7.11.17	120 residue alignment reported with yeast frequenin. Alignment spans the three of the four EF-binding motifs and shows the partial conservation of the motifs.	None	None
38	PF06582	Repeat of unknown function (DUF1136)	28	No Pfam Clan	No Pfam Clan	Immunoglobulin [b.1.1]	Immunoglobulin-like beta-sandwich [b.1]	b.1.1(1-27)	1.14.17.3| 2.5.1.63| 3.4.23.44| 3.5.1.52	Short length domain.	None	None
39	PF07312	Protein of unknown function (DUF1459)	84	No Pfam Clan	No Pfam Clan	Calcium-dependent phosphotriesterase [b.68.6]	6-bladed beta-propeller [b.68]	b.68.6(7-81)	3.1.1.17| 3.1.1.25| 3.1.8.2| 4.3.3.2	Aligns with the NHL domain of BRAT. However alignment does not include, functional sites, protein-protein interaction sites or the coiled coil domains that are typical of the parent protein.	None	None
