# Supplementary material for: De-DUFing the DUFs: Deciphering distant evolutionary relationships of Domains of Unknown Function using sensitive homology detection methods
Source: Biol Direct. 2015 Jul 31;10:38. doi: 10.1186/s13062-015-0069-2 (PMC4520260; doi:10.1186/s13062-015-0069-2)
Supplement: Additional file 7: Table S6. — Prediction details by different methods for ambiguous predictions. (XLSX 14 kb) [file 13062_2015_69_MOESM7_ESM.xlsx]

## Sheet: Sheet1
Table S6. Recognition of relationships by different methods for ambiguous cases.
S.No.	Pfam Accession	Pfam Name	Profile length	Sequence length	Pfam Clan	Pfam Clan Name	SCOP-NrichD result	SUPFAM+ database assignment	SUPERFAMILY database domain assignments	pDomTHREADER recognition	HHsearch assignment	Similarity amongst results at Fold-level	Confidence score
1	PF04481	DUF561	243	246	CL0036	TIM_barrel	c.1.2(9-234)	c.1.3(12-238)	c.1.10(11-236)	c.1.2(2-243)	c.1.10(7-239)	TIM beta/alpha-barrel fold	5
2	PF11383	DUF3187	320	319	CL0193	MBB	No prediction	f.4.5(26-319)	f.4.3(69-319)	f.4.3(51-319)	f.4.3(234-296)	Transmembrane beta-barrels fold	4
3	PF04476	DUF556	235	234	CL0036	TIM_barrel	No prediction	c.1.3(7-234)	c.1.10(9-128)|c.1.5(83-233)	c.1.2(1-234)	c.1.2(1-214)	TIM beta/alpha-barrel fold	4
4	PF07210	DUF1416	86	84	CL0287	Transthyretin	b.3.2(11-80)	b.3.2(10-79)	b.3.2(9-76)	No prediction	b.3.5(9-66)	Prealbumin-like fold	4
5	PF13715	DUF4480	88	88	CL0287	Transthyretin	b.3.2(1-88)	b.3.2(1-87)	b.3.2(2-70)	No prediction	b.3.6(1-49)	Prealbumin-like fold	4
6	PF11768	DUF3312	545	546	CL0186	Beta_propeller	No prediction	b.69.14(63-467)	b.69.4(191-335)	b.69.4(70-407)	b.69.4(266-373)	7-bladed beta-propeller fold	4
7	PF02001	DUF134	106	105	CL0123	HTH	a.4.13(22-88)	No prediction	a.4.13(44-86)	No prediction	a.4.5(39-101)	DNA/RNA-binding 3-helical bundle fold	3
8	PF04286	DUF445	367	365	No Pfam Clan	No Pfam Clan	a.118.17(79-344)	a.118.1(10-358)	No prediction	No prediction	No prediction	alpha-alpha superhelix fold	2
9	PF05688	DUF824	47	47	No Pfam Clan	No Pfam Clan	b.1.5(6-37)	No prediction	No prediction	No prediction	b.1.14(5-41)	Immunoglobulin-like beta-sandwich fold	2
10	PF03687	UPF0164	331	324	No Pfam Clan	No Pfam Clan	f.4.3(45-309)	f.4.5(51-295)	No prediction	No prediction	No prediction	Transmembrane beta-barrels fold	2
11	PF10300	DUF3808	468	459	CL0020	TPR	No prediction	a.118.1(1-467)	No prediction	No prediction	a.118.8(181-371)	alpha-alpha superhelix fold	2
12	PF10654	DUF2481	126	128	No Pfam Clan	No Pfam Clan	No prediction	No prediction	a.4.14(58-112)	No prediction	a.4.1(71-101)	DNA/RNA-binding 3-helical bundle fold	2
13	PF14339	DUF4394	236	277	No Pfam Clan	No Pfam Clan	No prediction	No prediction	b.68.5(4-126)|b.68.5(163-219)	b.68.6(11-277)	No prediction	6-bladed beta-propeller fold	2
14	PF11703	UPF0506	59	58	CL0083	Omega_toxin	No prediction	g.3.5(1-47)	No prediction	No prediction	g.3.6(34-57)	Knottins fold	2
15	PF14377	DUF4414	108	105	No Pfam Clan	No Pfam Clan	a.118.1(11-106)	No prediction	a.118.26(6-99)	No prediction	No prediction	alpha-alpha superhelix fold	2
16	PF09430	DUF2012	123	159	CL0287	Transthyretin	b.3.2(7-88)	b.3.5(1-70)	No prediction	No prediction	No prediction	Prealbumin-like fold	2
17	PF13281	DUF4071	374	380	No Pfam Clan	No Pfam Clan	No prediction	a.118.18(115-373)	No prediction	No prediction	a.118.8(148-343)	alpha-alpha superhelix fold	2
18	PF07433	DUF1513	305	309	CL0186	Beta_propeller	b.70.3(35-242)	No prediction	b.69.2(4-300)	b.69.4(1-309)	b.69.4(4-280)	Different Folds	4
19	PF01958	DUF108	92	91	No Pfam Clan	No Pfam Clan	d.81.1(1-73)	No prediction	d.81.1(3-72)	c.2.1(1-74)	d.81.1(2-74)	Different Folds	4
20	PF09947	DUF2180	68	68	CL0167	Zn_Beta_Ribbon	a.138.1(19-64)	g.50.1(INDIRECT)	g.50.1(2-65)	No prediction	No prediction	Different Folds	3
21	PF13948	DUF4215	47	47	No Pfam Clan	No Pfam Clan	a.138.1(1-47)	g.3.9(1-46)	g.3.9(1-47)	No prediction	No prediction	Different Folds	3
22	PF04458	DUF505	591	578	No Pfam Clan	No Pfam Clan	No prediction	a.118.1(3-590)	a.4.5(308-374)	No prediction	a.4.5(253-378)	Different Folds	3
23	PF04339	DUF482	370	368	CL0257	Acetyltrans	No prediction	No prediction	d.108.1(169-335)	a.2.7(147-322)	d.108.1(168-312)	Different Folds	3
24	PF13810	DUF4185	316	315	No Pfam Clan	No Pfam Clan	No prediction	b.68.1(INDIRECT)	b.68.1(16-262)	b.69.13(1-315)	No prediction	Different Folds	3
25	PF04405	ScdA_N	56	56	No Pfam Clan	No Pfam Clan	d.211.1(2-52)	No prediction	a.248.1(2-53)	No prediction	a.248.1(2-55)	Different Folds	3
26	PF10577	UPF0560	807	825	No Pfam Clan	No Pfam Clan	No prediction	b.68.2(INDIRECT)|b.68.3(INDIRECT)	No prediction	b.121.5(70-605)	No prediction	Different Folds	2
27	PF09862	DUF2089	113	111	CL0123	HTH	No prediction	No prediction	e.59.1(1-44)	No prediction	a.4.1(22-73)	Different Folds	2
28	PF11814	DUF3335	208	205	CL0125	Peptidase_CA	d.108.1(1-135)	d.3.1(INDIRECT)	No prediction	No prediction	No prediction	Different Folds	2
29	PF11702	DUF3295	507	507	No Pfam Clan	No Pfam Clan	No prediction	b.65.1(INDIRECT)|a.4.5(INDIRECT)	No prediction	b.121.5(1-402)	No prediction	Different Folds	2
30	PF10846	DUF2722	417	475	No Pfam Clan	No Pfam Clan	No prediction	a.114.1(INDIRECT)|a.24.27(INDIRECT)	No prediction	b.121.5(1-392)	No prediction	Different Folds	2
31	PF06477	DUF1091	81	86	CL0532	LIG	c.32.1(1-49)	b.95.1(19-80)	No prediction	No prediction	No prediction	Different Folds	2
32	PF10794	DUF2606	131	128	CL0287	Transthyretin	a.118.8(39-121)	No prediction	No prediction	No prediction	b.3.4(44-109)	Different Folds	2
33	PF10365	DUF2436	161	162	No Pfam Clan	No Pfam Clan	a.138.1(13-117)	No prediction	b.68.3(29-138)	No prediction	No prediction	Different Folds	2
34	PF05904	DUF863	805	920	No Pfam Clan	No Pfam Clan	No prediction	b.68.2(INDIRECT)|b.68.3(INDIRECT)	No prediction	b.121.5(1-420)	No prediction	Different Folds	2
35	PF13254	DUF4045	418	430	No Pfam Clan	No Pfam Clan	No prediction	b.65.1(INDIRECT)|a.4.5(INDIRECT)	No prediction	b.121.5(1-350)	No prediction	Different Folds	2
36	PF15548	DUF4655	532	533	No Pfam Clan	No Pfam Clan	No prediction	c.10.2(INDIRECT)	No prediction	b.121.5(93-501)	No prediction	Different Folds	2
37	PF06513	DUF1103	215	215	No Pfam Clan	No Pfam Clan	a.138.1(61-209)	a.24.27(23-212)	No prediction	No prediction	No prediction	Different Folds	2
38	PF07788	DUF1626	70	74	CL0236	PDDEXK	a.118.8(9-73)	c.52.1(1-69)	No prediction	No prediction	No prediction	Different Folds	2
39	PF14092	DUF4270	447	503	No Pfam Clan	No Pfam Clan	No prediction	f.4.3(9-445)	No prediction	b.70.3(1-433)	No prediction	Different Folds	2
40	PF15395	DUF4617	1068	1072	No Pfam Clan	No Pfam Clan	No prediction	a.118.1(INDIRECT)	No prediction	b.121.5(106-600)	No prediction	Different Folds	2
41	PF09835	DUF2062	154	147	No Pfam Clan	No Pfam Clan	c.68.1(8-127)	f.35.1(18-152)	No prediction	No prediction	No prediction	Different Folds	2
42	PF03706	UPF0104	294	310	No Pfam Clan	No Pfam Clan	No prediction	f.51.1(1-159)|f.21.1(94-271)	a.222.1(152-231)	No prediction	No prediction	Different Folds	2
43	PF11172	DUF2959	201	201	No Pfam Clan	No Pfam Clan	a.118.8(39-179)	No prediction	h.3.3(26-92)	No prediction	No prediction	Different Folds	2
44	PF14229	DUF4332	122	121	CL0198	HHH	No prediction	No prediction	a.289.1(53-89)	No prediction	a.60.4(51-121)	Different Folds	2
45	PF01973	MAF_flag10	170	190	No Pfam Clan	No Pfam Clan	c.93.1(55-168)	No prediction	No prediction	No prediction	c.130.1(157-188)|c.100.1(29-82)	Different Folds	2
46	PF11888	DUF3408	136	109	No Pfam Clan	No Pfam Clan	a.118.8(3-101)	No prediction	No prediction	No prediction	a.43.1(54-94)	Different Folds	2
